# Supplementary material for: Duckweed hosts a taxonomically similar bacterial assemblage as the terrestrial leaf microbiome
Source: PLoS One. 2020 Feb 6;15(2):e0228560. doi: 10.1371/journal.pone.0228560 (PMC7004381; doi:10.1371/journal.pone.0228560)
Supplement: S1 File — Metadata were compiled from references [10,36–38] and libraries processed using QIIME 2. (XLSX) [file pone.0228560.s008.xlsx]

## Sheet: agler_et_al-metadata
SampleID	BarcodeSequence	Epiphyte	Lab_Col_Tub	Tub_Loc	Ecotype	Pathogen	Infected	Replicate	metagenome_id	input	filtered	denoised	non-chimeric	classified	no_chloroplast	>2_frequency	bacteria
A.BacV5.10	CCTGCGAAGTAT	Y	C	NA	C	U	FY	10_S5	mgm4627386.3	164330	106554	106554	85455	85279	85279	85279	85279
A.BacV5.18	GATTATCGACGA	Y	C	NA	C	U	FY	10_S6	mgm4627394.3	193882	154545	154545	128455	128152	128152	128152	128152
A.BacV5.19	TCATGCTCCATT	Y	C	NA	K	U	FY	10_S7	mgm4627395.3	174468	124621	124621	105512	104873	104870	104870	104870
A.BacV5.6	GATGTTCGCTAG	Y	C	NA	W	U	FY	10_S1	mgm4627399.3	146348	79589	79589	65027	64784	64784	64784	64784
A.BacV5.9	GTGGAGTCTCAT	Y	C	NA	C	U	FY	10_S4	mgm4627400.3	179282	128771	128771	113227	113094	113094	113094	113094
B.BacV5.1	GTATCTGCGCGT	N	C	NA	W	U	FY	10_S3	mgm4627481.3	350202	149975	149975	148596	144232	77523	77523	77523
B.BacV5.10	CCTGCGAAGTAT	N	C	NA	C	U	FY	10_S5	mgm4627482.3	357510	144050	144050	143182	137349	119865	119865	119865
B.BacV5.18	GATTATCGACGA	N	C	NA	C	U	FY	10_S6	mgm4627488.3	280074	119053	119053	118653	109226	22080	22080	22080
B.BacV5.19	TCATGCTCCATT	N	C	NA	K	U	FY	10_S7	mgm4627489.3	304704	129281	129281	128023	124848	109846	109846	109846
B.BacV5.20	GAGAGCAACAGA	N	C	NA	K	U	FY	10_S8	mgm4627490.3	290380	121015	121015	119782	119481	115415	115415	115415
B.BacV5.9	GTGGAGTCTCAT	N	C	NA	C	U	FY	10_S4	mgm4627496.3	344340	146035	146035	144435	124824	104189	104189	104189
C.BacV5.10	CCTGCGAAGTAT	Y	T	WH	U	U	FY	S_S2	mgm4627584.3	30678	2507	2507	2507	2432	2432	2432	2432
C.BacV5.19	TCATGCTCCATT	N	T	WH	U	U	FY	S_S1	mgm4627593.3	94148	7954	7954	7954	4510	4415	4415	4415
C.BacV5.20	GAGAGCAACAGA	N	T	WH	U	U	FY	S_S2	mgm4627595.3	84946	9190	9190	9149	5927	5784	5784	5784
D.BacV5.17	TTGGCTCTATTC	N	T	ERG	U	U	FY	S_S3	mgm4627687.3	225506	169083	169083	163600	147556	82342	82342	82342
D.BacV5.19	TCATGCTCCATT	N	T	JUG	U	U	FY	S_S8	mgm4627688.3	268370	189246	189246	187312	184333	144942	144942	144942
D.BacV5.20	GAGAGCAACAGA	N	T	JUG	U	U	FY	S_S9	mgm4627690.3	172372	129594	129594	128836	119930	13034	13034	13034
D.BacV5.7	CAGCTCATCAGC	Y	T	ERG	U	U	FY	S_S3	mgm4627694.3	172310	120061	120061	115776	115650	115430	115430	115430
D.BacV5.9	GTGGAGTCTCAT	Y	T	JUG	U	U	FY	S_S8	mgm4627695.3	152260	95271	95271	86661	86273	85454	85454	85454
E.BacV5.1	GAATACCAAGTC	Y	C	NA	K	U	FN	10_S9	mgm4627789.3	297670	220973	220973	195078	194608	194572	194572	194572
E.BacV5.11	TGCAGTCCTCGA	N	C	NA	K	U	FN	10_S9	mgm4627791.3	303020	226418	226418	211193	210805	186754	186754	186754
E.BacV5.12	TTGGGTACACGT	N	T	EY	U	U	FN	S_S12	mgm4627792.3	328302	275196	275196	274788	266630	37900	37900	37900
E.BacV5.13	GTCGACAGAGGA	N	T	EY	U	U	FY	S_S14	mgm4627793.3	250126	218283	218283	218132	163825	64276	64276	64276
E.BacV5.14	GTGTTGTCGTGC	N	T	EY	U	U	FY	S_S15	mgm4627794.3	287152	243571	243571	242373	212237	179392	179392	179392
E.BacV5.15	CCACAGATCGAT	N	T	PFN	U	U	FN	S_S18	mgm4627795.3	313240	233581	233581	229027	227282	155300	155300	155300
E.BacV5.2	GCTGTACGGATT	Y	T	EY	U	U	FN	S_S12	mgm4627798.3	352312	266624	266624	253424	253098	253034	253034	253034
E.BacV5.3	CATTATGGCGTG	Y	T	EY	U	U	FY	S_S14	mgm4627800.3	239500	174266	174266	169248	168949	168799	168799	168799
E.BacV5.4	TAACGTGTGTGC	Y	T	EY	U	U	FY	S_S15	mgm4627801.3	370642	278628	278628	263102	262912	261201	261201	261201
E.BacV5.5	TAATACGGATCG	Y	T	PFN	U	U	FN	S_S18	mgm4627802.3	380880	306311	306311	286991	286563	286544	286544	286544
F.BacV5.7	CAGCTCATCAGC	Y	C	NA	W	U	FY	10_S3	mgm4627910.3	329698	197616	197616	170037	169906	169876	169876	169876
F.BacV5.8	GTATCTGCGCGT	Y	C	NA	K	U	FY	10_S8	mgm4627911.3	428378	268350	268350	223252	223038	223002	223002	223002
G.BacV5.1	GAATACCAAGTC	Y	T	WH	U	U	FY	F	mgm4627997.3	132180	54227	54227	50971	50584	50550	50550	50550
G.BacV5.11	TGCAGTCCTCGA	N	T	WH	U	U	FY	F	mgm4627998.3	7316132	2331382	2331382	2182561	2159473	2148418	2148418	2148418
G.BacV5.12	TTGGGTACACGT	N	T	WH	U	U	FN	F	mgm4627999.3	51788	21693	21693	21693	21681	20085	20085	20085
G.BacV5.13	GTCGACAGAGGA	N	T	ERG	U	U	FY	F	mgm4628000.3	272370	123466	123466	122099	119505	116019	116019	116019
G.BacV5.14	GTGTTGTCGTGC	N	T	ERG	U	U	FN	F	mgm4628001.3	350482	141559	141559	140861	138971	62391	62391	62391
G.BacV5.16	TATCGACACAAG	N	T	JUG	U	U	FY	F	mgm4628002.3	470486	195346	195346	193883	191889	99036	99036	99036
G.BacV5.18	GATTATCGACGA	N	T	EY	U	U	FN	F	mgm4628003.3	480420	189387	189387	187442	186101	165384	165384	165384
G.BacV5.19	TCATGCTCCATT	N	T	EY	U	U	FN	F	mgm4628004.3	353242	156304	156304	154496	150849	138775	138775	138775
G.BacV5.20	GAGAGCAACAGA	N	T	PFN	U	U	FN	F	mgm4628005.3	332604	146673	146673	144522	143494	24181	24181	24181
G.BacV5.3	CATTATGGCGTG	Y	T	ERG	U	U	FY	F	mgm4628006.3	224904	92903	92903	91385	91120	91097	91097	91097
G.BacV5.5	TAATACGGATCG	Y	T	JUG	U	U	FN	F	mgm4628007.3	620284	242018	242018	236236	235104	234933	234933	234933
G.BacV5.6	GATGTTCGCTAG	Y	T	JUG	U	U	FY	F	mgm4628008.3	282560	108694	108694	106711	106578	105378	105378	105378
G.BacV5.9	GTGGAGTCTCAT	Y	T	EY	U	U	FN	F	mgm4628009.3	123578	51808	51808	47583	47473	47328	47328	47325
H.BacV5.7	CAGCTCATCAGC	Y	T	WH	U	U	FY	S_S1	mgm4628077.3	79818	61541	61541	58592	58308	58290	58290	58290
H.BacV5.8	GTATCTGCGCGT	Y	T	JUG	U	U	FY	S_S9	mgm4628078.3	58540	42277	42277	40284	40069	40069	40069	39997

## Sheet: robbins_et_al-metadata
old-sample-id	type	location	group_id	sample-id	paired_type	input	filtered	denoised	non-chimeric	classified	no_chloroplast	>2_frequency	bacteria
bac.BS.1.1	bulk_soil	jk_experimental_station	1.1	1.1_environment	environment	83655	6636	6636	6601	6586	6586	6586	6586
bac.BS.1.10	bulk_soil	jk_experimental_station	1.1	1.10_environment	environment	96983	8170	8170	8170	8139	8139	8139	8139
bac.BS.1.12	bulk_soil	jk_experimental_station	1.12	1.12_environment	environment	68765	5579	5579	5546	5536	5536	5536	5536
bac.BS.1.13	bulk_soil	jk_experimental_station	1.13	1.13_environment	environment	41612	9743	9743	9743	9735	9735	9735	9735
bac.BS.1.15	bulk_soil	jk_experimental_station	1.15	1.15_environment	environment	89461	18763	18763	18655	18646	18646	18646	18646
bac.BS.1.16	bulk_soil	jk_experimental_station	1.16	1.16_environment	environment	89820	22339	22339	22209	22189	22189	22189	22189
bac.BS.1.18	bulk_soil	jk_experimental_station	1.18	1.18_environment	environment	43935	11232	11232	11192	11190	11190	11190	11190
bac.BS.1.19	bulk_soil	jk_experimental_station	1.19	1.19_environment	environment	48367	11436	11436	11436	11431	11431	11431	11431
bac.BS.1.21	bulk_soil	jk_experimental_station	1.21	1.21_environment	environment	44219	9930	9930	9878	9873	9873	9873	9873
bac.BS.1.22	bulk_soil	jk_experimental_station	1.22	1.22_environment	environment	47248	11711	11711	11646	11637	11637	11637	11637
bac.BS.1.24	bulk_soil	jk_experimental_station	1.24	1.24_environment	environment	107303	26286	26286	26112	26094	26094	26094	26094
bac.BS.1.3	bulk_soil	jk_experimental_station	1.3	1.3_environment	environment	63975	5378	5378	5378	5378	5378	5378	5378
bac.BS.1.4	bulk_soil	jk_experimental_station	1.4	1.4_environment	environment	54230	4086	4086	4060	4057	4057	4057	4057
bac.BS.1.6	bulk_soil	jk_experimental_station	1.6	1.6_environment	environment	59626	4926	4926	4926	4916	4916	4916	4916
bac.BS.1.7	bulk_soil	jk_experimental_station	1.7	1.7_environment	environment	52899	4632	4632	4632	4632	4632	4632	4632
bac.BS.1.9	bulk_soil	jk_experimental_station	1.9	1.9_environment	environment	86247	7293	7293	7209	7188	7188	7188	7188
bac.BS.2.1	bulk_soil	jk_experimental_station	2.1	2.1_environment	environment	66741	5270	5270	5270	5267	5267	5267	5267
bac.BS.2.10	bulk_soil	jk_experimental_station	2.1	2.10_environment	environment	61562	4983	4983	4976	4965	4965	4965	4965
bac.BS.2.12	bulk_soil	jk_experimental_station	2.12	2.12_environment	environment	91840	7554	7554	7520	7506	7506	7506	7506
bac.BS.2.13	bulk_soil	jk_experimental_station	2.13	2.13_environment	environment	30808	7670	7670	7670	7670	7670	7670	7670
bac.BS.2.15	bulk_soil	jk_experimental_station	2.15	2.15_environment	environment	88334	19809	19809	19723	19703	19703	19703	19703
bac.BS.2.16	bulk_soil	jk_experimental_station	2.16	2.16_environment	environment	62375	15147	15147	15011	15009	15009	15009	15009
bac.BS.2.18	bulk_soil	jk_experimental_station	2.18	2.18_environment	environment	38701	9435	9435	9421	9411	9411	9411	9411
bac.BS.2.19	bulk_soil	jk_experimental_station	2.19	2.19_environment	environment	34851	7759	7759	7759	7743	7743	7743	7743
bac.BS.2.21	bulk_soil	jk_experimental_station	2.21	2.21_environment	environment	47263	12292	12292	12215	12215	12215	12215	12215
bac.BS.2.22	bulk_soil	jk_experimental_station	2.22	2.22_environment	environment	56600	13855	13855	13402	13391	13391	13391	13388
bac.BS.2.24	bulk_soil	jk_experimental_station	2.24	2.24_environment	environment	64127	15481	15481	15384	15384	15384	15384	15384
bac.BS.2.3	bulk_soil	jk_experimental_station	2.3	2.3_environment	environment	59512	5548	5548	5548	5542	5542	5542	5542
bac.BS.2.4	bulk_soil	jk_experimental_station	2.4	2.4_environment	environment	55796	4874	4874	4874	4874	4874	4874	4874
bac.BS.2.6	bulk_soil	jk_experimental_station	2.6	2.6_environment	environment	48382	4311	4311	4311	4311	4311	4311	4311
bac.BS.2.7	bulk_soil	jk_experimental_station	2.7	2.7_environment	environment	33978	2794	2794	2794	2794	2794	2794	2794
bac.BS.2.9	bulk_soil	jk_experimental_station	2.9	2.9_environment	environment	58953	4943	4943	4900	4888	4888	4888	4888
bac.BS.3.1	bulk_soil	jk_experimental_station	3.1	3.1_environment	environment	95503	8043	8043	8043	8038	8038	8038	8038
bac.BS.3.10	bulk_soil	jk_experimental_station	3.1	3.10_environment	environment	33756	3038	3038	3038	3028	3028	3028	3028
bac.BS.3.12	bulk_soil	jk_experimental_station	3.12	3.12_environment	environment	56072	4783	4783	4783	4781	4781	4781	4781
bac.BS.3.13	bulk_soil	jk_experimental_station	3.13	3.13_environment	environment	1715	313	313	313	313	313	313	313
bac.BS.3.15	bulk_soil	jk_experimental_station	3.15	3.15_environment	environment	1405	256	256	256	256	256	256	256
bac.BS.3.16	bulk_soil	jk_experimental_station	3.16	3.16_environment	environment	4312	811	811	811	811	811	811	811
bac.BS.3.18	bulk_soil	jk_experimental_station	3.18	3.18_environment	environment	5781	1256	1256	1256	1256	1256	1256	1256
bac.BS.3.19	bulk_soil	jk_experimental_station	3.19	3.19_environment	environment	7218	1398	1398	1398	1398	1398	1398	1398
bac.BS.3.21	bulk_soil	jk_experimental_station	3.21	3.21_environment	environment	5905	1321	1321	1321	1321	1321	1321	1321
bac.BS.3.22	bulk_soil	jk_experimental_station	3.22	3.22_environment	environment	14404	2898	2898	2898	2898	2898	2898	2898
bac.BS.3.24	bulk_soil	jk_experimental_station	3.24	3.24_environment	environment	6158	1321	1321	1321	1321	1321	1321	1321
bac.BS.3.3	bulk_soil	jk_experimental_station	3.3	3.3_environment	environment	54065	4515	4515	4515	4495	4495	4495	4495
bac.BS.3.4	bulk_soil	jk_experimental_station	3.4	3.4_environment	environment	29452	1991	1991	1991	1991	1991	1991	1991
bac.BS.3.6	bulk_soil	jk_experimental_station	3.6	3.6_environment	environment	46356	4449	4449	4449	4445	4445	4445	4445
bac.BS.3.7	bulk_soil	jk_experimental_station	3.7	3.7_environment	environment	39462	3280	3280	3280	3280	3280	3280	3280
bac.BS.3.9	bulk_soil	jk_experimental_station	3.9	3.9_environment	environment	40213	3128	3128	3128	3123	3123	3123	3123
bac.RH.1.1	rhizosphere	jk_experimental_station	1.1	1.1_plant	plant	99108	7624	7624	7600	7597	7597	7597	7597
bac.RH.1.10	rhizosphere	jk_experimental_station	1.1	1.10_plant	plant	47990	3803	3803	3779	3748	3748	3748	3748
bac.RH.1.12	rhizosphere	jk_experimental_station	1.12	1.12_plant	plant	66590	5094	5094	5094	5083	5083	5083	5083
bac.RH.1.13	rhizosphere	jk_experimental_station	1.13	1.13_plant	plant	107974	27254	27254	27058	26998	26998	26998	26998
bac.RH.1.15	rhizosphere	jk_experimental_station	1.15	1.15_plant	plant	76129	20755	20755	20560	20560	20560	20560	20560
bac.RH.1.16	rhizosphere	jk_experimental_station	1.16	1.16_plant	plant	95877	26594	26594	26398	26373	26373	26373	26373
bac.RH.1.18	rhizosphere	jk_experimental_station	1.18	1.18_plant	plant	50937	11646	11646	11646	11619	11619	11619	11619
bac.RH.1.19	rhizosphere	jk_experimental_station	1.19	1.19_plant	plant	38185	10076	10076	10076	10002	10002	10002	10002
bac.RH.1.21	rhizosphere	jk_experimental_station	1.21	1.21_plant	plant	52908	12279	12279	12243	12221	12221	12221	12221
bac.RH.1.22	rhizosphere	jk_experimental_station	1.22	1.22_plant	plant	91230	24002	24002	23887	23825	23825	23825	23825
bac.RH.1.24	rhizosphere	jk_experimental_station	1.24	1.24_plant	plant	67532	17567	17567	17556	17471	17471	17471	17471
bac.RH.1.3	rhizosphere	jk_experimental_station	1.3	1.3_plant	plant	89791	9402	9402	9363	9363	9363	9363	9363
bac.RH.1.4	rhizosphere	jk_experimental_station	1.4	1.4_plant	plant	85343	9943	9943	9943	9922	9922	9922	9922
bac.RH.1.6	rhizosphere	jk_experimental_station	1.6	1.6_plant	plant	57399	5584	5584	5584	5584	5584	5584	5584
bac.RH.1.7	rhizosphere	jk_experimental_station	1.7	1.7_plant	plant	57816	6613	6613	6578	6571	6571	6571	6571
bac.RH.1.9	rhizosphere	jk_experimental_station	1.9	1.9_plant	plant	48166	7092	7092	7040	7029	7029	7029	7029
bac.RH.2.1	rhizosphere	jk_experimental_station	2.1	2.1_plant	plant	90482	8409	8409	8379	8361	8361	8361	8361
bac.RH.2.10	rhizosphere	jk_experimental_station	2.1	2.10_plant	plant	85925	8871	8871	8796	8749	8749	8749	8749
bac.RH.2.12	rhizosphere	jk_experimental_station	2.12	2.12_plant	plant	97477	12075	12075	12023	11997	11997	11997	11997
bac.RH.2.13	rhizosphere	jk_experimental_station	2.13	2.13_plant	plant	56780	14671	14671	14630	14572	14572	14572	14572
bac.RH.2.15	rhizosphere	jk_experimental_station	2.15	2.15_plant	plant	90423	21323	21323	21117	21117	21117	21117	21117
bac.RH.2.16	rhizosphere	jk_experimental_station	2.16	2.16_plant	plant	55413	15125	15125	15096	15084	15084	15084	15084
bac.RH.2.18	rhizosphere	jk_experimental_station	2.18	2.18_plant	plant	41778	10827	10827	10827	10787	10787	10787	10787
bac.RH.2.19	rhizosphere	jk_experimental_station	2.19	2.19_plant	plant	49766	13033	13033	12975	12879	12879	12879	12879
bac.RH.2.21	rhizosphere	jk_experimental_station	2.21	2.21_plant	plant	57080	14174	14174	14147	14102	14102	14102	14102
bac.RH.2.22	rhizosphere	jk_experimental_station	2.22	2.22_plant	plant	70999	21274	21274	21179	21106	21106	21106	21106
bac.RH.2.24	rhizosphere	jk_experimental_station	2.24	2.24_plant	plant	75445	16058	16058	16055	16013	16013	16013	16013
bac.RH.2.3	rhizosphere	jk_experimental_station	2.3	2.3_plant	plant	68047	6644	6644	6644	6636	6636	6636	6636
bac.RH.2.4	rhizosphere	jk_experimental_station	2.4	2.4_plant	plant	61415	6015	6015	5999	5985	5985	5985	5985
bac.RH.2.6	rhizosphere	jk_experimental_station	2.6	2.6_plant	plant	54695	4999	4999	4999	4993	4993	4993	4993
bac.RH.2.7	rhizosphere	jk_experimental_station	2.7	2.7_plant	plant	84320	9360	9360	9360	9341	9341	9341	9341
bac.RH.2.9	rhizosphere	jk_experimental_station	2.9	2.9_plant	plant	86556	8364	8364	8364	8336	8336	8336	8336
bac.RH.3.1	rhizosphere	jk_experimental_station	3.1	3.1_plant	plant	21172	2349	2349	2317	2317	2317	2317	2317
bac.RH.3.10	rhizosphere	jk_experimental_station	3.1	3.10_plant	plant	39335	4269	4269	4269	4229	4229	4229	4229
bac.RH.3.12	rhizosphere	jk_experimental_station	3.12	3.12_plant	plant	39727	3510	3510	3510	3510	3510	3510	3510
bac.RH.3.13	rhizosphere	jk_experimental_station	3.13	3.13_plant	plant	7389	1718	1718	1718	1707	1707	1707	1707
bac.RH.3.15	rhizosphere	jk_experimental_station	3.15	3.15_plant	plant	9200	2064	2064	2064	2064	2064	2064	2064
bac.RH.3.16	rhizosphere	jk_experimental_station	3.16	3.16_plant	plant	10088	2265	2265	2265	2265	2265	2265	2265
bac.RH.3.18	rhizosphere	jk_experimental_station	3.18	3.18_plant	plant	8805	1639	1639	1573	1573	1573	1573	1573
bac.RH.3.19	rhizosphere	jk_experimental_station	3.19	3.19_plant	plant	14863	3632	3632	3632	3617	3617	3617	3617
bac.RH.3.21	rhizosphere	jk_experimental_station	3.21	3.21_plant	plant	8320	2002	2002	2002	2002	2002	2002	2002
bac.RH.3.22	rhizosphere	jk_experimental_station	3.22	3.22_plant	plant	15033	3257	3257	3257	3251	3251	3251	3251
bac.RH.3.24	rhizosphere	jk_experimental_station	3.24	3.24_plant	plant	16871	4090	4090	4090	4090	4090	4090	4090
bac.RH.3.3	rhizosphere	jk_experimental_station	3.3	3.3_plant	plant	99025	11037	11037	10988	10976	10976	10976	10976
bac.RH.3.4	rhizosphere	jk_experimental_station	3.4	3.4_plant	plant	52230	5189	5189	5189	5182	5182	5182	5182
bac.RH.3.6	rhizosphere	jk_experimental_station	3.6	3.6_plant	plant	45342	3962	3962	3962	3960	3960	3960	3960
bac.RH.3.7	rhizosphere	jk_experimental_station	3.7	3.7_plant	plant	53110	6016	6016	6016	6001	6001	6001	6001
bac.RH.3.9	rhizosphere	jk_experimental_station	3.9	3.9_plant	plant	45058	5455	5455	5428	5404	5404	5404	5404
bac.RT.1.1	endosphere	jk_experimental_station	1.1	1.1_plant	plant	53516	6082	6082	6082	6082	6082	6082	6082
bac.RT.1.10	endosphere	jk_experimental_station	1.1	1.10_plant	plant	72151	7854	7854	7792	7764	7764	7764	7764
bac.RT.1.12	endosphere	jk_experimental_station	1.12	1.12_plant	plant	97114	11045	11045	11045	11018	11018	11018	11018
bac.RT.1.13	endosphere	jk_experimental_station	1.13	1.13_plant	plant	67562	23277	23277	23221	23221	23221	23221	23221
bac.RT.1.15	endosphere	jk_experimental_station	1.15	1.15_plant	plant	133521	39458	39458	38691	38683	38683	38683	38683
bac.RT.1.16	endosphere	jk_experimental_station	1.16	1.16_plant	plant	48673	15193	15193	14987	14987	14987	14987	14987
bac.RT.1.18	endosphere	jk_experimental_station	1.18	1.18_plant	plant	33966	8408	8408	8408	8394	8394	8394	8394
bac.RT.1.19	endosphere	jk_experimental_station	1.19	1.19_plant	plant	27866	7648	7648	7626	7600	7600	7600	7600
bac.RT.1.21	endosphere	jk_experimental_station	1.21	1.21_plant	plant	21217	6104	6104	6097	6097	6097	6097	6097
bac.RT.1.22	endosphere	jk_experimental_station	1.22	1.22_plant	plant	21822	6672	6672	6672	6672	6672	6672	6672
bac.RT.1.24	endosphere	jk_experimental_station	1.24	1.24_plant	plant	23920	7558	7558	7558	7538	7538	7538	7538
bac.RT.1.3	endosphere	jk_experimental_station	1.3	1.3_plant	plant	38003	5426	5426	5426	5426	5426	5426	5426
bac.RT.1.4	endosphere	jk_experimental_station	1.4	1.4_plant	plant	50870	6316	6316	6316	6316	6316	6316	6316
bac.RT.1.6	endosphere	jk_experimental_station	1.6	1.6_plant	plant	35082	5082	5082	5082	5082	5082	5082	5082
bac.RT.1.7	endosphere	jk_experimental_station	1.7	1.7_plant	plant	32628	4813	4813	4813	4813	4813	4813	4813
bac.RT.1.9	endosphere	jk_experimental_station	1.9	1.9_plant	plant	58452	6038	6038	6038	6038	6038	6038	6038
bac.RT.2.1	endosphere	jk_experimental_station	2.1	2.1_plant	plant	85875	9926	9926	9780	9780	9780	9780	9780
bac.RT.2.10	endosphere	jk_experimental_station	2.1	2.10_plant	plant	14066	1723	1723	1723	1720	1720	1720	1720
bac.RT.2.12	endosphere	jk_experimental_station	2.12	2.12_plant	plant	72489	13037	13037	12768	12768	12768	12768	12768
bac.RT.2.13	endosphere	jk_experimental_station	2.13	2.13_plant	plant	47109	14149	14149	13890	13886	13886	13886	13886
bac.RT.2.15	endosphere	jk_experimental_station	2.15	2.15_plant	plant	83722	23177	23177	22655	22643	22643	22643	22643
bac.RT.2.16	endosphere	jk_experimental_station	2.16	2.16_plant	plant	72188	21305	21305	21170	21168	21168	21168	21168
bac.RT.2.18	endosphere	jk_experimental_station	2.18	2.18_plant	plant	59057	23677	23677	20305	20305	20305	20305	20305
bac.RT.2.19	endosphere	jk_experimental_station	2.19	2.19_plant	plant	62962	18709	18709	18593	18560	18560	18560	18560
bac.RT.2.21	endosphere	jk_experimental_station	2.21	2.21_plant	plant	68312	20232	20232	20088	20061	20061	20061	20061
bac.RT.2.22	endosphere	jk_experimental_station	2.22	2.22_plant	plant	78206	22574	22574	22337	22311	22311	22311	22311
bac.RT.2.24	endosphere	jk_experimental_station	2.24	2.24_plant	plant	85029	24278	24278	23866	23830	23830	23830	23830
bac.RT.2.3	endosphere	jk_experimental_station	2.3	2.3_plant	plant	38153	4611	4611	4611	4611	4611	4611	4611
bac.RT.2.4	endosphere	jk_experimental_station	2.4	2.4_plant	plant	18396	2454	2454	2454	2454	2454	2454	2454
bac.RT.2.6	endosphere	jk_experimental_station	2.6	2.6_plant	plant	33531	4618	4618	4575	4575	4575	4575	4575
bac.RT.2.7	endosphere	jk_experimental_station	2.7	2.7_plant	plant	49642	7596	7596	7544	7544	7544	7544	7544
bac.RT.2.9	endosphere	jk_experimental_station	2.9	2.9_plant	plant	58554	6887	6887	6866	6832	6832	6832	6832
bac.RT.3.1	endosphere	jk_experimental_station	3.1	3.1_plant	plant	18406	2218	2218	2218	2218	2218	2218	2218
bac.RT.3.10	endosphere	jk_experimental_station	3.1	3.10_plant	plant	25442	10142	10142	10142	10136	10136	10136	10136
bac.RT.3.12	endosphere	jk_experimental_station	3.12	3.12_plant	plant	50297	18758	18758	18715	18689	18689	18689	18689
bac.RT.3.13	endosphere	jk_experimental_station	3.13	3.13_plant	plant	21392	4119	4119	4119	4119	4119	4119	4119
bac.RT.3.15	endosphere	jk_experimental_station	3.15	3.15_plant	plant	12913	3123	3123	3120	3120	3120	3120	3120
bac.RT.3.16	endosphere	jk_experimental_station	3.16	3.16_plant	plant	18016	5220	5220	5073	5073	5073	5073	5073
bac.RT.3.18	endosphere	jk_experimental_station	3.18	3.18_plant	plant	20274	6147	6147	6110	6107	6107	6107	6107
bac.RT.3.19	endosphere	jk_experimental_station	3.19	3.19_plant	plant	30814	8519	8519	8457	8446	8446	8446	8446
bac.RT.3.21	endosphere	jk_experimental_station	3.21	3.21_plant	plant	20907	5100	5100	4986	4983	4983	4983	4983
bac.RT.3.22	endosphere	jk_experimental_station	3.22	3.22_plant	plant	25533	7755	7755	7676	7663	7663	7663	7663
bac.RT.3.24	endosphere	jk_experimental_station	3.24	3.24_plant	plant	1395	344	344	344	344	344	344	344
bac.RT.3.3	endosphere	jk_experimental_station	3.3	3.3_plant	plant	113985	32407	32407	32233	32212	32212	32212	32212
bac.RT.3.4	endosphere	jk_experimental_station	3.4	3.4_plant	plant	98076	30843	30843	30600	30579	30579	30579	30579
bac.RT.3.6	endosphere	jk_experimental_station	3.6	3.6_plant	plant	59738	17730	17730	17678	17661	17661	17661	17661
bac.RT.3.7	endosphere	jk_experimental_station	3.7	3.7_plant	plant	88633	29339	29339	29272	29266	29266	29266	29266
bac.RT.3.9	endosphere	jk_experimental_station	3.9	3.9_plant	plant	46116	16691	16691	16523	16490	16490	16490	16490

## Sheet: huang_et_al-metadata
sample_id	sample_type	type_id	host_species	treatment	location	gps	collection-date	host_id	input	filtered	denoised	non-chimeric	classified	no_chloroplast	>2_frequency	bacteria
AS1	rice_aerial_tissue	RA	Oryza_sativa	SD_treated	s1.china.guizhou_province.leishan_county	26º28'33"N, 108º3'30"E	2016-08-21	Kam sweet rice; Variety name (in Chinese), 大白糯; Glutinous; Short awn (1-3 cm in length); Late maturity; High morphological diversity.	583754	496304	496304	307621	307546	74326	74326	74326
AS2	rice_aerial_tissue	RA	Oryza_sativa	SD_treated	s1.china.guizhou_province.leishan_county	26º28'33"N, 108º3'30"E	2016-08-21	Kam sweet rice; Variety name (in Chinese), 大白糯; Glutinous; Short awn (1-3 cm in length); Late maturity; High morphological diversity.	572988	483130	483130	342292	342278	75704	75704	75704
AS3	rice_aerial_tissue	RA	Oryza_sativa	SD_treated	s1.china.guizhou_province.leishan_county	26º28'33"N, 108º3'30"E	2016-08-21	Kam sweet rice; Variety name (in Chinese), 大白糯; Glutinous; Short awn (1-3 cm in length); Late maturity; High morphological diversity.	219032	164645	164645	104492	104373	103876	103876	103876
AS4	rice_aerial_tissue	RA	Oryza_sativa	SD_treated	s2.china.guizhou_province.congjiang_county	25º43'27"N, 108º51'40"E	2016-08-23	Kam sweet rice; Variety name (in Chinese),扁头禾; Glutinous; Long awn (4-6 cm in length); Late maturity; High morphological diversity.	184142	136123	136123	90411	90365	89948	89948	89948
AS5	rice_aerial_tissue	RA	Oryza_sativa	SD_treated	s2.china.guizhou_province.congjiang_county	25º43'27"N, 108º51'40"E	2016-08-23	Kam sweet rice; Variety name (in Chinese),扁头禾; Glutinous; Long awn (4-6 cm in length); Late maturity; High morphological diversity.	623452	523285	523285	403126	403115	12083	12083	12083
AS6	rice_aerial_tissue	RA	Oryza_sativa	SD_treated	s2.china.guizhou_province.congjiang_county	25º43'27"N, 108º51'40"E	2016-08-23	Kam sweet rice; Variety name (in Chinese),扁头禾; Glutinous; Long awn (4-6 cm in length); Late maturity; High morphological diversity.	151074	127708	127708	95794	95784	4066	4066	4066
AS7	rice_aerial_tissue	RA	Oryza_sativa	SD_treated	s3.china.guizhou_province.liping_county	25º54'24"N, 108º58'29"E	2016-08-24	Kam sweet rice; Variety name (in Chinese),白线禾; Glutinous; Long awn (4-6 cm in length); Late maturity; High morphological diversity.	624862	529699	529699	374822	374814	21332	21332	21332
AS8	rice_aerial_tissue	RA	Oryza_sativa	SD_treated	s3.china.guizhou_province.liping_county	25º54'24"N, 108º58'29"E	2016-08-24	Kam sweet rice; Variety name (in Chinese),白线禾; Glutinous; Long awn (4-6 cm in length); Late maturity; High morphological diversity.	151930	113525	113525	68915	68915	68497	68497	68497
AS9	rice_aerial_tissue	RA	Oryza_sativa	SD_treated	s3.china.guizhou_province.liping_county	25º54'24"N, 108º58'29"E	2016-08-24	Kam sweet rice; Variety name (in Chinese),白线禾; Glutinous; Long awn (4-6 cm in length); Late maturity; High morphological diversity.	211388	171121	171121	106572	106563	106492	106492	106492
AW1	rice_aerial_tissue	RA	Oryza_sativa	water_treated	s1.china.guizhou_province.leishan_county	26º28'33"N, 108º3'30"E	2016-08-21	Kam sweet rice; Variety name (in Chinese), 大白糯; Glutinous; Short awn (1-3 cm in length); Late maturity; High morphological diversity.	565572	482455	482455	345324	345139	103069	103069	103069
AW2	rice_aerial_tissue	RA	Oryza_sativa	water_treated	s1.china.guizhou_province.leishan_county	26º28'33"N, 108º3'30"E	2016-08-21	Kam sweet rice; Variety name (in Chinese), 大白糯; Glutinous; Short awn (1-3 cm in length); Late maturity; High morphological diversity.	625350	538034	538034	383461	383381	106502	106502	106502
AW3	rice_aerial_tissue	RA	Oryza_sativa	water_treated	s1.china.guizhou_province.leishan_county	26º28'33"N, 108º3'30"E	2016-08-21	Kam sweet rice; Variety name (in Chinese), 大白糯; Glutinous; Short awn (1-3 cm in length); Late maturity; High morphological diversity.	632020	538693	538693	384281	384167	91450	91450	91450
AW4	rice_aerial_tissue	RA	Oryza_sativa	water_treated	s2.china.guizhou_province.congjiang_county	25º43'27"N, 108º51'40"E	2016-08-23	Kam sweet rice; Variety name (in Chinese),扁头禾; Glutinous; Long awn (4-6 cm in length); Late maturity; High morphological diversity.	301802	259096	259096	190009	189993	14368	14368	14368
AW5	rice_aerial_tissue	RA	Oryza_sativa	water_treated	s2.china.guizhou_province.congjiang_county	25º43'27"N, 108º51'40"E	2016-08-23	Kam sweet rice; Variety name (in Chinese),扁头禾; Glutinous; Long awn (4-6 cm in length); Late maturity; High morphological diversity.	534654	459044	459044	320148	320089	29247	29247	29247
AW6	rice_aerial_tissue	RA	Oryza_sativa	water_treated	s2.china.guizhou_province.congjiang_county	25º43'27"N, 108º51'40"E	2016-08-23	Kam sweet rice; Variety name (in Chinese),扁头禾; Glutinous; Long awn (4-6 cm in length); Late maturity; High morphological diversity.	558408	477888	477888	339197	339039	39015	39015	39015
AW7	rice_aerial_tissue	RA	Oryza_sativa	water_treated	s3.china.guizhou_province.liping_county	25º54'24"N, 108º58'29"E	2016-08-24	Kam sweet rice; Variety name (in Chinese),白线禾; Glutinous; Long awn (4-6 cm in length); Late maturity; High morphological diversity.	175414	137707	137707	84369	84229	84166	84166	84166
AW8	rice_aerial_tissue	RA	Oryza_sativa	water_treated	s3.china.guizhou_province.liping_county	25º54'24"N, 108º58'29"E	2016-08-24	Kam sweet rice; Variety name (in Chinese),白线禾; Glutinous; Long awn (4-6 cm in length); Late maturity; High morphological diversity.	682712	580946	580946	429686	429670	17166	17166	17166
AW9	rice_aerial_tissue	RA	Oryza_sativa	water_treated	s3.china.guizhou_province.liping_county	25º54'24"N, 108º58'29"E	2016-08-24	Kam sweet rice; Variety name (in Chinese),白线禾; Glutinous; Long awn (4-6 cm in length); Late maturity; High morphological diversity.	488456	409729	409729	273348	273329	162865	162865	162865
DS1	duckweeed	DW	Lemna_aequinoctialis	SD_treated	s1.china.guizhou_province.leishan_county	26º28'33"N, 108º3'30"E	2016-08-21	EL118	235632	201454	201454	110231	110174	109055	109055	109055
DS2	duckweeed	DW	Lemna_aequinoctialis	SD_treated	s1.china.guizhou_province.leishan_county	26º28'33"N, 108º3'30"E	2016-08-21	EL118	227846	193923	193923	93133	93028	92651	92651	92651
DS3	duckweeed	DW	Lemna_aequinoctialis	SD_treated	s1.china.guizhou_province.leishan_county	26º28'33"N, 108º3'30"E	2016-08-21	EL118	211860	180064	180064	108043	108005	106992	106992	106992
DS4	duckweeed	DW	Lemna_aequinoctialis	SD_treated	s2.china.guizhou_province.congjiang_county	25º43'27"N, 108º51'40"E	2016-08-23	EL120	231154	197702	197702	111808	111657	110258	110258	110258
DS5	duckweeed	DW	Lemna_aequinoctialis	SD_treated	s2.china.guizhou_province.congjiang_county	25º43'27"N, 108º51'40"E	2016-08-23	EL120	206824	162844	162844	108368	107950	100280	100280	100280
DS6	duckweeed	DW	Lemna_aequinoctialis	SD_treated	s2.china.guizhou_province.congjiang_county	25º43'27"N, 108º51'40"E	2016-08-23	EL120	187786	149140	149140	98642	98213	91290	91290	91290
DS7	duckweeed	DW	Lemna_aequinoctialis	SD_treated	s3.china.guizhou_province.liping_county	25º54'24"N, 108º58'29"E	2016-08-24	EL123	195056	159773	159773	102063	101045	96964	96964	96964
DS8	duckweeed	DW	Lemna_aequinoctialis	SD_treated	s3.china.guizhou_province.liping_county	25º54'24"N, 108º58'29"E	2016-08-24	EL123	233064	187330	187330	123293	122204	116081	116081	116081
DS9	duckweeed	DW	Lemna_aequinoctialis	SD_treated	s3.china.guizhou_province.liping_county	25º54'24"N, 108º58'29"E	2016-08-24	EL123	308928	259456	259456	142889	142315	137405	137405	137405
DW1	duckweeed	DW	Lemna_aequinoctialis	water_treated	s1.china.guizhou_province.leishan_county	26º28'33"N, 108º3'30"E	2016-08-21	EL118	578096	474545	474545	240465	240128	224601	224601	224601
DW2	duckweeed	DW	Lemna_aequinoctialis	water_treated	s1.china.guizhou_province.leishan_county	26º28'33"N, 108º3'30"E	2016-08-21	EL118	245614	201825	201825	147828	146980	142244	142244	141426
DW3	duckweeed	DW	Lemna_aequinoctialis	water_treated	s1.china.guizhou_province.leishan_county	26º28'33"N, 108º3'30"E	2016-08-21	EL118	565692	478845	478845	212668	212532	127471	127471	127471
DW4	duckweeed	DW	Lemna_aequinoctialis	water_treated	s2.china.guizhou_province.congjiang_county	25º43'27"N, 108º51'40"E	2016-08-23	EL120	204604	179593	179593	97121	97106	96947	96947	96947
DW5	duckweeed	DW	Lemna_aequinoctialis	water_treated	s2.china.guizhou_province.congjiang_county	25º43'27"N, 108º51'40"E	2016-08-23	EL120	153848	132186	132186	74428	74368	74262	74262	74262
DW6	duckweeed	DW	Lemna_aequinoctialis	water_treated	s2.china.guizhou_province.congjiang_county	25º43'27"N, 108º51'40"E	2016-08-23	EL120	284236	245330	245330	133633	133094	132510	132510	132510
DW7	duckweeed	DW	Lemna_aequinoctialis	water_treated	s3.china.guizhou_province.liping_county	25º54'24"N, 108º58'29"E	2016-08-24	EL123	198870	168222	168222	94159	93913	93011	93011	93011
DW8	duckweeed	DW	Lemna_aequinoctialis	water_treated	s3.china.guizhou_province.liping_county	25º54'24"N, 108º58'29"E	2016-08-24	EL123	229738	195315	195315	107774	107452	106317	106317	106317
DW9	duckweeed	DW	Lemna_aequinoctialis	water_treated	s3.china.guizhou_province.liping_county	25º54'24"N, 108º58'29"E	2016-08-24	EL123	234540	199853	199853	115634	115281	114264	114264	114264
RS1	rice_root	RR	Oryza_sativa	SD_treated	s1.china.guizhou_province.leishan_county	26º28'33"N, 108º3'30"E	2016-08-21	Kam sweet rice; Variety name (in Chinese), 大白糯; Glutinous; Short awn (1-3 cm in length); Late maturity; High morphological diversity.	208056	170439	170439	103336	103333	103297	103297	103297
RS2	rice_root	RR	Oryza_sativa	SD_treated	s1.china.guizhou_province.leishan_county	26º28'33"N, 108º3'30"E	2016-08-21	Kam sweet rice; Variety name (in Chinese), 大白糯; Glutinous; Short awn (1-3 cm in length); Late maturity; High morphological diversity.	183962	147647	147647	103397	103291	103229	103229	102499
RS3	rice_root	RR	Oryza_sativa	SD_treated	s1.china.guizhou_province.leishan_county	26º28'33"N, 108º3'30"E	2016-08-21	Kam sweet rice; Variety name (in Chinese), 大白糯; Glutinous; Short awn (1-3 cm in length); Late maturity; High morphological diversity.	224022	185631	185631	127055	126829	126819	126819	125842
RS4	rice_root	RR	Oryza_sativa	SD_treated	s2.china.guizhou_province.congjiang_county	25º43'27"N, 108º51'40"E	2016-08-23	Kam sweet rice; Variety name (in Chinese),扁头禾; Glutinous; Long awn (4-6 cm in length); Late maturity; High morphological diversity.	238606	200331	200331	122928	122919	122919	122919	122839
RS5	rice_root	RR	Oryza_sativa	SD_treated	s2.china.guizhou_province.congjiang_county	25º43'27"N, 108º51'40"E	2016-08-23	Kam sweet rice; Variety name (in Chinese),扁头禾; Glutinous; Long awn (4-6 cm in length); Late maturity; High morphological diversity.	257562	209937	209937	129115	129112	129082	129082	129064
RS6	rice_root	RR	Oryza_sativa	SD_treated	s2.china.guizhou_province.congjiang_county	25º43'27"N, 108º51'40"E	2016-08-23	Kam sweet rice; Variety name (in Chinese),扁头禾; Glutinous; Long awn (4-6 cm in length); Late maturity; High morphological diversity.	178780	147346	147346	97204	97098	97098	97098	96946
RS7	rice_root	RR	Oryza_sativa	SD_treated	s3.china.guizhou_province.liping_county	25º54'24"N, 108º58'29"E	2016-08-24	Kam sweet rice; Variety name (in Chinese),白线禾; Glutinous; Long awn (4-6 cm in length); Late maturity; High morphological diversity.	225322	187694	187694	127500	127398	127376	127376	126871
RS8	rice_root	RR	Oryza_sativa	SD_treated	s3.china.guizhou_province.liping_county	25º54'24"N, 108º58'29"E	2016-08-24	Kam sweet rice; Variety name (in Chinese),白线禾; Glutinous; Long awn (4-6 cm in length); Late maturity; High morphological diversity.	168522	140715	140715	90856	90833	90811	90811	90614
RS9	rice_root	RR	Oryza_sativa	SD_treated	s3.china.guizhou_province.liping_county	25º54'24"N, 108º58'29"E	2016-08-24	Kam sweet rice; Variety name (in Chinese),白线禾; Glutinous; Long awn (4-6 cm in length); Late maturity; High morphological diversity.	211414	174108	174108	125254	124698	124580	124580	123410
RW1	rice_root	RR	Oryza_sativa	water_treated	s1.china.guizhou_province.leishan_county	26º28'33"N, 108º3'30"E	2016-08-21	Kam sweet rice; Variety name (in Chinese), 大白糯; Glutinous; Short awn (1-3 cm in length); Late maturity; High morphological diversity.	245860	207351	207351	119625	119619	119619	119619	119582
RW3	rice_root	RR	Oryza_sativa	water_treated	s1.china.guizhou_province.leishan_county	26º28'33"N, 108º3'30"E	2016-08-21	Kam sweet rice; Variety name (in Chinese), 大白糯; Glutinous; Short awn (1-3 cm in length); Late maturity; High morphological diversity.	255348	215557	215557	135840	135782	135758	135758	135751
RW4	rice_root	RR	Oryza_sativa	water_treated	s2.china.guizhou_province.congjiang_county	25º43'27"N, 108º51'40"E	2016-08-23	Kam sweet rice; Variety name (in Chinese),扁头禾; Glutinous; Long awn (4-6 cm in length); Late maturity; High morphological diversity.	199284	155795	155795	116817	116362	115997	115997	114891
RW7	rice_root	RR	Oryza_sativa	water_treated	s3.china.guizhou_province.liping_county	25º54'24"N, 108º58'29"E	2016-08-24	Kam sweet rice; Variety name (in Chinese),白线禾; Glutinous; Long awn (4-6 cm in length); Late maturity; High morphological diversity.	250760	210321	210321	147358	146920	146820	146820	145973
RW9	rice_root	RR	Oryza_sativa	water_treated	s3.china.guizhou_province.liping_county	25º54'24"N, 108º58'29"E	2016-08-24	Kam sweet rice; Variety name (in Chinese),白线禾; Glutinous; Long awn (4-6 cm in length); Late maturity; High morphological diversity.	208928	176266	176266	138256	137763	137654	137654	136496
SL1	Soil	SL	none	none	s1.china.guizhou_province.leishan_county	26º28'33"N, 108º3'30"E	2016-08-21		240756	200754	200754	187911	186744	185572	185572	182327
SL2	Soil	SL	none	none	s1.china.guizhou_province.leishan_county	26º28'33"N, 108º3'30"E	2016-08-21		248930	208678	208678	188301	185331	184629	184629	179192
SL3	Soil	SL	none	none	s1.china.guizhou_province.leishan_county	26º28'33"N, 108º3'30"E	2016-08-21		235902	196050	196050	181076	179964	179760	179760	175031
SL4	Soil	SL	none	none	s2.china.guizhou_province.congjiang_county	25º43'27"N, 108º51'40"E	2016-08-23		251404	209466	209466	190754	189176	187186	187186	182099
SL5	Soil	SL	none	none	s2.china.guizhou_province.congjiang_county	25º43'27"N, 108º51'40"E	2016-08-23		297798	248735	248735	224460	222491	222070	222070	218306
SL6	Soil	SL	none	none	s2.china.guizhou_province.congjiang_county	25º43'27"N, 108º51'40"E	2016-08-23		329644	274362	274362	245961	243174	241944	241944	233462
SL7	Soil	SL	none	none	s3.china.guizhou_province.liping_county	25º54'24"N, 108º58'29"E	2016-08-24		295058	246152	246152	227189	224739	223655	223655	216874

## Sheet: edwards_et_al-metadata
SampleID	Compartment	Site	Cultivation	Run	Cultivar	SampleCounts	Description	paired_id	paired_type	location	input	filtered	denoised	merged	non-chimeric	classified	no_chloroplast	>2_frequency	bacteria
JE.Lundberg.1	Rhizosphere	Ditaler 18	Organic	1	S102	45658	Rhizosphere_1.1	Ditaler 18-1.1-plant	plant	Ditaler 18	65058	23168	23168	10403	10399	10380	10304	10304	10235
JE.Lundberg.10	Rhizosphere	Ditaler 18	Organic	1	S102	95299	Rhizosphere_1.4	Ditaler 18-1.4-plant	plant	Ditaler 18	114946	61058	61058	40630	40579	40357	40271	40271	40119
JE.Lundberg.100	Rhizosphere	DS RR	EcoFarm	1	S102	89359	Rhizosphere_5.2	DS RR-5.2-plant	plant	DS RR	104215	66323	66323	44353	44055	43901	43647	43647	42325
JE.Lundberg.101	Rhizoplane	DS RR	EcoFarm	1	S102	67392	Rhizoplane_5.2	DS RR-5.2-plant	plant	DS RR	88090	44393	44393	25018	24985	24971	24436	24436	24057
JE.Lundberg.102	Endosphere	DS RR	EcoFarm	1	S102	72005	Endosphere_5.2	DS RR-5.2-plant	plant	DS RR	80928	48032	48032	34464	34432	34399	30989	30989	30638
JE.Lundberg.103	Rhizosphere	DS RR	EcoFarm	1	S102	71382	Rhizosphere_5.3	DS RR-5.3-plant	plant	DS RR	84013	53671	53671	34951	34656	34561	33950	33950	33177
JE.Lundberg.104	Rhizoplane	DS RR	EcoFarm	1	S102	75737	Rhizoplane_5.3	DS RR-5.3-plant	plant	DS RR	88958	53596	53596	38374	38340	38266	37779	37779	37134
JE.Lundberg.105	Endosphere	DS RR	EcoFarm	1	S102	54182	Endosphere_5.3	DS RR-5.3-plant	plant	DS RR	65088	37485	37485	26735	26735	26724	26367	26367	25799
JE.Lundberg.106	Rhizosphere	DS RR	EcoFarm	1	S102	86923	Rhizosphere_5.4	DS RR-5.4-plant	plant	DS RR	108390	62192	62192	37489	37283	37177	36911	36911	36375
JE.Lundberg.107	Rhizoplane	DS RR	EcoFarm	1	S102	45815	Rhizoplane_5.4	DS RR-5.4-plant	plant	DS RR	51336	32563	32563	21011	20969	20934	20575	20575	20098
JE.Lundberg.108	Endosphere	DS RR	EcoFarm	1	S102	52219	Endosphere_5.4	DS RR-5.4-plant	plant	DS RR	59509	34857	34857	25591	25587	25585	23010	23010	22904
JE.Lundberg.109	Rhizosphere	DS RR	EcoFarm	1	S102	62147	Rhizosphere_5.5	DS RR-5.5-plant	plant	DS RR	76315	45771	45771	27232	27113	26949	26353	26353	25379
JE.Lundberg.11	Rhizoplane	Ditaler 18	Organic	1	S102	59175	Rhizoplane_1.4	Ditaler 18-1.4-plant	plant	Ditaler 18	65925	40190	40190	31711	31711	31626	31379	31379	31215
JE.Lundberg.110	Rhizoplane	DS RR	EcoFarm	1	S102	74787	Rhizoplane_5.5	DS RR-5.5-plant	plant	DS RR	89195	51080	51080	34902	34807	34718	34528	34528	34022
JE.Lundberg.111	Endosphere	DS RR	EcoFarm	1	S102	75251	Endosphere_5.5	DS RR-5.5-plant	plant	DS RR	86832	53012	53012	40221	40141	40096	38060	38060	37434
JE.Lundberg.112	Rhizosphere	DS RR	EcoFarm	1	S102	81073	Rhizosphere_5.6	DS RR-5.6-plant	plant	DS RR	93881	59103	59103	38433	38317	38129	37494	37494	35958
JE.Lundberg.113	Rhizoplane	DS RR	EcoFarm	1	S102	66457	Rhizoplane_5.6	DS RR-5.6-plant	plant	DS RR	75608	46556	46556	34778	34745	34651	34450	34450	33838
JE.Lundberg.114	Endosphere	DS RR	EcoFarm	1	S102	75113	Endosphere_5.6	DS RR-5.6-plant	plant	DS RR	84478	51620	51620	38184	38179	38145	35464	35464	34653
JE.Lundberg.115	Rhizosphere	DS RR	EcoFarm	1	S102	78061	Rhizosphere_5.7	DS RR-5.7-plant	plant	DS RR	92643	57947	57947	35761	35657	35372	35158	35158	33468
JE.Lundberg.116	Rhizoplane	DS RR	EcoFarm	1	S102	58132	Rhizoplane_5.7	DS RR-5.7-plant	plant	DS RR	68223	41093	41093	26997	26929	26822	26692	26692	26078
JE.Lundberg.117	Endosphere	DS RR	EcoFarm	1	S102	55506	Endosphere_5.7	DS RR-5.7-plant	plant	DS RR	66316	37366	37366	26506	26491	26465	25179	25179	25123
JE.Lundberg.118	Rhizosphere	DS RR	EcoFarm	1	S102	76483	Rhizosphere_5.8	DS RR-5.8-plant	plant	DS RR	95029	54958	54958	31549	31496	31245	30798	30798	30096
JE.Lundberg.119	Rhizoplane	DS RR	EcoFarm	1	S102	60192	Rhizoplane_5.8	DS RR-5.8-plant	plant	DS RR	70684	40499	40499	25522	25522	25393	25107	25107	24531
JE.Lundberg.12	Endosphere	Ditaler 18	Organic	1	S102	63941	Endosphere_1.4	Ditaler 18-1.4-plant	plant	Ditaler 18	71639	40401	40401	30486	30406	30376	25913	25913	25769
JE.Lundberg.120	Endosphere	DS RR	EcoFarm	1	S102	48666	Endosphere_5.8	DS RR-5.8-plant	plant	DS RR	60835	27166	27166	21684	21602	21602	18329	18329	18325
JE.Lundberg.121	Rhizosphere	BB P1	Organic	1	S102	74331	Rhizosphere_6.1	BB P1-6.1-plant	plant	BB P1	90329	49654	49654	28152	28125	28125	27874	27874	27521
JE.Lundberg.122	Rhizoplane	BB P1	Organic	1	S102	75041	Rhizoplane_6.1	BB P1-6.1-plant	plant	BB P1	87701	51440	51440	33583	33562	33495	33315	33315	33026
JE.Lundberg.123	Endosphere	BB P1	Organic	1	S102	56466	Endosphere_6.1	BB P1-6.1-plant	plant	BB P1	67298	36512	36512	27685	27607	27607	25808	25808	25691
JE.Lundberg.124	Rhizosphere	BB P1	Organic	1	S102	113432	Rhizosphere_6.2	BB P1-6.2-plant	plant	BB P1	132112	81544	81544	58886	58463	58362	57730	57730	57480
JE.Lundberg.125	Rhizoplane	BB P1	Organic	1	S102	90076	Rhizoplane_6.2	BB P1-6.2-plant	plant	BB P1	105574	60504	60504	41836	41817	41779	41296	41296	41198
JE.Lundberg.126	Endosphere	BB P1	Organic	1	S102	65461	Endosphere_6.2	BB P1-6.2-plant	plant	BB P1	80112	40261	40261	27999	27805	27805	23692	23692	23650
JE.Lundberg.127	Rhizosphere	BB P1	Organic	1	S102	92773	Rhizosphere_6.3	BB P1-6.3-plant	plant	BB P1	106751	65091	65091	44541	44426	44339	44117	44117	44004
JE.Lundberg.128	Rhizoplane	BB P1	Organic	1	S102	137596	Rhizoplane_6.3	BB P1-6.3-plant	plant	BB P1	159722	93815	93815	72086	71741	71589	70675	70675	70570
JE.Lundberg.129	Endosphere	BB P1	Organic	1	S102	72333	Endosphere_6.3	BB P1-6.3-plant	plant	BB P1	86467	46703	46703	32295	32250	32231	28360	28360	28327
JE.Lundberg.13	Rhizosphere	Ditaler 18	Organic	1	S102	21907	Rhizosphere_1.5	Ditaler 18-1.5-plant	plant	Ditaler 18	26394	13897	13897	7295	7295	7262	7204	7204	7117
JE.Lundberg.130	Rhizosphere	BB P1	Organic	1	S102	93943	Rhizosphere_6.4	BB P1-6.4-plant	plant	BB P1	114729	63679	63679	39938	39691	39683	39482	39482	39361
JE.Lundberg.131	Rhizoplane	BB P1	Organic	1	S102	89805	Rhizoplane_6.4	BB P1-6.4-plant	plant	BB P1	100868	62410	62410	45190	45166	45128	44530	44530	44385
JE.Lundberg.132	Endosphere	BB P1	Organic	1	S102	66012	Endosphere_6.4	BB P1-6.4-plant	plant	BB P1	75446	42463	42463	30441	30426	30409	26259	26259	26199
JE.Lundberg.133	Rhizosphere	BB P1	Organic	1	S102	98406	Rhizosphere_6.5	BB P1-6.5-plant	plant	BB P1	118945	68326	68326	44821	44652	44568	43941	43941	43434
JE.Lundberg.134	Rhizoplane	BB P1	Organic	1	S102	102815	Rhizoplane_6.5	BB P1-6.5-plant	plant	BB P1	121369	69928	69928	49229	49109	49025	48538	48538	48223
JE.Lundberg.135	Endosphere	BB P1	Organic	1	S102	94578	Endosphere_6.5	BB P1-6.5-plant	plant	BB P1	109052	62366	62366	47768	47682	47662	44860	44860	44373
JE.Lundberg.136	Rhizosphere	BB P1	Organic	1	S102	103346	Rhizosphere_6.6	BB P1-6.6-plant	plant	BB P1	117659	71520	71520	48187	47828	47760	47557	47557	47308
JE.Lundberg.137	Rhizoplane	BB P1	Organic	1	S102	76171	Rhizoplane_6.6	BB P1-6.6-plant	plant	BB P1	86743	51985	51985	35982	35944	35936	35461	35461	35275
JE.Lundberg.138	Endosphere	BB P1	Organic	1	S102	69119	Endosphere_6.6	BB P1-6.6-plant	plant	BB P1	77378	43441	43441	31130	31118	31115	27006	27006	26989
JE.Lundberg.139	Rhizosphere	BB P1	Organic	1	S102	92035	Rhizosphere_6.7	BB P1-6.7-plant	plant	BB P1	106906	63179	63179	42616	42364	42322	42015	42015	41330
JE.Lundberg.140	Rhizoplane	BB P1	Organic	1	S102	68345	Rhizoplane_6.7	BB P1-6.7-plant	plant	BB P1	80157	45907	45907	30983	30981	30890	30627	30627	30318
JE.Lundberg.141	Endosphere	BB P1	Organic	1	S102	107918	Endosphere_6.7	BB P1-6.7-plant	plant	BB P1	130381	69891	69891	53327	53097	52967	51418	51418	51174
JE.Lundberg.142	Rhizosphere	BB P1	Organic	1	S102	107319	Rhizosphere_6.8	BB P1-6.8-plant	plant	BB P1	133519	73740	73740	47644	47426	47426	47060	47060	46699
JE.Lundberg.143	Rhizoplane	BB P1	Organic	1	S102	63631	Rhizoplane_6.8	BB P1-6.8-plant	plant	BB P1	74954	41833	41833	26288	26257	26233	25940	25940	25711
JE.Lundberg.144	Endosphere	BB P1	Organic	1	S102	69767	Endosphere_6.8	BB P1-6.8-plant	plant	BB P1	89432	39768	39768	26150	26150	26150	24460	24460	24378
JE.Lundberg.145	Rhizosphere	BB P4	Organic	2	S102	91944	Rhizosphere_7.1	BB P4-7.1-plant	plant	BB P4	95973	86488	86488	70129	69934	69799	69317	69317	68895
JE.Lundberg.146	Rhizoplane	BB_	Organic	2	S102	99979	Rhizoplane_7.1	BB_-7.1-plant	plant	BB_	103140	94181	94181	84100	83307	83113	76321	76321	76171
JE.Lundberg.147	Endosphere	BB P4	Organic	2	S102	87486	Endosphere_7.1	BB P4-7.1-plant	plant	BB P4	91194	82592	82592	71835	71161	70982	60191	60191	60020
JE.Lundberg.148	Rhizosphere	BB P4	Organic	2	S102	139314	Rhizosphere_7.2	BB P4-7.2-plant	plant	BB P4	144749	131340	131340	111938	111306	111099	110561	110561	109927
JE.Lundberg.149	Rhizoplane	BB P4	Organic	2	S102	90579	Rhizoplane_7.2	BB P4-7.2-plant	plant	BB P4	93773	84494	84494	73318	72792	72666	67798	67798	67599
JE.Lundberg.15	Endosphere	Ditaler 18	Organic	1	S102	60741	Endosphere_1.5	Ditaler 18-1.5-plant	plant	Ditaler 18	68204	37924	37924	29116	29038	29010	23724	23724	23687
JE.Lundberg.150	Endosphere	BB P4	Organic	2	S102	94695	Endosphere_7.2	BB P4-7.2-plant	plant	BB P4	97109	88995	88995	79557	78014	78005	62260	62260	62164
JE.Lundberg.151	Rhizosphere	BB P4	Organic	2	S102	88276	Rhizosphere_7.3	BB P4-7.3-plant	plant	BB P4	93849	81534	81534	64632	64401	64273	63678	63678	62709
JE.Lundberg.152	Rhizoplane	BB P4	Organic	2	S102	84144	Rhizoplane_7.3	BB P4-7.3-plant	plant	BB P4	87026	78484	78484	70359	69686	69575	64229	64229	63866
JE.Lundberg.153	Endosphere	BB P4	Organic	2	S102	80819	Endosphere_7.3	BB P4-7.3-plant	plant	BB P4	83616	74727	74727	67213	66154	66053	46020	46020	45899
JE.Lundberg.154	Rhizosphere	BB P4	Organic	2	S102	115017	Rhizosphere_7.4	BB P4-7.4-plant	plant	BB P4	121623	109145	109145	86117	85420	85226	84979	84979	83990
JE.Lundberg.155	Rhizoplane	BB P4	Organic	2	S102	46715	Rhizoplane_7.4	BB P4-7.4-plant	plant	BB P4	48105	43823	43823	34559	34527	34461	33596	33596	33372
JE.Lundberg.156	Endosphere	BB P4	Organic	2	S102	92113	Endosphere_7.4	BB P4-7.4-plant	plant	BB P4	94791	86205	86205	76606	75391	75319	61287	61287	61131
JE.Lundberg.157	Rhizosphere	BB P4	Organic	2	S102	125756	Rhizosphere_7.5	BB P4-7.5-plant	plant	BB P4	132330	118883	118883	97858	97394	97220	96550	96550	94748
JE.Lundberg.158	Rhizoplane	BB P4	Organic	2	S102	125204	Rhizoplane_7.5	BB P4-7.5-plant	plant	BB P4	130611	117205	117205	99544	99029	98876	96030	96030	94998
JE.Lundberg.159	Endosphere	BB P4	Organic	2	S102	91484	Endosphere_7.5	BB P4-7.5-plant	plant	BB P4	94304	85481	85481	77635	76298	76266	57510	57510	57352
JE.Lundberg.16	Rhizosphere	Ditaler 18	Organic	1	S102	100481	Rhizosphere_1.6	Ditaler 18-1.6-plant	plant	Ditaler 18	114035	66941	66941	47795	47709	47525	47357	47357	46971
JE.Lundberg.160	Rhizosphere	BB P4	Organic	2	S102	133641	Rhizosphere_7.6	BB P4-7.6-plant	plant	BB P4	138499	126961	126961	105278	104587	104388	103731	103731	102136
JE.Lundberg.161	Rhizoplane	BB P4	Organic	2	S102	114353	Rhizoplane_7.6	BB P4-7.6-plant	plant	BB P4	117817	107450	107450	91729	91159	91006	88490	88490	87324
JE.Lundberg.162	Endosphere	BB P4	Organic	2	S102	99269	Endosphere_7.6	BB P4-7.6-plant	plant	BB P4	101710	92400	92400	82801	81582	81540	68509	68509	68213
JE.Lundberg.163	Rhizosphere	BB P4	Organic	2	S102	161250	Rhizosphere_7.7	BB P4-7.7-plant	plant	BB P4	167066	152749	152749	129472	128325	128095	127313	127313	125449
JE.Lundberg.164	Rhizoplane	BB P4	Organic	2	S102	140847	Rhizoplane_7.7	BB P4-7.7-plant	plant	BB P4	145804	132578	132578	116024	114830	114668	108663	108663	107882
JE.Lundberg.165	Endosphere	BB P4	Organic	2	S102	80349	Endosphere_7.7	BB P4-7.7-plant	plant	BB P4	83722	75570	75570	64573	63865	63856	58927	58927	58622
JE.Lundberg.166	Rhizosphere	BB P4	Organic	2	S102	111813	Rhizosphere_7.8	BB P4-7.8-plant	plant	BB P4	117884	105532	105532	85612	85222	85029	84743	84743	82848
JE.Lundberg.167	Rhizoplane	BB P4	Organic	2	S102	156808	Rhizoplane_7.8	BB P4-7.8-plant	plant	BB P4	162907	147542	147542	127166	126268	126103	122959	122959	121262
JE.Lundberg.168	Endosphere	BB P4	Organic	2	S102	102900	Endosphere_7.8	BB P4-7.8-plant	plant	BB P4	108505	96383	96383	83697	82767	82743	75242	75242	74772
JE.Lundberg.169	Rhizosphere	Scheidec	Organic	2	S102	90999	Rhizosphere_8.1	Scheidec-8.1-plant	plant	Scheidec	95162	86936	86936	67328	67140	66984	66337	66337	66168
JE.Lundberg.17	Rhizoplane	Ditaler 18	Organic	1	S102	82606	Rhizoplane_1.6	Ditaler 18-1.6-plant	plant	Ditaler 18	93210	54892	54892	40643	40594	40498	40084	40084	39662
JE.Lundberg.170	Rhizoplane	Scheidec	Organic	2	S102	144745	Rhizoplane_8.1	Scheidec-8.1-plant	plant	Scheidec	149492	137605	137605	124732	123423	122990	121589	121589	121099
JE.Lundberg.171	Endosphere	Scheidec	Organic	2	S102	73493	Endosphere_8.1	Scheidec-8.1-plant	plant	Scheidec	76028	68798	68798	61746	61075	60960	47851	47851	47634
JE.Lundberg.172	Rhizosphere	Scheidec	Organic	2	S102	107668	Rhizosphere_8.2	Scheidec-8.2-plant	plant	Scheidec	111606	102693	102693	83819	83428	83255	82776	82776	82584
JE.Lundberg.173	Rhizoplane	Scheidec	Organic	2	S102	95564	Rhizoplane_8.2	Scheidec-8.2-plant	plant	Scheidec	98976	90570	90570	77430	77073	76823	74914	74914	74721
JE.Lundberg.174	Endosphere	Scheidec	Organic	2	S102	127372	Endosphere_8.2	Scheidec-8.2-plant	plant	Scheidec	130219	120240	120240	107895	106252	105897	91002	91002	90916
JE.Lundberg.175	Rhizosphere	Scheidec	Organic	2	S102	123651	Rhizosphere_8.3	Scheidec-8.3-plant	plant	Scheidec	127536	118282	118282	97370	96933	96541	95815	95815	95570
JE.Lundberg.176	Rhizoplane	Scheidec	Organic	2	S102	67102	Rhizoplane_8.3	Scheidec-8.3-plant	plant	Scheidec	69524	63730	63730	54026	53776	53564	52972	52972	52891
JE.Lundberg.177	Endosphere	Scheidec	Organic	2	S102	117720	Endosphere_8.3	Scheidec-8.3-plant	plant	Scheidec	121462	109133	109133	99068	97460	97281	68599	68599	68564
JE.Lundberg.178	Rhizosphere	Scheidec	Organic	2	S102	229407	Rhizosphere_8.4	Scheidec-8.4-plant	plant	Scheidec	248932	216343	216343	172549	171220	170743	169930	169930	169212
JE.Lundberg.18	Endosphere	Ditaler 18	Organic	1	S102	59885	Endosphere_1.6	Ditaler 18-1.6-plant	plant	Ditaler 18	66322	37542	37542	27111	27081	27049	23431	23431	23309
JE.Lundberg.180	Endosphere	Scheidec	Organic	2	S102	103898	Endosphere_8.4	Scheidec-8.4-plant	plant	Scheidec	106744	97123	97123	87574	86596	86469	74795	74795	74788
JE.Lundberg.181	Rhizosphere	Scheidec	Organic	2	S102	131971	Rhizosphere_8.5	Scheidec-8.5-plant	plant	Scheidec	137912	126012	126012	104294	103887	103608	102828	102828	102591
JE.Lundberg.182	Rhizoplane	Scheidec	Organic	2	S102	91292	Rhizoplane_8.5	Scheidec-8.5-plant	plant	Scheidec	95038	86170	86170	72466	72150	71880	70310	70310	69936
JE.Lundberg.183	Endosphere	Scheidec	Organic	2	S102	110348	Endosphere_8.5	Scheidec-8.5-plant	plant	Scheidec	113766	105401	105401	92691	91261	91024	83728	83728	83662
JE.Lundberg.186	Endosphere	Scheidec	Organic	2	S102	107241	Endosphere_8.6	Scheidec-8.6-plant	plant	Scheidec	110009	102208	102208	89660	87014	86686	82110	82110	82006
JE.Lundberg.187	Rhizosphere	Scheidec	Organic	2	S102	98692	Rhizosphere_8.7	Scheidec-8.7-plant	plant	Scheidec	102236	94330	94330	76556	76132	76005	75920	75920	75723
JE.Lundberg.188	Rhizoplane	Scheidec	Organic	2	S102	89933	Rhizoplane_8.7	Scheidec-8.7-plant	plant	Scheidec	93098	85029	85029	70652	70254	70121	69550	69550	69400
JE.Lundberg.189	Endosphere	Scheidec	Organic	2	S102	110419	Endosphere_8.7	Scheidec-8.7-plant	plant	Scheidec	114577	104145	104145	88514	86430	86164	79875	79875	79815
JE.Lundberg.19	Rhizosphere	Ditaler 18	Organic	1	S102	92518	Rhizosphere_1.7	Ditaler 18-1.7-plant	plant	Ditaler 18	107696	59906	59906	40632	40489	40309	40219	40219	39773
JE.Lundberg.190	Rhizosphere	Scheidec	Organic	2	S102	113418	Rhizosphere_8.8	Scheidec-8.8-plant	plant	Scheidec	118777	107845	107845	89928	89251	89020	88263	88263	88160
JE.Lundberg.191	Rhizoplane	Scheidec	Organic	2	S102	96385	Rhizoplane_8.8	Scheidec-8.8-plant	plant	Scheidec	99905	90675	90675	79225	78823	78551	75689	75689	75611
JE.Lundberg.192	Endosphere	Scheidec	Organic	2	S102	61712	Endosphere_8.8	Scheidec-8.8-plant	plant	Scheidec	64641	57298	57298	49629	48690	48634	40992	40992	40988
JE.Lundberg.2	Rhizoplane	Ditaler 18	Organic	1	S102	72152	Rhizoplane_1.1	Ditaler 18-1.1-plant	plant	Ditaler 18	84241	46553	46553	35003	35003	34859	34462	34462	34291
JE.Lundberg.20	Rhizoplane	Ditaler 18	Organic	1	S102	50878	Rhizoplane_1.7	Ditaler 18-1.7-plant	plant	Ditaler 18	58751	32738	32738	24701	24701	24639	24283	24283	24214
JE.Lundberg.21	Endosphere	Ditaler 18	Organic	1	S102	61164	Endosphere_1.7	Ditaler 18-1.7-plant	plant	Ditaler 18	72502	38371	38371	28866	28740	28676	26679	26679	26651
JE.Lundberg.22	Rhizosphere	Ditaler 18	Organic	1	S102	85255	Rhizosphere_1.8	Ditaler 18-1.8-plant	plant	Ditaler 18	103440	55066	55066	37491	37463	37313	37171	37171	36927
JE.Lundberg.23	Rhizoplane	Ditaler 18	Organic	1	S102	77593	Rhizoplane_1.8	Ditaler 18-1.8-plant	plant	Ditaler 18	91397	47745	47745	31696	31692	31577	31315	31315	30949
JE.Lundberg.24	Endosphere	Ditaler 18	Organic	1	S102	52225	Endosphere_1.8	Ditaler 18-1.8-plant	plant	Ditaler 18	65862	29156	29156	20173	20071	20047	18342	18342	18203
JE.Lundberg.25	Rhizosphere	Ditaler 19	Organic	2	S102	87617	Rhizosphere_2.1	Ditaler 19-2.1-plant	plant	Ditaler 19	91572	82310	82310	66955	66608	66315	66054	66054	65137
JE.Lundberg.26	Rhizoplane	Ditaler 19	Organic	2	S102	89729	Rhizoplane_2.1	Ditaler 19-2.1-plant	plant	Ditaler 19	95426	84663	84663	71245	70643	70496	69056	69056	68628
JE.Lundberg.27	Endosphere	Ditaler 19	Organic	2	S102	63994	Endosphere_2.1	Ditaler 19-2.1-plant	plant	Ditaler 19	66585	61008	61008	53361	52925	52832	47831	47831	47496
JE.Lundberg.28	Rhizosphere	Ditaler 19	Organic	2	S102	115537	Rhizosphere_2.2	Ditaler 19-2.2-plant	plant	Ditaler 19	120807	109537	109537	91844	90889	90380	90074	90074	88877
JE.Lundberg.29	Rhizoplane	Ditaler 19	Organic	2	S102	98197	Rhizoplane_2.2	Ditaler 19-2.2-plant	plant	Ditaler 19	101772	92243	92243	78447	78212	77859	77140	77140	76652
JE.Lundberg.3	Endosphere	Ditaler 18	Organic	1	S102	35015	Endosphere_1.1	Ditaler 18-1.1-plant	plant	Ditaler 18	41045	20947	20947	15489	15489	15480	12954	12954	12853
JE.Lundberg.30	Endosphere	Ditaler 19	Organic	2	S102	85042	Endosphere_2.2	Ditaler 19-2.2-plant	plant	Ditaler 19	87333	80734	80734	70987	70142	69930	64684	64684	64455
JE.Lundberg.31	Rhizosphere	Ditaler 19	Organic	2	S102	94242	Rhizosphere_2.3	Ditaler 19-2.3-plant	plant	Ditaler 19	97898	89045	89045	73916	73275	72960	72906	72906	71818
JE.Lundberg.32	Rhizoplane	Ditaler 19	Organic	2	S102	96896	Rhizoplane_2.3	Ditaler 19-2.3-plant	plant	Ditaler 19	101139	91785	91785	77161	76856	76542	75787	75787	75312
JE.Lundberg.33	Endosphere	Ditaler 19	Organic	2	S102	162253	Endosphere_2.3	Ditaler 19-2.3-plant	plant	Ditaler 19	169054	152942	152942	135915	134351	134082	116087	116087	115651
JE.Lundberg.34	Rhizosphere	Ditaler 19	Organic	2	S102	84800	Rhizosphere_2.4	Ditaler 19-2.4-plant	plant	Ditaler 19	89471	81316	81316	65635	65283	65065	64145	64145	63755
JE.Lundberg.35	Rhizoplane	Ditaler 19	Organic	2	S102	81227	Rhizoplane_2.4	Ditaler 19-2.4-plant	plant	Ditaler 19	83357	77857	77857	67919	67698	67535	66026	66026	65919
JE.Lundberg.36	Endosphere	Ditaler 19	Organic	2	S102	80894	Endosphere_2.4	Ditaler 19-2.4-plant	plant	Ditaler 19	83313	76832	76832	68704	67766	67691	57553	57553	57502
JE.Lundberg.37	Rhizosphere	Ditaler 19	Organic	2	S102	103885	Rhizosphere_2.5	Ditaler 19-2.5-plant	plant	Ditaler 19	109141	97992	97992	82280	81809	81414	81307	81307	80646
JE.Lundberg.38	Rhizoplane	Ditaler 19	Organic	2	S102	100081	Rhizoplane_2.5	Ditaler 19-2.5-plant	plant	Ditaler 19	104404	95635	95635	80282	79778	79460	78786	78786	78294
JE.Lundberg.39	Endosphere	Ditaler 19	Organic	2	S102	94360	Endosphere_2.5	Ditaler 19-2.5-plant	plant	Ditaler 19	97531	90658	90658	81379	79672	79555	71224	71224	71142
JE.Lundberg.4	Rhizosphere	Ditaler 18	Organic	1	S102	83364	Rhizosphere_1.2	Ditaler 18-1.2-plant	plant	Ditaler 18	95683	56594	56594	40798	40777	40594	40256	40256	40038
JE.Lundberg.40	Rhizosphere	Ditaler 19	Organic	2	S102	98206	Rhizosphere_2.6	Ditaler 19-2.6-plant	plant	Ditaler 19	101773	94508	94508	80777	79627	79412	79161	79161	78913
JE.Lundberg.41	Rhizoplane	Ditaler 19	Organic	2	S102	103335	Rhizoplane_2.6	Ditaler 19-2.6-plant	plant	Ditaler 19	106367	98465	98465	86319	85910	85747	84856	84856	84688
JE.Lundberg.42	Endosphere	Ditaler 19	Organic	2	S102	96496	Endosphere_2.6	Ditaler 19-2.6-plant	plant	Ditaler 19	99396	92029	92029	81547	80375	80251	75438	75438	75310
JE.Lundberg.43	Rhizosphere	Ditaler 19	Organic	2	S102	119565	Rhizosphere_2.7	Ditaler 19-2.7-plant	plant	Ditaler 19	124692	113652	113652	95033	94487	94138	93882	93882	92816
JE.Lundberg.44	Rhizoplane	Ditaler 19	Organic	2	S102	89418	Rhizoplane_2.7	Ditaler 19-2.7-plant	plant	Ditaler 19	92630	84407	84407	71804	71455	71204	69135	69135	68890
JE.Lundberg.45	Endosphere	Ditaler 19	Organic	2	S102	114061	Endosphere_2.7	Ditaler 19-2.7-plant	plant	Ditaler 19	119384	109124	109124	94555	91814	91558	88138	88138	88061
JE.Lundberg.46	Rhizosphere	Ditaler 19	Organic	2	S102	99082	Rhizosphere_2.8	Ditaler 19-2.8-plant	plant	Ditaler 19	104504	93602	93602	77969	77270	76889	76470	76470	75852
JE.Lundberg.47	Rhizoplane	Ditaler 19	Organic	2	S102	91016	Rhizoplane_2.8	Ditaler 19-2.8-plant	plant	Ditaler 19	94456	85620	85620	71543	71290	71045	70250	70250	69826
JE.Lundberg.48	Endosphere	Ditaler 19	Organic	2	S102	94260	Endosphere_2.8	Ditaler 19-2.8-plant	plant	Ditaler 19	99387	89009	89009	77591	75236	75139	71231	71231	71184
JE.Lundberg.49	Rhizosphere	Spooner Airstrip	EcoFarm	1	S102	69814	Rhizosphere_3.1	Spooner Airstrip-3.1-plant	plant	Spooner Airstrip	84148	47791	47791	27043	26877	26746	26612	26612	26485
JE.Lundberg.5	Rhizoplane	Ditaler 18	Organic	1	S102	57801	Rhizoplane_1.2	Ditaler 18-1.2-plant	plant	Ditaler 18	67085	36760	36760	29544	29525	29467	28970	28970	28911
JE.Lundberg.50	Rhizoplane	Spooner Airstrip	EcoFarm	1	S102	88243	Rhizoplane_3.1	Spooner Airstrip-3.1-plant	plant	Spooner Airstrip	101017	61595	61595	44782	44487	44367	44015	44015	43864
JE.Lundberg.51	Endosphere	Spooner Airstrip	EcoFarm	1	S102	42720	Endosphere_3.1	Spooner Airstrip-3.1-plant	plant	Spooner Airstrip	55956	26944	26944	17779	17779	17772	16731	16731	16731
JE.Lundberg.52	Rhizosphere	Spooner Airstrip	EcoFarm	1	S102	66703	Rhizosphere_3.2	Spooner Airstrip-3.2-plant	plant	Spooner Airstrip	76831	48165	48165	30781	30666	30523	30381	30381	30166
JE.Lundberg.53	Rhizoplane	Spooner Airstrip	EcoFarm	1	S102	49428	Rhizoplane_3.2	Spooner Airstrip-3.2-plant	plant	Spooner Airstrip	56551	33679	33679	21821	21698	21657	21330	21330	21220
JE.Lundberg.54	Endosphere	Spooner Airstrip	EcoFarm	1	S102	68581	Endosphere_3.2	Spooner Airstrip-3.2-plant	plant	Spooner Airstrip	76177	47471	47471	36510	36325	36237	34541	34541	34360
JE.Lundberg.55	Rhizosphere	Spooner Airstrip	EcoFarm	1	S102	64636	Rhizosphere_3.3	Spooner Airstrip-3.3-plant	plant	Spooner Airstrip	73521	45371	45371	29612	29511	29461	29250	29250	29119
JE.Lundberg.56	Rhizoplane	Spooner Airstrip	EcoFarm	1	S102	65545	Rhizoplane_3.3	Spooner Airstrip-3.3-plant	plant	Spooner Airstrip	76338	46493	46493	31937	31542	31490	31322	31322	31149
JE.Lundberg.57	Endosphere	Spooner Airstrip	EcoFarm	1	S102	58640	Endosphere_3.3	Spooner Airstrip-3.3-plant	plant	Spooner Airstrip	68761	38368	38368	28634	28105	28098	24646	24646	24607
JE.Lundberg.58	Rhizosphere	Spooner Airstrip	EcoFarm	1	S102	52160	Rhizosphere_3.4	Spooner Airstrip-3.4-plant	plant	Spooner Airstrip	61867	35061	35061	19576	19482	19399	19303	19303	19254
JE.Lundberg.59	Rhizoplane	Spooner Airstrip	EcoFarm	1	S102	57144	Rhizoplane_3.4	Spooner Airstrip-3.4-plant	plant	Spooner Airstrip	63701	40756	40756	27583	27562	27479	27058	27058	26895
JE.Lundberg.6	Endosphere	Ditaler 18	Organic	1	S102	56100	Endosphere_1.2	Ditaler 18-1.2-plant	plant	Ditaler 18	62048	35367	35367	27026	26895	26865	23289	23289	23242
JE.Lundberg.60	Endosphere	Spooner Airstrip	EcoFarm	1	S102	58005	Endosphere_3.4	Spooner Airstrip-3.4-plant	plant	Spooner Airstrip	65509	39689	39689	29588	29500	29456	27481	27481	27388
JE.Lundberg.61	Rhizosphere	Spooner Airstrip	EcoFarm	1	S102	59483	Rhizosphere_3.5	Spooner Airstrip-3.5-plant	plant	Spooner Airstrip	70355	40620	40620	25804	25698	25595	25517	25517	25150
JE.Lundberg.62	Rhizoplane	Spooner Airstrip	EcoFarm	1	S102	64166	Rhizoplane_3.5	Spooner Airstrip-3.5-plant	plant	Spooner Airstrip	74669	44275	44275	31013	30787	30704	30421	30421	30053
JE.Lundberg.63	Endosphere	Spooner Airstrip	EcoFarm	1	S102	56535	Endosphere_3.5	Spooner Airstrip-3.5-plant	plant	Spooner Airstrip	63702	38142	38142	27615	27495	27455	25134	25134	24880
JE.Lundberg.64	Rhizosphere	Spooner Airstrip	EcoFarm	1	S102	50805	Rhizosphere_3.6	Spooner Airstrip-3.6-plant	plant	Spooner Airstrip	57287	35949	35949	21642	21618	21542	21469	21469	21223
JE.Lundberg.65	Rhizoplane	Spooner Airstrip	EcoFarm	1	S102	68783	Rhizoplane_3.6	Spooner Airstrip-3.6-plant	plant	Spooner Airstrip	77056	47618	47618	35488	35485	35407	35075	35075	34728
JE.Lundberg.66	Endosphere	Spooner Airstrip	EcoFarm	1	S102	64906	Endosphere_3.6	Spooner Airstrip-3.6-plant	plant	Spooner Airstrip	72096	44129	44129	33141	33121	33055	30897	30897	30678
JE.Lundberg.67	Rhizosphere	Spooner Airstrip	EcoFarm	1	S102	66586	Rhizosphere_3.7	Spooner Airstrip-3.7-plant	plant	Spooner Airstrip	76924	46770	46770	28487	28378	28240	28162	28162	27922
JE.Lundberg.68	Rhizoplane	Spooner Airstrip	EcoFarm	1	S102	54469	Rhizoplane_3.7	Spooner Airstrip-3.7-plant	plant	Spooner Airstrip	62754	36914	36914	23777	23614	23565	23407	23407	23276
JE.Lundberg.69	Endosphere	Spooner Airstrip	EcoFarm	1	S102	56461	Endosphere_3.7	Spooner Airstrip-3.7-plant	plant	Spooner Airstrip	66430	37014	37014	27269	27198	27139	26222	26222	26135
JE.Lundberg.7	Rhizosphere	Ditaler 18	Organic	1	S102	66286	Rhizosphere_1.3	Ditaler 18-1.3-plant	plant	Ditaler 18	75262	43130	43130	28913	28889	28719	28507	28507	28216
JE.Lundberg.70	Rhizosphere	Spooner Airstrip	EcoFarm	1	S102	69346	Rhizosphere_3.8	Spooner Airstrip-3.8-plant	plant	Spooner Airstrip	84025	47298	47298	28145	28017	27908	27882	27882	27774
JE.Lundberg.71	Rhizoplane	Spooner Airstrip	EcoFarm	1	S102	63003	Rhizoplane_3.8	Spooner Airstrip-3.8-plant	plant	Spooner Airstrip	72953	41589	41589	28857	28707	28650	28454	28454	28238
JE.Lundberg.72	Endosphere	Spooner Airstrip	EcoFarm	1	S102	61291	Endosphere_3.8	Spooner Airstrip-3.8-plant	plant	Spooner Airstrip	76724	36136	36136	25782	25760	25742	24516	24516	24456
JE.Lundberg.73	Rhizosphere	SFT 20 A	EcoFarm	2	S102	116855	Rhizosphere_4.1	SFT 20 A-4.1-plant	plant	SFT 20 A	123507	112513	112513	87358	86475	85921	85709	85709	84679
JE.Lundberg.74	Rhizoplane	SFT 20 A	EcoFarm	2	S102	54901	Rhizoplane_4.1	SFT 20 A-4.1-plant	plant	SFT 20 A	56871	52901	52901	43420	43205	43121	42970	42970	42857
JE.Lundberg.75	Endosphere	SFT 20 A	EcoFarm	2	S102	70789	Endosphere_4.1	SFT 20 A-4.1-plant	plant	SFT 20 A	73225	67608	67608	59127	58650	58540	53749	53749	53574
JE.Lundberg.76	Rhizosphere	SFT 20 A	EcoFarm	2	S102	101097	Rhizosphere_4.2	SFT 20 A-4.2-plant	plant	SFT 20 A	109190	97728	97728	73495	73085	72702	72523	72523	71936
JE.Lundberg.77	Rhizoplane	SFT 20 A	EcoFarm	2	S102	70773	Rhizoplane_4.2	SFT 20 A-4.2-plant	plant	SFT 20 A	73295	67217	67217	52269	51922	51595	51509	51509	51236
JE.Lundberg.78	Endosphere	SFT 20 A	EcoFarm	2	S102	90452	Endosphere_4.2	SFT 20 A-4.2-plant	plant	SFT 20 A	92395	85973	85973	74746	73766	73716	65675	65675	65537
JE.Lundberg.79	Rhizosphere	SFT 20 A	EcoFarm	2	S102	100076	Rhizosphere_4.3	SFT 20 A-4.3-plant	plant	SFT 20 A	103967	96357	96357	76709	76297	75880	75709	75709	74823
JE.Lundberg.8	Rhizoplane	Ditaler 18	Organic	1	S102	74956	Rhizoplane_1.3	Ditaler 18-1.3-plant	plant	Ditaler 18	87131	48555	48555	36791	36769	36644	36261	36261	35908
JE.Lundberg.80	Rhizoplane	SFT 20 A	EcoFarm	2	S102	107343	Rhizoplane_4.3	SFT 20 A-4.3-plant	plant	SFT 20 A	110705	102674	102674	88567	88129	87872	86946	86946	86433
JE.Lundberg.81	Endosphere	SFT 20 A	EcoFarm	2	S102	81464	Endosphere_4.3	SFT 20 A-4.3-plant	plant	SFT 20 A	84382	76749	76749	67457	66614	66558	51913	51913	51793
JE.Lundberg.82	Rhizosphere	SFT 20 A	EcoFarm	2	S102	175359	Rhizosphere_4.4	SFT 20 A-4.4-plant	plant	SFT 20 A	187990	171982	171982	137686	135445	134667	133404	133404	132604
JE.Lundberg.84	Endosphere	SFT 20 A	EcoFarm	2	S102	91493	Endosphere_4.4	SFT 20 A-4.4-plant	plant	SFT 20 A	94553	86977	86977	77338	76248	76198	65101	65101	65010
JE.Lundberg.85	Rhizosphere	SFT 20 A	EcoFarm	2	S102	27814	Rhizosphere_4.5	SFT 20 A-4.5-plant	plant	SFT 20 A	28944	26423	26423	18060	18028	17917	17885	17885	17738
JE.Lundberg.86	Rhizoplane	SFT 20 A	EcoFarm	2	S102	85914	Rhizoplane_4.5	SFT 20 A-4.5-plant	plant	SFT 20 A	88896	82351	82351	70253	69805	69661	68087	68087	67849
JE.Lundberg.87	Endosphere	SFT 20 A	EcoFarm	2	S102	97059	Endosphere_4.5	SFT 20 A-4.5-plant	plant	SFT 20 A	99754	92612	92612	80970	78411	78349	67761	67761	67658
JE.Lundberg.88	Rhizosphere	SFT 20 A	EcoFarm	2	S102	117269	Rhizosphere_4.6	SFT 20 A-4.6-plant	plant	SFT 20 A	122612	113680	113680	90103	89111	88430	88223	88223	87435
JE.Lundberg.89	Rhizoplane	SFT 20 A	EcoFarm	2	S102	91554	Rhizoplane_4.6	SFT 20 A-4.6-plant	plant	SFT 20 A	94040	86508	86508	74692	74227	74061	72901	72901	72441
JE.Lundberg.9	Endosphere	Ditaler 18	Organic	1	S102	59733	Endosphere_1.3	Ditaler 18-1.3-plant	plant	Ditaler 18	70383	37031	37031	27285	27202	27186	24680	24680	24527
JE.Lundberg.90	Endosphere	SFT 20 A	EcoFarm	2	S102	102717	Endosphere_4.6	SFT 20 A-4.6-plant	plant	SFT 20 A	105225	98668	98668	85066	81308	81180	75989	75989	75889
JE.Lundberg.91	Rhizosphere	SFT 20 A	EcoFarm	2	S102	94496	Rhizosphere_4.7	SFT 20 A-4.7-plant	plant	SFT 20 A	99134	91685	91685	70052	69684	69284	69160	69160	68544
JE.Lundberg.92	Rhizoplane	SFT 20 A	EcoFarm	2	S102	86912	Rhizoplane_4.7	SFT 20 A-4.7-plant	plant	SFT 20 A	89952	83435	83435	72399	71760	71569	71370	71370	71219
JE.Lundberg.93	Endosphere	SFT 20 A	EcoFarm	2	S102	78666	Endosphere_4.7	SFT 20 A-4.7-plant	plant	SFT 20 A	82498	74570	74570	64291	63331	63235	59805	59805	59697
JE.Lundberg.94	Rhizosphere	SFT 20 A	EcoFarm	2	S102	127372	Rhizosphere_4.8	SFT 20 A-4.8-plant	plant	SFT 20 A	134883	123055	123055	96406	95609	95089	94961	94961	94260
JE.Lundberg.95	Rhizoplane	SFT 20 A	EcoFarm	2	S102	89856	Rhizoplane_4.8	SFT 20 A-4.8-plant	plant	SFT 20 A	92740	85425	85425	71856	71525	71197	70852	70852	70635
JE.Lundberg.96	Endosphere	SFT 20 A	EcoFarm	2	S102	90104	Endosphere_4.8	SFT 20 A-4.8-plant	plant	SFT 20 A	94377	84516	84516	70461	69149	69073	65173	65173	65092
JE.Lundberg.97	Rhizosphere	DS RR	EcoFarm	1	S102	107424	Rhizosphere_5.1	DS RR-5.1-plant	plant	DS RR	133500	76293	76293	45875	45805	45668	44736	44736	43604
JE.Lundberg.98	Rhizoplane	DS RR	EcoFarm	1	S102	92777	Rhizoplane_5.1	DS RR-5.1-plant	plant	DS RR	109305	65416	65416	44726	44598	44528	43425	43425	42719
JE.Lundberg.99	Endosphere	DS RR	EcoFarm	1	S102	49657	Endosphere_5.1	DS RR-5.1-plant	plant	DS RR	59009	33317	33317	23699	23699	23689	21970	21970	21734
JE.Soil.1	Bulk Soil	Arbuckle	Greenhouse	3	Soil	36592	3-N-BS	N-3-environment	environment	Arbuckle	38957	33910	33910	25487	25377	25349	25119	25119	24912
JE.Soil.100	Endosphere	Sacramento	Greenhouse	3	Nipponebare	108680	10-N-Endo	N-10-plant	plant	Sacramento	111724	104314	104314	95025	94200	93985	89108	89108	89034
JE.Soil.101	Bulk Soil	Sacramento	Greenhouse	3	Soil	30539	10-M-BS	M-10-environment	environment	Sacramento	32125	29227	29227	23555	23276	23237	23076	23076	22936
JE.Soil.102	Rhizosphere	Sacramento	Greenhouse	3	M104	153728	10-M-1mm	M-10-plant	plant	Sacramento	158848	148305	148305	127319	125611	125210	124951	124951	124320
JE.Soil.103	Rhizoplane	Sacramento	Greenhouse	3	M104	35403	10-M-BF	M-10-plant	plant	Sacramento	36324	34148	34148	27868	27693	27574	27467	27467	27372
JE.Soil.104	Endosphere	Sacramento	Greenhouse	3	M104	60417	10-M-Endo	M-10-plant	plant	Sacramento	61941	57760	57760	52180	52075	51958	46547	46547	46541
JE.Soil.105	Bulk Soil	Sacramento	Greenhouse	3	Soil	94463	10-I-BS	I-10-environment	environment	Sacramento	97963	90374	90374	77420	76469	76099	76077	76077	75841
JE.Soil.106	Rhizosphere	Sacramento	Greenhouse	3	IR50	33139	10-I-1mm	I-10-plant	plant	Sacramento	34323	31326	31326	26377	26190	26152	26113	26113	26022
JE.Soil.107	Rhizoplane	Sacramento	Greenhouse	3	IR50	39666	10-I-BF	I-10-plant	plant	Sacramento	40577	38432	38432	33699	33656	33560	33487	33487	33338
JE.Soil.108	Endosphere	Sacramento	Greenhouse	3	IR50	83503	10-I-Endo	I-10-plant	plant	Sacramento	85589	80188	80188	73022	72731	72616	68804	68804	68732
JE.Soil.109	Bulk Soil	Sacramento	Greenhouse	3	Soil	52083	10-9-BS	9-10-environment	environment	Sacramento	53943	49818	49818	39869	39724	39599	39505	39505	39184
JE.Soil.110	Rhizosphere	Sacramento	Greenhouse	3	93-11	78980	10-9-1mm	9-10-plant	plant	Sacramento	81685	75143	75143	61178	60745	60602	60312	60312	60006
JE.Soil.111	Rhizoplane	Sacramento	Greenhouse	3	93-11	43894	10-9-BF	9-10-plant	plant	Sacramento	45101	42252	42252	35334	35150	35046	34289	34289	34180
JE.Soil.112	Endosphere	Sacramento	Greenhouse	3	93-11	87298	10-9-Endo	9-10-plant	plant	Sacramento	89153	84271	84271	77181	76731	76579	70932	70932	70862
JE.Soil.113	Bulk Soil	Sacramento	Greenhouse	3	Soil	61932	10-E-BS	E-10-environment	environment	Sacramento	63587	58937	58937	47702	47320	47143	47108	47108	46877
JE.Soil.115	Rhizoplane	Sacramento	Greenhouse	3	Glab_E	32546	10-E-BF	E-10-plant	plant	Sacramento	33281	30629	30629	25261	25195	25139	24699	24699	24609
JE.Soil.116	Endosphere	Sacramento	Greenhouse	3	Glab_E	46658	10-E-Endo	E-10-plant	plant	Sacramento	47853	44425	44425	39860	39714	39624	35266	35266	35258
JE.Soil.117	Bulk Soil	Sacramento	Greenhouse	3	Soil	91768	10-B-BS	B-10-environment	environment	Sacramento	95208	87529	87529	72167	71455	71191	71008	71008	70583
JE.Soil.118	Rhizosphere	Sacramento	Greenhouse	3	Glab_B	89221	10-B-1mm	B-10-plant	plant	Sacramento	92697	85392	85392	69406	68901	68710	68655	68655	68392
JE.Soil.119	Rhizoplane	Sacramento	Greenhouse	3	Glab_B	63165	10-B-BF	B-10-plant	plant	Sacramento	64846	60816	60816	53323	52952	52800	52082	52082	51880
JE.Soil.12	Endosphere	Arbuckle	Greenhouse	3	IR50	46251	3-I-Endo	I-3-plant	plant	Arbuckle	47024	43909	43909	39573	39571	39569	32014	32014	32014
JE.Soil.120	Endosphere	Sacramento	Greenhouse	3	Glab_B	89514	10-B-Endo	B-10-plant	plant	Sacramento	92667	85780	85780	76339	75675	75456	71067	71067	70850
JE.Soil.121	Bulk Soil	Sacramento	Greenhouse	3	Soil	26753	12-N-BS	N-12-environment	environment	Sacramento	27589	25306	25306	23735	23275	23275	23185	23185	23128
JE.Soil.122	Rhizosphere	Sacramento	Greenhouse	3	Nipponebare	127707	12-N-1mm	N-12-plant	plant	Sacramento	132206	122554	122554	106865	105253	104994	104959	104959	104705
JE.Soil.124	Endosphere	Sacramento	Greenhouse	3	Nipponebare	50502	12-N-Endo	N-12-plant	plant	Sacramento	51561	47951	47951	43638	43626	43573	37583	37583	37570
JE.Soil.125	Bulk Soil	Sacramento	Greenhouse	3	Soil	40605	12-M-BS	M-12-environment	environment	Sacramento	41928	38623	38623	30738	30499	30432	30412	30412	30287
JE.Soil.126	Rhizosphere	Sacramento	Greenhouse	3	M104	71115	12-M-1mm	M-12-plant	plant	Sacramento	74255	67772	67772	55053	54605	54436	54311	54311	54138
JE.Soil.127	Rhizoplane	Sacramento	Greenhouse	3	M104	35394	12-M-BF	M-12-plant	plant	Sacramento	36273	34103	34103	30011	30009	29871	29736	29736	29676
JE.Soil.128	Endosphere	Sacramento	Greenhouse	3	M104	69964	12-M-Endo	M-12-plant	plant	Sacramento	71543	66758	66758	61113	61008	60895	54823	54823	54819
JE.Soil.129	Bulk Soil	Sacramento	Greenhouse	3	Soil	86138	12-I-BS	I-12-environment	environment	Sacramento	89291	82536	82536	68508	67561	67360	67329	67329	67129
JE.Soil.13	Bulk Soil	Arbuckle	Greenhouse	3	Soil	51258	3-9-BS	9-3-environment	environment	Arbuckle	52933	48818	48818	39112	38855	38676	38644	38644	38182
JE.Soil.130	Rhizosphere	Sacramento	Greenhouse	3	IR50	123586	12-I-1mm	I-12-plant	plant	Sacramento	128360	118901	118901	101608	100623	100264	100162	100162	99680
JE.Soil.131	Rhizoplane	Sacramento	Greenhouse	3	IR50	19000	12-I-BF	I-12-plant	plant	Sacramento	19444	18158	18158	15343	15329	15258	15184	15184	15113
JE.Soil.133	Bulk Soil	Sacramento	Greenhouse	3	Soil	12493	12-9-BS	9-12-environment	environment	Sacramento	12906	11843	11843	9963	9942	9880	9831	9831	9749
JE.Soil.134	Rhizosphere	Sacramento	Greenhouse	3	93-11	35111	12-9-1mm	9-12-plant	plant	Sacramento	36241	33380	33380	25385	25312	25244	25209	25209	25023
JE.Soil.135	Rhizoplane	Sacramento	Greenhouse	3	93-11	27209	12-9-BF	9-12-plant	plant	Sacramento	27935	26021	26021	23227	23087	23014	22636	22636	22423
JE.Soil.136	Endosphere	Sacramento	Greenhouse	3	93-11	57998	12-9-Endo	9-12-plant	plant	Sacramento	58938	55388	55388	50171	50065	50032	42587	42587	42564
JE.Soil.138	Rhizosphere	Sacramento	Greenhouse	3	Glab_E	78606	12-E-1mm	E-12-plant	plant	Sacramento	80724	75080	75080	61404	60915	60804	60569	60569	60248
JE.Soil.139	Rhizoplane	Sacramento	Greenhouse	3	Glab_E	27276	12-E-BF	E-12-plant	plant	Sacramento	27809	26118	26118	22672	22591	22513	21442	21442	21330
JE.Soil.14	Rhizosphere	Arbuckle	Greenhouse	3	93-11	39636	3-9-1mm	9-3-plant	plant	Arbuckle	40953	37718	37718	29742	29534	29394	29369	29369	29154
JE.Soil.141	Bulk Soil	Sacramento	Greenhouse	3	Soil	33116	12-B-BS	B-12-environment	environment	Sacramento	34105	31397	31397	28961	28514	28369	28348	28348	28077
JE.Soil.142	Rhizosphere	Sacramento	Greenhouse	3	Glab_B	35921	12-B-1mm	B-12-plant	plant	Sacramento	37269	34327	34327	26382	26194	26152	26139	26139	26009
JE.Soil.143	Rhizoplane	Sacramento	Greenhouse	3	Glab_B	39063	12-B-BF	B-12-plant	plant	Sacramento	40062	37261	37261	31764	31585	31535	31203	31203	31040
JE.Soil.144	Endosphere	Sacramento	Greenhouse	3	Glab_B	31449	12-B-Endo	B-12-plant	plant	Sacramento	32334	29730	29730	26351	26275	26263	23548	23548	23548
JE.Soil.15	Rhizoplane	Arbuckle	Greenhouse	3	93-11	50053	3-9-BF	9-3-plant	plant	Arbuckle	51072	47580	47580	40815	40815	40774	34442	34442	34411
JE.Soil.16	Endosphere	Arbuckle	Greenhouse	3	93-11	43233	3-9-Endo	9-3-plant	plant	Arbuckle	43920	41055	41055	36740	36733	36705	29575	29575	29569
JE.Soil.17	Bulk Soil	Arbuckle	Greenhouse	3	Soil	46397	3-E-BS	E-3-environment	environment	Arbuckle	47500	44393	44393	37329	37062	37056	37032	37032	36852
JE.Soil.177	Bulk Soil	Arbuckle	Greenhouse	4	Soil	79524	1-N-BS	N-1-environment	environment	Arbuckle	83712	74672	74672	67871	67394	67045	63510	63510	63281
JE.Soil.178	Rhizosphere	Arbuckle	Greenhouse	4	Nipponebare	145874	1-N-1mm	N-1-plant	plant	Arbuckle	149958	141217	141217	123388	121626	121307	121273	121273	121113
JE.Soil.179	Rhizoplane	Arbuckle	Greenhouse	4	Nipponebare	59021	1-N-BF	N-1-plant	plant	Arbuckle	60488	56509	56509	50031	49820	49691	46711	46711	46602
JE.Soil.18	Rhizosphere	Arbuckle	Greenhouse	3	Glab_E	36422	3-E-1mm	E-3-plant	plant	Arbuckle	37341	34799	34799	26767	26580	26472	26444	26444	26278
JE.Soil.180	Endosphere	Arbuckle	Greenhouse	4	Nipponebare	54945	1-N-Endo	N-1-plant	plant	Arbuckle	55788	52156	52156	50449	50353	50268	42928	42928	42895
JE.Soil.181	Bulk Soil	Arbuckle	Greenhouse	4	Soil	78758	1-M-BS	M-1-environment	environment	Arbuckle	80499	75239	75239	64856	64120	63931	63873	63873	63552
JE.Soil.182	Rhizosphere	Arbuckle	Greenhouse	4	M104	69931	1-M-1mm	M-1-plant	plant	Arbuckle	71206	67197	67197	57343	56900	56593	56574	56574	56331
JE.Soil.183	Rhizoplane	Arbuckle	Greenhouse	4	M104	93363	1-M-BF	M-1-plant	plant	Arbuckle	95248	90099	90099	80117	79440	79252	78442	78442	77938
JE.Soil.184	Endosphere	Arbuckle	Greenhouse	4	M104	84433	1-M-Endo	M-1-plant	plant	Arbuckle	85668	80040	80040	77844	77785	77720	65113	65113	65106
JE.Soil.185	Bulk Soil	Arbuckle	Greenhouse	4	Soil	48312	1-I-BS	I-1-environment	environment	Arbuckle	49538	46218	46218	38795	38487	38310	38248	38248	38197
JE.Soil.186	Rhizosphere	Arbuckle	Greenhouse	4	IR50	69957	1-I-1mm	I-1-plant	plant	Arbuckle	71842	67168	67168	56607	55995	55798	55768	55768	55565
JE.Soil.187	Rhizoplane	Arbuckle	Greenhouse	4	IR50	71128	1-I-BF	I-1-plant	plant	Arbuckle	72198	68296	68296	61830	61515	61455	59677	59677	59599
JE.Soil.188	Endosphere	Arbuckle	Greenhouse	4	IR50	69050	1-I-Endo	I-1-plant	plant	Arbuckle	69820	65762	65762	64169	64123	64099	50327	50327	50314
JE.Soil.189	Bulk Soil	Arbuckle	Greenhouse	4	Soil	87593	1-9-BS	9-1-environment	environment	Arbuckle	89810	83667	83667	73085	72550	72272	71991	71991	71619
JE.Soil.19	Rhizoplane	Arbuckle	Greenhouse	3	Glab_E	53795	3-E-BF	E-3-plant	plant	Arbuckle	54934	52016	52016	46838	46823	46771	45864	45864	45746
JE.Soil.190	Rhizosphere	Arbuckle	Greenhouse	4	93-11	39724	1-9-1mm	9-1-plant	plant	Arbuckle	40667	37910	37910	30712	30479	30364	30323	30323	30127
JE.Soil.191	Rhizoplane	Arbuckle	Greenhouse	4	93-11	65637	1-9-BF	9-1-plant	plant	Arbuckle	66853	63055	63055	56825	56590	56466	55789	55789	55581
JE.Soil.192	Endosphere	Arbuckle	Greenhouse	4	93-11	107998	1-9-Endo	9-1-plant	plant	Arbuckle	109117	103216	103216	100859	100642	100602	81699	81699	81661
JE.Soil.193	Bulk Soil	Arbuckle	Greenhouse	4	Soil	76327	1-E-BS	E-1-environment	environment	Arbuckle	77548	72894	72894	63586	62943	62685	62645	62645	62318
JE.Soil.194	Rhizosphere	Arbuckle	Greenhouse	4	Glab_E	30421	1-E-1mm	E-1-plant	plant	Arbuckle	31112	29217	29217	22437	22324	22239	22232	22232	21935
JE.Soil.195	Rhizoplane	Arbuckle	Greenhouse	4	Glab_E	64800	1-E-BF	E-1-plant	plant	Arbuckle	65744	62154	62154	54886	54760	54658	52725	52725	52597
JE.Soil.196	Endosphere	Arbuckle	Greenhouse	4	Glab_E	73498	1-E-Endo	E-1-plant	plant	Arbuckle	74454	69472	69472	68448	68198	68194	51878	51878	51859
JE.Soil.197	Bulk Soil	Arbuckle	Greenhouse	4	Soil	76869	1-B-BS	B-1-environment	environment	Arbuckle	78875	73620	73620	62295	61910	61691	61613	61613	61221
JE.Soil.198	Rhizosphere	Arbuckle	Greenhouse	4	Glab_B	86397	1-B-1mm	B-1-plant	plant	Arbuckle	88911	82546	82546	71314	70840	70542	70493	70493	70142
JE.Soil.199	Rhizoplane	Arbuckle	Greenhouse	4	Glab_B	68120	1-B-BF	B-1-plant	plant	Arbuckle	69697	65433	65433	58036	57757	57686	55787	55787	55524
JE.Soil.2	Rhizosphere	Arbuckle	Greenhouse	3	Nipponebare	46999	3-N-1mm	N-3-plant	plant	Arbuckle	48585	45124	45124	36108	35757	35632	35622	35622	35559
JE.Soil.20	Endosphere	Arbuckle	Greenhouse	3	Glab_E	41568	3-E-Endo	E-3-plant	plant	Arbuckle	42488	39288	39288	34607	34529	34515	29319	29319	29313
JE.Soil.200	Endosphere	Arbuckle	Greenhouse	4	Glab_B	67831	1-B-Endo	B-1-plant	plant	Arbuckle	69227	64171	64171	62193	61901	61901	50998	50998	50994
JE.Soil.202	Rhizosphere	Arbuckle	Greenhouse	4	Nipponebare	140518	2-N-1mm	N-2-plant	plant	Arbuckle	146656	136519	136519	117956	116132	115643	115535	115535	115440
JE.Soil.204	Endosphere	Arbuckle	Greenhouse	4	Nipponebare	75970	2-N-Endo	N-2-plant	plant	Arbuckle	76798	72293	72293	70795	70705	70703	57287	57287	57278
JE.Soil.206	Rhizosphere	Arbuckle	Greenhouse	4	M104	75353	2-M-1mm	M-2-plant	plant	Arbuckle	76575	72687	72687	63085	62692	62506	62462	62462	62244
JE.Soil.208	Endosphere	Arbuckle	Greenhouse	4	M104	106035	2-M-Endo	M-2-plant	plant	Arbuckle	107668	101032	101032	98152	97620	97583	80698	80698	80698
JE.Soil.21	Bulk Soil	Arbuckle	Greenhouse	3	Soil	34582	3-B-BS	B-3-environment	environment	Arbuckle	35725	32937	32937	25747	25523	25483	25470	25470	25322
JE.Soil.210	Rhizosphere	Arbuckle	Greenhouse	4	IR50	155602	2-I-1mm	I-2-plant	plant	Arbuckle	160101	150496	150496	132740	131478	130809	130772	130772	130369
JE.Soil.211	Rhizoplane	Arbuckle	Greenhouse	4	IR50	37826	2-I-BF	I-2-plant	plant	Arbuckle	38435	36361	36361	31705	31591	31550	30697	30697	30590
JE.Soil.212	Endosphere	Arbuckle	Greenhouse	4	IR50	55167	2-I-Endo	I-2-plant	plant	Arbuckle	55694	52556	52556	51641	51632	51632	40913	40913	40913
JE.Soil.214	Rhizosphere	Arbuckle	Greenhouse	4	93-11	51050	2-9-1mm	9-2-plant	plant	Arbuckle	52165	48894	48894	40214	39970	39754	39734	39734	39340
JE.Soil.215	Rhizoplane	Arbuckle	Greenhouse	4	93-11	60160	2-9-BF	9-2-plant	plant	Arbuckle	61451	58213	58213	52290	52115	52028	50620	50620	50512
JE.Soil.216	Endosphere	Arbuckle	Greenhouse	4	93-11	76257	2-9-Endo	9-2-plant	plant	Arbuckle	76986	73033	73033	71395	71303	71296	55612	55612	55612
JE.Soil.218	Rhizosphere	Arbuckle	Greenhouse	4	Glab_E	85294	2-E-1mm	E-2-plant	plant	Arbuckle	86847	82064	82064	69082	68581	68283	68230	68230	67771
JE.Soil.219	Rhizoplane	Arbuckle	Greenhouse	4	Glab_E	66996	2-E-BF	E-2-plant	plant	Arbuckle	68036	64503	64503	56510	56272	56167	53244	53244	53006
JE.Soil.22	Rhizosphere	Arbuckle	Greenhouse	3	Glab_B	51110	3-B-1mm	B-3-plant	plant	Arbuckle	52832	48764	48764	39478	39301	39187	39166	39166	38949
JE.Soil.220	Endosphere	Arbuckle	Greenhouse	4	Glab_E	71137	2-E-Endo	E-2-plant	plant	Arbuckle	72095	67773	67773	65205	64801	64757	53867	53867	53845
JE.Soil.222	Rhizosphere	Arbuckle	Greenhouse	4	Glab_B	53120	2-B-1mm	B-2-plant	plant	Arbuckle	54583	51171	51171	42425	42149	42046	42001	42001	41814
JE.Soil.223	Rhizoplane	Arbuckle	Greenhouse	4	Glab_B	54276	2-B-BF	B-2-plant	plant	Arbuckle	55350	51839	51839	47517	47271	47126	46459	46459	46385
JE.Soil.224	Endosphere	Arbuckle	Greenhouse	4	Glab_B	69386	2-B-Endo	B-2-plant	plant	Arbuckle	70552	65864	65864	64022	63078	63050	53291	53291	53291
JE.Soil.227	Rhizoplane	Davis	Greenhouse	4	Nipponebare	56679	6-N-BF	N-6-plant	plant	Davis	59027	54054	54054	46621	46216	46083	45393	45393	45138
JE.Soil.228	Endosphere	Davis	Greenhouse	4	Nipponebare	83772	6-N-Endo	N-6-plant	plant	Davis	85048	80180	80180	77567	76874	76801	68517	68517	68502
JE.Soil.229	Bulk Soil	Davis	Greenhouse	4	Soil	55874	6-M-BS	M-6-environment	environment	Davis	56937	53108	53108	43865	43502	43184	43145	43145	42983
JE.Soil.23	Rhizoplane	Arbuckle	Greenhouse	3	Glab_B	60557	3-B-BF	B-3-plant	plant	Arbuckle	62029	57871	57871	50012	49919	49863	46178	46178	45997
JE.Soil.231	Rhizoplane	Davis	Greenhouse	4	M104	55939	6-M-BF	M-6-plant	plant	Davis	56820	53648	53648	47013	46610	46385	46130	46130	46050
JE.Soil.232	Endosphere	Davis	Greenhouse	4	M104	63085	6-M-Endo	M-6-plant	plant	Davis	64003	60274	60274	58579	58416	58347	51472	51472	51472
JE.Soil.233	Bulk Soil	Davis	Greenhouse	4	Soil	62656	6-I-BS	I-6-environment	environment	Davis	64313	59706	59706	50099	49141	48383	48351	48351	48211
JE.Soil.234	Rhizosphere	Davis	Greenhouse	4	IR50	58041	6-I-1mm	I-6-plant	plant	Davis	59471	55402	55402	45911	45140	45054	45033	45033	44979
JE.Soil.235	Rhizoplane	Davis	Greenhouse	4	IR50	65010	6-I-BF	I-6-plant	plant	Davis	66087	62430	62430	56390	55784	55655	54132	54132	53961
JE.Soil.236	Endosphere	Davis	Greenhouse	4	IR50	68337	6-I-Endo	I-6-plant	plant	Davis	69006	65258	65258	63938	63862	63853	52959	52959	52942
JE.Soil.239	Rhizoplane	Davis	Greenhouse	4	93-11	47050	6-9-BF	9-6-plant	plant	Davis	48040	45319	45319	39953	39554	39469	38861	38861	38727
JE.Soil.24	Endosphere	Arbuckle	Greenhouse	3	Glab_B	35791	3-B-Endo	B-3-plant	plant	Arbuckle	36877	33701	33701	29896	29837	29778	26381	26381	26377
JE.Soil.240	Endosphere	Davis	Greenhouse	4	93-11	63846	6-9-Endo	9-6-plant	plant	Davis	64516	61219	61219	59639	59405	59372	49268	49268	49248
JE.Soil.241	Bulk Soil	Davis	Greenhouse	4	Soil	71964	6-E-BS	E-6-environment	environment	Davis	73037	68577	68577	58610	57868	57353	57256	57256	56975
JE.Soil.244	Endosphere	Davis	Greenhouse	4	Glab_E	61394	6-E-Endo	E-6-plant	plant	Davis	62119	58339	58339	56883	56575	56558	46519	46519	46507
JE.Soil.248	Endosphere	Davis	Greenhouse	4	Glab_B	75565	6-B-Endo	B-6-plant	plant	Davis	76765	71682	71682	70199	69237	69219	59009	59009	59009
JE.Soil.249	Bulk Soil	Davis	Greenhouse	4	Soil	169811	8-N-BS	N-8-environment	environment	Davis	176436	162935	162935	141626	139214	138226	138183	138183	137625
JE.Soil.250	Rhizosphere	Davis	Greenhouse	4	Nipponebare	83143	8-N-1mm	N-8-plant	plant	Davis	85334	79797	79797	67898	66795	66537	65764	65764	65603
JE.Soil.252	Endosphere	Davis	Greenhouse	4	Nipponebare	94194	8-N-Endo	N-8-plant	plant	Davis	97008	89157	89157	87097	86880	86784	72170	72170	72168
JE.Soil.253	Bulk Soil	Davis	Greenhouse	4	Soil	81798	8-M-BS	M-8-environment	environment	Davis	83974	77686	77686	65521	64486	63979	63935	63935	63719
JE.Soil.254	Rhizosphere	Davis	Greenhouse	4	M104	135968	8-M-1mm	M-8-plant	plant	Davis	139532	131635	131635	113430	111767	110752	110469	110469	109981
JE.Soil.256	Endosphere	Davis	Greenhouse	4	M104	89903	8-M-Endo	M-8-plant	plant	Davis	91532	86059	86059	83566	82725	82473	73703	73703	73703
JE.Soil.257	Bulk Soil	Davis	Greenhouse	4	Soil	53434	8-I-BS	I-8-environment	environment	Davis	55125	51122	51122	41123	40488	40082	40058	40058	39870
JE.Soil.258	Rhizosphere	Davis	Greenhouse	4	IR50	76510	8-I-1mm	I-8-plant	plant	Davis	78730	73284	73284	61103	60227	59857	59738	59738	59544
JE.Soil.26	Rhizosphere	Arbuckle	Greenhouse	3	Nipponebare	50431	4-N-1mm	N-4-plant	plant	Arbuckle	53027	48350	48350	37890	37592	37466	37455	37455	37366
JE.Soil.260	Endosphere	Davis	Greenhouse	4	IR50	73203	8-I-Endo	I-8-plant	plant	Davis	73997	69679	69679	68036	67895	67837	55565	55565	55543
JE.Soil.262	Rhizosphere	Davis	Greenhouse	4	93-11	95911	8-9-1mm	9-8-plant	plant	Davis	98949	92034	92034	76847	75865	75504	75395	75395	74957
JE.Soil.264	Endosphere	Davis	Greenhouse	4	93-11	86760	8-9-Endo	9-8-plant	plant	Davis	87748	82963	82963	80619	80003	79890	67444	67444	67436
JE.Soil.265	Bulk Soil	Davis	Greenhouse	4	Soil	81976	8-E-BS	E-8-environment	environment	Davis	83446	77850	77850	64975	63993	63649	63631	63631	62936
JE.Soil.266	Rhizosphere	Davis	Greenhouse	4	Glab_E	66131	8-E-1mm	E-8-plant	plant	Davis	67423	63148	63148	52268	51764	51477	51335	51335	50982
JE.Soil.268	Endosphere	Davis	Greenhouse	4	Glab_E	71147	8-E-Endo	E-8-plant	plant	Davis	72227	67536	67536	65527	64916	64815	54949	54949	54927
JE.Soil.269	Bulk Soil	Davis	Greenhouse	4	Soil	91223	8-B-BS	B-8-environment	environment	Davis	93707	87130	87130	73285	71788	71255	71232	71232	70876
JE.Soil.27	Rhizoplane	Arbuckle	Greenhouse	3	Nipponebare	22690	4-N-BF	N-4-plant	plant	Arbuckle	23322	21728	21728	18628	18628	18594	15070	15070	15045
JE.Soil.270	Rhizosphere	Davis	Greenhouse	4	Glab_B	79304	8-B-1mm	B-8-plant	plant	Davis	81811	76078	76078	62817	62134	61817	61771	61771	61526
JE.Soil.272	Endosphere	Davis	Greenhouse	4	Glab_B	65799	8-B-Endo	B-8-plant	plant	Davis	67298	63070	63070	60349	58768	58735	54396	54396	54396
JE.Soil.273	Bulk Soil	Sacramento	Greenhouse	4	Soil	58754	9-N-BS	N-9-environment	environment	Sacramento	60498	55901	55901	46426	46158	46103	46071	46071	45868
JE.Soil.274	Rhizosphere	Sacramento	Greenhouse	4	Nipponebare	56938	9-N-1mm	N-9-plant	plant	Sacramento	58321	54214	54214	44998	44625	44474	44433	44433	44318
JE.Soil.276	Endosphere	Sacramento	Greenhouse	4	Nipponebare	55008	9-N-Endo	N-9-plant	plant	Sacramento	55705	52378	52378	50833	50789	50758	40600	40600	40600
JE.Soil.278	Rhizosphere	Sacramento	Greenhouse	4	M104	55255	9-M-1mm	M-9-plant	plant	Sacramento	56219	52656	52656	42869	42647	42521	42441	42441	42266
JE.Soil.279	Rhizoplane	Sacramento	Greenhouse	4	M104	67798	9-M-BF	M-9-plant	plant	Sacramento	69275	64921	64921	57424	57048	56476	56043	56043	55877
JE.Soil.28	Endosphere	Arbuckle	Greenhouse	3	Nipponebare	27541	4-N-Endo	N-4-plant	plant	Arbuckle	28188	26479	26479	23880	23880	23858	21764	21764	21752
JE.Soil.280	Endosphere	Sacramento	Greenhouse	4	M104	44469	9-M-Endo	M-9-plant	plant	Sacramento	45234	42558	42558	40367	40367	40325	35612	35612	35580
JE.Soil.281	Bulk Soil	Sacramento	Greenhouse	4	Soil	49564	9-I-BS	I-9-environment	environment	Sacramento	51084	47319	47319	37732	37381	37285	37222	37222	37025
JE.Soil.282	Rhizosphere	Sacramento	Greenhouse	4	IR50	53567	9-I-1mm	I-9-plant	plant	Sacramento	55054	51024	51024	40652	40438	40360	40172	40172	40043
JE.Soil.283	Rhizoplane	Sacramento	Greenhouse	4	IR50	51816	9-I-BF	I-9-plant	plant	Sacramento	52707	49364	49364	42622	42347	42299	41765	41765	41627
JE.Soil.284	Endosphere	Sacramento	Greenhouse	4	IR50	51351	9-I-Endo	I-9-plant	plant	Sacramento	51900	48996	48996	46860	46761	46739	38614	38614	38593
JE.Soil.285	Bulk Soil	Sacramento	Greenhouse	4	Soil	61590	9-9-BS	9-9-environment	environment	Sacramento	63440	58554	58554	48575	48440	48382	48370	48370	48159
JE.Soil.286	Rhizosphere	Sacramento	Greenhouse	4	93-11	68478	9-9-1mm	9-9-plant	plant	Sacramento	70218	64879	64879	52888	52607	52444	52250	52250	51940
JE.Soil.287	Rhizoplane	Sacramento	Greenhouse	4	93-11	75216	9-9-BF	9-9-plant	plant	Sacramento	77056	72765	72765	62321	62092	61959	61407	61407	61211
JE.Soil.288	Endosphere	Sacramento	Greenhouse	4	93-11	64761	9-9-Endo	9-9-plant	plant	Sacramento	65270	61910	61910	61043	61003	60991	43613	43613	43613
JE.Soil.29	Bulk Soil	Arbuckle	Greenhouse	3	Soil	33794	4-M-BS	M-4-environment	environment	Arbuckle	34795	32398	32398	25250	25110	24978	24960	24960	24727
JE.Soil.290	Rhizosphere	Sacramento	Greenhouse	4	Glab_E	46865	9-E-1mm	E-9-plant	plant	Sacramento	47687	44203	44203	35051	34856	34797	34668	34668	34456
JE.Soil.291	Rhizoplane	Sacramento	Greenhouse	4	Glab_E	69938	9-E-BF	E-9-plant	plant	Sacramento	71115	67182	67182	58672	58438	58304	55595	55595	55423
JE.Soil.293	Bulk Soil	Sacramento	Greenhouse	4	Soil	71363	9-B-BS	B-9-environment	environment	Sacramento	73150	67345	67345	55814	55385	55276	55217	55217	54814
JE.Soil.294	Rhizosphere	Sacramento	Greenhouse	4	Glab_B	228561	9-B-1mm	B-9-plant	plant	Sacramento	237961	219649	219649	190711	187963	187608	187489	187489	186941
JE.Soil.295	Rhizoplane	Sacramento	Greenhouse	4	Glab_B	66612	9-B-BF	B-9-plant	plant	Sacramento	68035	63637	63637	55002	54680	54623	51919	51919	51851
JE.Soil.296	Endosphere	Sacramento	Greenhouse	4	Glab_B	85663	9-B-Endo	B-9-plant	plant	Sacramento	87538	81381	81381	77407	76289	76209	66828	66828	66804
JE.Soil.298	Rhizosphere	Sacramento	Greenhouse	4	Nipponebare	166193	11-N-1mm	N-11-plant	plant	Sacramento	171654	160156	160156	141244	139291	138833	138760	138760	138358
JE.Soil.3	Rhizoplane	Arbuckle	Greenhouse	3	Nipponebare	41148	3-N-BF	N-3-plant	plant	Arbuckle	42458	39368	39368	34236	34215	34160	31979	31979	31880
JE.Soil.30	Rhizosphere	Arbuckle	Greenhouse	3	M104	34524	4-M-1mm	M-4-plant	plant	Arbuckle	35335	33157	33157	25861	25626	25529	25475	25475	25329
JE.Soil.300	Endosphere	Sacramento	Greenhouse	4	Nipponebare	121754	11-N-Endo	N-11-plant	plant	Sacramento	124379	116538	116538	112104	110404	110301	94971	94971	94965
JE.Soil.301	Bulk Soil	Sacramento	Greenhouse	4	Soil	120078	11-M-BS	M-11-environment	environment	Sacramento	124209	114429	114429	97419	96433	96236	96213	96213	95751
JE.Soil.302	Rhizosphere	Sacramento	Greenhouse	4	M104	203420	11-M-1mm	M-11-plant	plant	Sacramento	211895	195444	195444	171529	168945	168444	168401	168401	167816
JE.Soil.303	Rhizoplane	Sacramento	Greenhouse	4	M104	56515	11-M-BF	M-11-plant	plant	Sacramento	57966	53939	53939	48190	47808	47705	47297	47297	47196
JE.Soil.304	Endosphere	Sacramento	Greenhouse	4	M104	98568	11-M-Endo	M-11-plant	plant	Sacramento	100440	94286	94286	90938	90284	90205	81347	81347	81341
JE.Soil.307	Rhizoplane	Sacramento	Greenhouse	4	IR50	126990	11-I-BF	I-11-plant	plant	Sacramento	129748	122818	122818	111048	108290	108058	107285	107285	107106
JE.Soil.308	Endosphere	Sacramento	Greenhouse	4	IR50	139285	11-I-Endo	I-11-plant	plant	Sacramento	141498	133228	133228	128897	127279	127188	112392	112392	112383
JE.Soil.309	Bulk Soil	Sacramento	Greenhouse	4	Soil	84938	11-9-BS	9-11-environment	environment	Sacramento	88625	81586	81586	67569	66908	66792	66745	66745	66255
JE.Soil.31	Rhizoplane	Arbuckle	Greenhouse	3	M104	3349	4-M-BF	M-4-plant	plant	Arbuckle	3449	3208	3208	2111	2098	2093	2055	2055	2055
JE.Soil.310	Rhizosphere	Sacramento	Greenhouse	4	93-11	65560	11-9-1mm	9-11-plant	plant	Sacramento	67713	62826	62826	51696	51320	51150	51030	51030	50843
JE.Soil.312	Endosphere	Sacramento	Greenhouse	4	93-11	73639	11-9-Endo	9-11-plant	plant	Sacramento	74660	70418	70418	67703	67286	67208	58067	58067	58067
JE.Soil.314	Rhizosphere	Sacramento	Greenhouse	4	Glab_E	92378	11-E-1mm	E-11-plant	plant	Sacramento	94715	88726	88726	73002	72414	72274	72193	72193	71826
JE.Soil.315	Rhizoplane	Sacramento	Greenhouse	4	Glab_E	51519	11-E-BF	E-11-plant	plant	Sacramento	52290	49520	49520	46579	46145	46103	40527	40527	40500
JE.Soil.316	Endosphere	Sacramento	Greenhouse	4	Glab_E	103454	11-E-Endo	E-11-plant	plant	Sacramento	105663	98711	98711	94328	92731	92667	86182	86182	86167
JE.Soil.318	Rhizosphere	Sacramento	Greenhouse	4	Glab_B	84188	11-B-1mm	B-11-plant	plant	Sacramento	87744	81184	81184	66865	66279	66107	66052	66052	65650
JE.Soil.319	Rhizoplane	Sacramento	Greenhouse	4	Glab_B	51067	11-B-BF	B-11-plant	plant	Sacramento	52422	49200	49200	42706	42382	42228	41818	41818	41692
JE.Soil.32	Endosphere	Arbuckle	Greenhouse	3	M104	67923	4-M-Endo	M-4-plant	plant	Arbuckle	69686	65397	65397	60123	59936	59885	55346	55346	55333
JE.Soil.320	Endosphere	Sacramento	Greenhouse	4	Glab_B	47164	11-B-Endo	B-11-plant	plant	Sacramento	48322	45014	45014	42083	41937	41820	38362	38362	38339
JE.Soil.33	Bulk Soil	Arbuckle	Greenhouse	3	Soil	33353	4-I-BS	I-4-environment	environment	Arbuckle	34481	31971	31971	25520	25335	25163	25113	25113	25042
JE.Soil.34	Rhizosphere	Arbuckle	Greenhouse	3	IR50	26259	4-I-1mm	I-4-plant	plant	Arbuckle	27152	25166	25166	19266	19196	19170	19136	19136	19044
JE.Soil.35	Rhizoplane	Arbuckle	Greenhouse	3	IR50	28685	4-I-BF	I-4-plant	plant	Arbuckle	29297	27520	27520	23114	23114	23056	22375	22375	22306
JE.Soil.36	Endosphere	Arbuckle	Greenhouse	3	IR50	49765	4-I-Endo	I-4-plant	plant	Arbuckle	50572	47459	47459	43023	42950	42930	35445	35445	35421
JE.Soil.37	Bulk Soil	Arbuckle	Greenhouse	3	Soil	60094	4-9-BS	9-4-environment	environment	Arbuckle	62194	57378	57378	47385	47138	46844	46817	46817	46268
JE.Soil.38	Rhizosphere	Arbuckle	Greenhouse	3	93-11	35023	4-9-1mm	9-4-plant	plant	Arbuckle	36100	33513	33513	25984	25815	25748	25738	25738	25577
JE.Soil.39	Rhizoplane	Arbuckle	Greenhouse	3	93-11	30171	4-9-BF	9-4-plant	plant	Arbuckle	31037	29102	29102	25217	25161	25097	24168	24168	24105
JE.Soil.4	Endosphere	Arbuckle	Greenhouse	3	Nipponebare	38169	3-N-Endo	N-3-plant	plant	Arbuckle	39017	36370	36370	32193	32170	32155	27409	27409	27407
JE.Soil.40	Endosphere	Arbuckle	Greenhouse	3	93-11	35290	4-9-Endo	9-4-plant	plant	Arbuckle	35821	33698	33698	30263	30251	30241	22731	22731	22731
JE.Soil.41	Bulk Soil	Arbuckle	Greenhouse	3	Soil	35329	4-E-BS	E-4-environment	environment	Arbuckle	36135	33814	33814	27266	27121	27010	26999	26999	26696
JE.Soil.42	Rhizosphere	Arbuckle	Greenhouse	3	Glab_E	39725	4-E-1mm	E-4-plant	plant	Arbuckle	40590	38048	38048	30341	30001	29915	29844	29844	29678
JE.Soil.43	Rhizoplane	Arbuckle	Greenhouse	3	Glab_E	31769	4-E-BF	E-4-plant	plant	Arbuckle	32451	30599	30599	25183	25183	25096	23842	23842	23767
JE.Soil.44	Endosphere	Arbuckle	Greenhouse	3	Glab_E	34065	4-E-Endo	E-4-plant	plant	Arbuckle	34840	32417	32417	28878	28822	28812	25219	25219	25213
JE.Soil.45	Bulk Soil	Arbuckle	Greenhouse	3	Soil	33451	4-B-BS	B-4-environment	environment	Arbuckle	34541	31913	31913	25688	25461	25423	25423	25423	25282
JE.Soil.46	Rhizosphere	Arbuckle	Greenhouse	3	Glab_B	34080	4-B-1mm	B-4-plant	plant	Arbuckle	35227	32690	32690	25127	24997	24948	24833	24833	24621
JE.Soil.47	Rhizoplane	Arbuckle	Greenhouse	3	Glab_B	34725	4-B-BF	B-4-plant	plant	Arbuckle	35544	33255	33255	27891	27869	27801	25978	25978	25884
JE.Soil.48	Endosphere	Arbuckle	Greenhouse	3	Glab_B	31129	4-B-Endo	B-4-plant	plant	Arbuckle	31961	29403	29403	26171	26119	26116	22548	22548	22545
JE.Soil.5	Bulk Soil	Arbuckle	Greenhouse	3	Soil	161407	3-M-BS	M-3-environment	environment	Arbuckle	167038	155500	155500	138726	137578	137197	137095	137095	136573
JE.Soil.50	Rhizosphere	Davis	Greenhouse	3	Nipponebare	130735	5-N-1mm	N-5-plant	plant	Davis	135730	125763	125763	107510	106045	105362	105291	105291	105179
JE.Soil.51	Rhizoplane	Davis	Greenhouse	3	Nipponebare	73886	5-N-BF	N-5-plant	plant	Davis	78323	70940	70940	63482	63425	63328	60143	60143	59951
JE.Soil.52	Endosphere	Davis	Greenhouse	3	Nipponebare	60905	5-N-Endo	N-5-plant	plant	Davis	62085	57681	57681	52392	52313	52296	42547	42547	42547
JE.Soil.54	Rhizosphere	Davis	Greenhouse	3	M104	84647	5-M-1mm	M-5-plant	plant	Davis	87031	80822	80822	67220	66313	65806	65740	65740	65510
JE.Soil.56	Endosphere	Davis	Greenhouse	3	M104	59644	5-M-Endo	M-5-plant	plant	Davis	61029	56673	56673	51546	51495	51485	44848	44848	44848
JE.Soil.57	Bulk Soil	Davis	Greenhouse	3	Soil	46630	5-I-BS	I-5-environment	environment	Davis	48365	44138	44138	34879	34485	34092	34067	34067	34005
JE.Soil.58	Rhizosphere	Davis	Greenhouse	3	IR50	69366	5-I-1mm	I-5-plant	plant	Davis	72044	66258	66258	53807	53066	52768	52744	52744	52529
JE.Soil.59	Rhizoplane	Davis	Greenhouse	3	IR50	36987	5-I-BF	I-5-plant	plant	Davis	37806	35472	35472	31547	31458	31421	30488	30488	30446
JE.Soil.6	Rhizosphere	Arbuckle	Greenhouse	3	M104	36255	3-M-1mm	M-3-plant	plant	Arbuckle	37107	34629	34629	28438	28250	28208	28093	28093	27974
JE.Soil.60	Endosphere	Davis	Greenhouse	3	IR50	52955	5-I-Endo	I-5-plant	plant	Davis	53746	50267	50267	45613	45552	45552	34593	34593	34593
JE.Soil.62	Rhizosphere	Davis	Greenhouse	3	93-11	41386	5-9-1mm	9-5-plant	plant	Davis	42765	39145	39145	30794	30458	30275	30217	30217	29972
JE.Soil.63	Rhizoplane	Davis	Greenhouse	3	93-11	39906	5-9-BF	9-5-plant	plant	Davis	40849	38040	38040	32997	32995	32965	29999	29999	29970
JE.Soil.64	Endosphere	Davis	Greenhouse	3	93-11	76808	5-9-Endo	9-5-plant	plant	Davis	78175	73471	73471	67750	67457	67454	56250	56250	56247
JE.Soil.66	Rhizosphere	Davis	Greenhouse	3	Glab_E	63011	5-E-1mm	E-5-plant	plant	Davis	64676	59862	59862	48381	47845	47713	47536	47536	47367
JE.Soil.67	Rhizoplane	Davis	Greenhouse	3	Glab_E	45417	5-E-BF	E-5-plant	plant	Davis	46375	43506	43506	39367	39289	39241	34377	34377	34338
JE.Soil.68	Endosphere	Davis	Greenhouse	3	Glab_E	46079	5-E-Endo	E-5-plant	plant	Davis	47188	43714	43714	39734	39517	39467	34217	34217	34208
JE.Soil.7	Rhizoplane	Arbuckle	Greenhouse	3	M104	88242	3-M-BF	M-3-plant	plant	Arbuckle	90529	84615	84615	74662	74445	74314	71886	71886	71819
JE.Soil.70	Rhizosphere	Davis	Greenhouse	3	Glab_B	56085	5-B-1mm	B-5-plant	plant	Davis	58128	53714	53714	42845	42373	42144	42099	42099	41961
JE.Soil.71	Rhizoplane	Davis	Greenhouse	3	Glab_B	41199	5-B-BF	B-5-plant	plant	Davis	42200	39488	39488	35510	35296	35226	34539	34539	34519
JE.Soil.72	Endosphere	Davis	Greenhouse	3	Glab_B	40145	5-B-Endo	B-5-plant	plant	Davis	41190	37764	37764	33911	33710	33710	28064	28064	28064
JE.Soil.74	Rhizosphere	Davis	Greenhouse	3	Nipponebare	127418	7-N-1mm	N-7-plant	plant	Davis	131491	121825	121825	104300	102203	101423	101342	101342	101154
JE.Soil.75	Rhizoplane	Davis	Greenhouse	3	Nipponebare	31095	7-N-BF	N-7-plant	plant	Davis	31974	29948	29948	25699	25675	25599	24866	24866	24844
JE.Soil.76	Endosphere	Davis	Greenhouse	3	Nipponebare	38293	7-N-Endo	N-7-plant	plant	Davis	39620	36064	36064	32577	32574	32490	26850	26850	26850
JE.Soil.78	Rhizosphere	Davis	Greenhouse	3	M104	74494	7-M-1mm	M-7-plant	plant	Davis	76368	70991	70991	58666	57751	57244	57205	57205	57064
JE.Soil.8	Endosphere	Arbuckle	Greenhouse	3	M104	46964	3-M-Endo	M-3-plant	plant	Arbuckle	48065	44513	44513	39827	39826	39802	33306	33306	33299
JE.Soil.80	Endosphere	Davis	Greenhouse	3	M104	47281	7-M-Endo	M-7-plant	plant	Davis	48148	44865	44865	40845	40845	40808	33922	33922	33922
JE.Soil.82	Rhizosphere	Davis	Greenhouse	3	IR50	67661	7-I-1mm	I-7-plant	plant	Davis	69848	64351	64351	53189	52340	52042	51905	51905	51788
JE.Soil.83	Rhizoplane	Davis	Greenhouse	3	IR50	40007	7-I-BF	I-7-plant	plant	Davis	40819	38476	38476	33878	33811	33774	32512	32512	32471
JE.Soil.84	Endosphere	Davis	Greenhouse	3	IR50	30525	7-I-Endo	I-7-plant	plant	Davis	30908	28924	28924	26187	26184	26184	20213	20213	20211
JE.Soil.86	Rhizosphere	Davis	Greenhouse	3	93-11	40904	7-9-1mm	9-7-plant	plant	Davis	42169	38691	38691	31308	30927	30864	30596	30596	30437
JE.Soil.87	Rhizoplane	Davis	Greenhouse	3	93-11	42461	7-9-BF	9-7-plant	plant	Davis	43532	40813	40813	35426	35267	35207	34596	34596	34550
JE.Soil.88	Endosphere	Davis	Greenhouse	3	93-11	50306	7-9-Endo	9-7-plant	plant	Davis	50974	47890	47890	43386	43383	43369	32840	32840	32835
JE.Soil.91	Rhizoplane	Davis	Greenhouse	3	Glab_E	40772	7-E-BF	E-7-plant	plant	Davis	41429	38966	38966	34014	33912	33877	28566	28566	28518
JE.Soil.92	Endosphere	Davis	Greenhouse	3	Glab_E	45790	7-E-Endo	E-7-plant	plant	Davis	46594	43138	43138	38752	38544	38541	31206	31206	31199
JE.Soil.95	Rhizoplane	Davis	Greenhouse	3	Glab_B	40469	7-B-BF	B-7-plant	plant	Davis	41426	38594	38594	31720	31533	31433	30740	30740	30640
JE.Soil.96	Endosphere	Davis	Greenhouse	3	Glab_B	58178	7-B-Endo	B-7-plant	plant	Davis	59539	54906	54906	49351	48628	48601	41198	41198	41191
JE.Soil.98	Rhizosphere	Sacramento	Greenhouse	3	Nipponebare	104694	10-N-1mm	N-10-plant	plant	Sacramento	108702	100822	100822	84844	83742	83459	83413	83413	83235
JE.Soil.99	Rhizoplane	Sacramento	Greenhouse	3	Nipponebare	33416	10-N-BF	N-10-plant	plant	Sacramento	34558	31581	31581	26428	26347	26260	26116	26116	25985
