# Supplementary material for: Duckweed hosts a taxonomically similar bacterial assemblage as the terrestrial leaf microbiome
Source: PLoS One. 2020 Feb 6;15(2):e0228560. doi: 10.1371/journal.pone.0228560 (PMC7004381; doi:10.1371/journal.pone.0228560)
Supplement: S3 File — Excel spreadsheet containing metadata and library processing stats for samples from Caldwell House and Passion Puddle, Princeton Meadows year 1, and Princeton Meadows year 2 studies. (XLSX) [file pone.0228560.s010.xlsx]

## Sheet: CH_and_PP
sample_id	location	type	duckweed_species	input	filtered	denoised	non-chimeric	classified	no_mitochondria_chloroplast	>2_frequency	#_of_ASVs
CH_DT_A	Caldwell_House	rinsed_tissue	W_brasiliensis_and_L_obscura	629594	538071	538071	344610	344212	4715	4715	103
CH_DT_B	Caldwell_House	rinsed_tissue	W_brasiliensis_and_L_obscura	561768	481087	481087	304349	303772	5864	5864	116
CH_DT_C	Caldwell_House	rinsed_tissue	none	497410	421811	421811	271427	271075	3664	3664	67
CH_RS_B	Caldwell_House	rinse_solution	none	658488	545371	545371	303356	302111	227512	227512	477
CH_W_A	Caldwell_House	ambient_water	none	853946	701569	701569	332023	330823	326188	326188	414
CH_W_B	Caldwell_House	ambient_water	none	873978	710557	710557	342564	341649	336457	336457	422
CH_W_C	Caldwell_House	ambient_water	none	847312	700825	700825	328760	327863	322347	322347	439
CH_W_D	Caldwell_House	ambient_water	none	711250	591699	591699	296394	295756	287800	287800	464
PP_CT_D	Passion_Puddle	rinsed_tissue	L_minor/japonica	620880	526466	526466	355098	355089	8029	8029	153
PP_DT_B	Passion_Puddle	rinsed_tissue	L_minor/japonica	545338	465608	465608	313931	313871	12505	12505	209
PP_W_A	Passion_Puddle	ambient_water	none	373602	298330	298330	142395	140008	131305	131305	548
PP_W_B	Passion_Puddle	ambient_water	none	996188	825594	825594	380782	374709	350924	350924	710
PP_W_C	Passion_Puddle	ambient_water	none	842932	688270	688270	316190	311477	295948	295948	716
PP_W_D	Passion_Puddle	ambient_water	none	658678	542047	542047	256343	251261	233284	233284	755

## Sheet: Princeton_Meadows_year1
sample_id	tissue	bacteria	type	treatment	time	input	filtered	denoised	non-chimeric	classified	no_chloroplast	>2_frequency	bacteria	#_of_ASVs
T0_432_B_3_2	S_polyrhiza432_9509	none	treated_tissue	none	0	363304	311170	311170	151471	151153	6262	6262	6262	83
T0_W_A_C_2	wastewater	wastewater	wastewater	none	0	548110	482174	482174	312900	311164	309321	309321	309266	1653
T0_W_D_E_2	wastewater	wastewater	wastewater	none	0	486890	427320	427320	273693	272300	268923	268923	268901	1517
5A_C_432_9509_DAM_2	S_polyrhiza432_9509	none	ambient_water	none	5	550284	493486	493486	266326	261903	255826	255826	255826	1037
T5_432_DAM_W_D_F_2	S_polyrhiza432_9509	none	ambient_water	none	5	516482	460481	460481	274710	269043	259519	259519	259519	1204
T5_432_DAM_W_G_I_2	S_polyrhiza432_9509	none	ambient_water	none	5	510384	454216	454216	241524	236899	234513	234513	234513	829
T5_432_DAM_W_J_L_2	S_polyrhiza432_9509	none	ambient_water	none	5	589694	526142	526142	314285	308321	302196	302196	302196	1189
T5_432_DAM_B_H_2	S_polyrhiza432_9509	none	treated_tissue	SD_treated	5	463412	419377	419377	193336	193260	158908	158908	158908	142
T5_432_DAM_B_I_2	S_polyrhiza432_9509	none	treated_tissue	SD_treated	5	466400	414535	414535	223845	222696	206513	206513	206513	203
T5_432_DAM_B_J_2	S_polyrhiza432_9509	none	treated_tissue	SD_treated	5	437018	388698	388698	215639	206396	142163	142163	142163	205
T5_432_DAM_B_L_2	S_polyrhiza432_9509	none	treated_tissue	SD_treated	5	478342	426223	426223	219757	216888	179336	179336	179336	279
T5_W_A_C_2	wastewater	wastewater	wastewater	none	5	478560	433358	433358	276139	273071	256405	256405	256405	1295
T5_W_D_E_2	wastewater	wastewater	wastewater	none	5	463774	418704	418704	265844	263789	223906	223906	223894	1120
T10_432_DAM_W_A_C_2	S_polyrhiza432_9509	none	ambient_water	none	10	472584	420926	420926	238882	234040	214264	214264	214264	557
T10_432_DAM_W_D_F_2	S_polyrhiza432_9509	none	ambient_water	none	10	452876	407698	407698	242465	236300	201942	201942	201942	558
T10_432_DAM_W_G_I_2	S_polyrhiza432_9509	none	ambient_water	none	10	308252	278469	278469	152954	145295	139299	139299	139299	412
T10_432_DAM_W_J_L_2	S_polyrhiza432_9509	none	ambient_water	none	10	488364	435210	435210	252493	242748	198984	198984	198984	532
T10_432_DAM_B_A_2	S_polyrhiza432_9509	none	treated_tissue	SD_treated	10	348470	310513	310513	145881	143193	112502	112502	112502	186
T10_432_DAM_B_B_2	S_polyrhiza432_9509	none	treated_tissue	SD_treated	10	433748	384979	384979	194583	192717	158828	158828	158828	219
T10_432_DAM_B_C_2	S_polyrhiza432_9509	none	treated_tissue	SD_treated	10	472122	421002	421002	225454	223168	178849	178849	178849	211
T10_432_DAM_B_D_2	S_polyrhiza432_9509	none	treated_tissue	SD_treated	10	400634	357331	357331	176358	169465	129356	129356	129356	198
T10_432_DAM_B_E_2	S_polyrhiza432_9509	none	treated_tissue	SD_treated	10	470980	421702	421702	214502	203590	155118	155118	155118	246
T10_432_DAM_B_F_2	S_polyrhiza432_9509	none	treated_tissue	SD_treated	10	456708	406470	406470	208304	204786	143996	143996	143996	221
T10_432_DAM_B_G_2	S_polyrhiza432_9509	none	treated_tissue	SD_treated	10	374540	338158	338158	153873	150661	132685	132685	132685	147
T10_432_DAM_B_H_2	S_polyrhiza432_9509	none	treated_tissue	SD_treated	10	386294	350714	350714	178099	177489	161127	161127	161127	168
T10_432_DAM_B_I_2	S_polyrhiza432_9509	none	treated_tissue	SD_treated	10	463062	412490	412490	182943	178614	171528	171528	171528	117
T10_432_DAM_B_K_2	S_polyrhiza432_9509	none	treated_tissue	SD_treated	10	416562	369197	369197	196623	194736	167429	167429	167429	192
T10_432_DAM_B_L_2	S_polyrhiza432_9509	none	treated_tissue	SD_treated	10	460556	410677	410677	224330	220542	183542	183542	183542	187
T10_432_DAM_BJ_2	S_polyrhiza432_9509	none	treated_tissue	SD_treated	10	462716	412834	412834	211850	209144	191955	191955	191955	279
T10_W_A_C_2	wastewater	wastewater	wastewater	none	10	395556	355427	355427	215102	210797	184943	184943	184943	770
T10_W_D_E_2	wastewater	wastewater	wastewater	none	10	420684	380631	380631	221447	217089	205379	205379	205379	583

## Sheet: Princeton_Meadows_year2
sample_id	tissue	bacteria	type	treatment	time	dada2	classified	no_chloroplast	>2_frequency	bacteria	#_of_ASVs
370(-)_W_t0A	L_minor370_DWC112	none	treated_tissue	water_treated	0	257512	256759	2689	2689	2689	96
370(-)_W_t0B	L_minor370_DWC112	none	treated_tissue	water_treated	0	327957	326530	2995	2995	2995	97
370(-)_SD_t2A	L_minor370_DWC112	none	treated_tissue	SD_treated	2	360585	359911	315133	315133	315133	366
370(-)_SD_t2B	L_minor370_DWC112	none	treated_tissue	SD_treated	2	240084	238997	163883	163883	163883	252
370(-)_W_t2A	L_minor370_DWC112	none	treated_tissue	water_treated	2	397169	396923	386007	386007	386007	469
370(-)_W_t2B	L_minor370_DWC112	none	treated_tissue	water_treated	2	479945	462989	335716	335716	335716	371
370(-)_SD_t7C	L_minor370_DWC112	none	treated_tissue	SD_treated	7	429682	429220	197989	197989	197989	446
370(-)_W_t7C	L_minor370_DWC112	none	treated_tissue	water_treated	7	420493	420346	407149	407149	407149	839
432(-)_W_t0A	S_polyrhiza432_9509	none	treated_tissue	water_treated	0	313670	313498	5954	5954	5954	107
432(-)_W_t0B	S_polyrhiza432_9509	none	treated_tissue	water_treated	0	319517	319465	3316	3316	3316	60
432(-)_SD_t2A	S_polyrhiza432_9509	none	treated_tissue	SD_treated	2	281118	279345	234671	234671	234671	412
432(-)_SD_t2B	S_polyrhiza432_9509	none	treated_tissue	SD_treated	2	296837	296334	180213	180213	180210	289
432(-)_SD_t2C	S_polyrhiza432_9509	none	treated_tissue	SD_treated	2	296802	287436	199326	199326	199326	328
432(-)_W_t2A	S_polyrhiza432_9509	none	treated_tissue	water_treated	2	367922	367752	343735	343735	343735	423
432(-)_W_t2B	S_polyrhiza432_9509	none	treated_tissue	water_treated	2	344467	341558	274704	274704	274704	462
432(-)_SD_t7C	S_polyrhiza432_9509	none	treated_tissue	SD_treated	7	343423	343067	249888	249888	249888	607
432(-)_SD_t7D	S_polyrhiza432_9509	none	treated_tissue	SD_treated	7	302432	301660	244098	244098	244098	827
432(-)_W_t7C	S_polyrhiza432_9509	none	treated_tissue	water_treated	7	369188	368243	319646	319646	319646	718
432(-)_W_t7D	S_polyrhiza432_9509	none	treated_tissue	water_treated	7	373067	372344	294852	294852	294852	610
