# Supplementary material for: Duckweed hosts a taxonomically similar bacterial assemblage as the terrestrial leaf microbiome
Source: PLoS One. 2020 Feb 6;15(2):e0228560. doi: 10.1371/journal.pone.0228560 (PMC7004381; doi:10.1371/journal.pone.0228560)
Supplement: S4 File — Phylum and family level relative abundance of Caldwell House and Passion Puddle bacterial communities. Information on all bacteria associated with duckweed from Caldwell House and Passion Puddle, bacteria specific to Caldwell House duckweed and specific to Passion Puddle duckweed, bacteria found in Caldwell House duckweed but not ambient water, and bacteria found in Passion Puddle duckweed but not ambient water. RA = relative abundance, Sample_Percent = percentage of samples genus was found in, OTU_Count = number of ASVs within bacterial genus, Mean_RA_Rank = bacterial genera were ranked by their mean relative abundance, sample_type = indicates whether genus was observed in ambient water (AW) and/or DAB (DAB) community. (XLSX) [file pone.0228560.s011.xlsx]

## Sheet: Phylum_RA
sample_id	location	type	host_species	Phylum	RA
CH_W_A	Caldwell_House	AW	none	Actinobacteria	28.5406
CH_W_A	Caldwell_House	AW	none	Bacteroidetes	11.9952
CH_W_A	Caldwell_House	AW	none	Chlorobi	6.85341
CH_W_A	Caldwell_House	AW	none	Cyanobacteria	1.07545
CH_W_A	Caldwell_House	AW	none	low abundance(< 1% RA)	1.97463
CH_W_A	Caldwell_House	AW	none	Proteobacteria	49.5607
CH_W_B	Caldwell_House	AW	none	Actinobacteria	29.3318
CH_W_B	Caldwell_House	AW	none	Bacteroidetes	15.0236
CH_W_B	Caldwell_House	AW	none	Chlorobi	8.23196
CH_W_B	Caldwell_House	AW	none	low abundance(< 1% RA)	3.23726
CH_W_B	Caldwell_House	AW	none	Proteobacteria	44.1753
CH_W_C	Caldwell_House	AW	none	Actinobacteria	27.9506
CH_W_C	Caldwell_House	AW	none	Bacteroidetes	11.5528
CH_W_C	Caldwell_House	AW	none	Chlorobi	7.03186
CH_W_C	Caldwell_House	AW	none	Cyanobacteria	1.31814
CH_W_C	Caldwell_House	AW	none	low abundance(< 1% RA)	2.10767
CH_W_C	Caldwell_House	AW	none	Proteobacteria	50.0389
CH_W_D	Caldwell_House	AW	none	Actinobacteria	28.8468
CH_W_D	Caldwell_House	AW	none	Bacteroidetes	16.1772
CH_W_D	Caldwell_House	AW	none	Chlorobi	7.83079
CH_W_D	Caldwell_House	AW	none	Cyanobacteria	1.3426
CH_W_D	Caldwell_House	AW	none	low abundance(< 1% RA)	2.52884
CH_W_D	Caldwell_House	AW	none	Proteobacteria	43.2738
CH_DT_A	Caldwell_House	DAB	duckweed	Actinobacteria	1.35737
CH_DT_A	Caldwell_House	DAB	duckweed	Bacteroidetes	7.78367
CH_DT_A	Caldwell_House	DAB	duckweed	low abundance(< 1% RA)	0.996819
CH_DT_A	Caldwell_House	DAB	duckweed	Planctomycetes	1.6755
CH_DT_A	Caldwell_House	DAB	duckweed	Proteobacteria	88.1866
CH_DT_B	Caldwell_House	DAB	duckweed	Bacteroidetes	5.76398
CH_DT_B	Caldwell_House	DAB	duckweed	low abundance(< 1% RA)	2.38745
CH_DT_B	Caldwell_House	DAB	duckweed	Planctomycetes	1.38131
CH_DT_B	Caldwell_House	DAB	duckweed	Proteobacteria	90.4673
CH_DT_C	Caldwell_House	DAB	none	Actinobacteria	2.01965
CH_DT_C	Caldwell_House	DAB	none	Firmicutes	4.61245
CH_DT_C	Caldwell_House	DAB	none	low abundance(< 1% RA)	1.66485
CH_DT_C	Caldwell_House	DAB	none	Planctomycetes	24.1812
CH_DT_C	Caldwell_House	DAB	none	Proteobacteria	67.5218
PP_W_A	Passion_Puddle	AW	none	Actinobacteria	24.7866
PP_W_A	Passion_Puddle	AW	none	Bacteroidetes	21.0716
PP_W_A	Passion_Puddle	AW	none	Cyanobacteria	1.67168
PP_W_A	Passion_Puddle	AW	none	Firmicutes	1.3739
PP_W_A	Passion_Puddle	AW	none	low abundance(< 1% RA)	2.93896
PP_W_A	Passion_Puddle	AW	none	Proteobacteria	45.2725
PP_W_A	Passion_Puddle	AW	none	Verrucomicrobia	2.88489
PP_W_B	Passion_Puddle	AW	none	Actinobacteria	26.5929
PP_W_B	Passion_Puddle	AW	none	Bacteroidetes	19.4036
PP_W_B	Passion_Puddle	AW	none	Cyanobacteria	1.38748
PP_W_B	Passion_Puddle	AW	none	Firmicutes	1.60035
PP_W_B	Passion_Puddle	AW	none	low abundance(< 1% RA)	3.38563
PP_W_B	Passion_Puddle	AW	none	Proteobacteria	45.743
PP_W_B	Passion_Puddle	AW	none	Verrucomicrobia	1.88702
PP_W_C	Passion_Puddle	AW	none	Actinobacteria	25.2652
PP_W_C	Passion_Puddle	AW	none	Bacteroidetes	20.7114
PP_W_C	Passion_Puddle	AW	none	Cyanobacteria	1.37321
PP_W_C	Passion_Puddle	AW	none	Firmicutes	1.49283
PP_W_C	Passion_Puddle	AW	none	low abundance(< 1% RA)	3.43304
PP_W_C	Passion_Puddle	AW	none	Proteobacteria	45.5725
PP_W_C	Passion_Puddle	AW	none	Verrucomicrobia	2.15173
PP_W_D	Passion_Puddle	AW	none	Actinobacteria	23.5563
PP_W_D	Passion_Puddle	AW	none	Bacteroidetes	17.576
PP_W_D	Passion_Puddle	AW	none	Cyanobacteria	1.57405
PP_W_D	Passion_Puddle	AW	none	Firmicutes	2.14931
PP_W_D	Passion_Puddle	AW	none	low abundance(< 1% RA)	3.51331
PP_W_D	Passion_Puddle	AW	none	Proteobacteria	49.5833
PP_W_D	Passion_Puddle	AW	none	Verrucomicrobia	2.04772
PP_DT_B	Passion_Puddle	DAB	L_minor/japonica	Bacteroidetes	5.06997
PP_DT_B	Passion_Puddle	DAB	L_minor/japonica	Firmicutes	4.5022
PP_DT_B	Passion_Puddle	DAB	L_minor/japonica	low abundance(< 1% RA)	1.88725
PP_DT_B	Passion_Puddle	DAB	L_minor/japonica	Proteobacteria	88.5406
PP_CT_D	Passion_Puddle	DAB	L_minor/japonica	Actinobacteria	1.05866
PP_CT_D	Passion_Puddle	DAB	L_minor/japonica	Bacteroidetes	2.47852
PP_CT_D	Passion_Puddle	DAB	L_minor/japonica	Firmicutes	3.56209
PP_CT_D	Passion_Puddle	DAB	L_minor/japonica	low abundance(< 1% RA)	0.473284
PP_CT_D	Passion_Puddle	DAB	L_minor/japonica	Proteobacteria	92.4275

## Sheet: Family_RA
sample_id	location	type	host_species	Family	RA
CH_W_A	Caldwell_House	AW	none	ACK.M1	10.7732
CH_W_A	Caldwell_House	AW	none	Alcaligenaceae	1.35566
CH_W_A	Caldwell_House	AW	none	C111	1.8986
CH_W_A	Caldwell_House	AW	none	Chitinophagaceae	6.31262
CH_W_A	Caldwell_House	AW	none	Comamonadaceae	9.14749
CH_W_A	Caldwell_House	AW	none	Cryomorphaceae	2.16164
CH_W_A	Caldwell_House	AW	none	low abundance(< 1% RA)	11.807
CH_W_A	Caldwell_House	AW	none	Methylocystaceae	9.59876
CH_W_A	Caldwell_House	AW	none	Microbacteriaceae	1.44794
CH_W_A	Caldwell_House	AW	none	Oxalobacteraceae	14.8138
CH_W_A	Caldwell_House	AW	none	Sphingomonadaceae	1.23272
CH_W_A	Caldwell_House	AW	none	Synechococcaceae	1.02242
CH_W_A	Caldwell_House	AW	none	unclassified	28.4281
CH_W_B	Caldwell_House	AW	none	ACK.M1	12.1751
CH_W_B	Caldwell_House	AW	none	Alcaligenaceae	1.45071
CH_W_B	Caldwell_House	AW	none	C111	2.07396
CH_W_B	Caldwell_House	AW	none	Chitinophagaceae	8.58862
CH_W_B	Caldwell_House	AW	none	Comamonadaceae	6.58063
CH_W_B	Caldwell_House	AW	none	Cryomorphaceae	2.91895
CH_W_B	Caldwell_House	AW	none	low abundance(< 1% RA)	12.796
CH_W_B	Caldwell_House	AW	none	Methylocystaceae	13.7322
CH_W_B	Caldwell_House	AW	none	Microbacteriaceae	1.46913
CH_W_B	Caldwell_House	AW	none	Oxalobacteraceae	8.61566
CH_W_B	Caldwell_House	AW	none	Sphingomonadaceae	1.49826
CH_W_B	Caldwell_House	AW	none	unclassified	28.1008
CH_W_C	Caldwell_House	AW	none	ACK.M1	10.471
CH_W_C	Caldwell_House	AW	none	Alcaligenaceae	1.32032
CH_W_C	Caldwell_House	AW	none	C111	1.55671
CH_W_C	Caldwell_House	AW	none	Chitinophagaceae	6.32765
CH_W_C	Caldwell_House	AW	none	Comamonadaceae	9.22267
CH_W_C	Caldwell_House	AW	none	Cryomorphaceae	2.05834
CH_W_C	Caldwell_House	AW	none	low abundance(< 1% RA)	11.6207
CH_W_C	Caldwell_House	AW	none	Methylocystaceae	12.3882
CH_W_C	Caldwell_House	AW	none	Microbacteriaceae	1.62713
CH_W_C	Caldwell_House	AW	none	Oxalobacteraceae	13.1647
CH_W_C	Caldwell_House	AW	none	Sphingomonadaceae	1.18971
CH_W_C	Caldwell_House	AW	none	Synechococcaceae	1.24245
CH_W_C	Caldwell_House	AW	none	unclassified	27.8104
CH_W_D	Caldwell_House	AW	none	ACK.M1	12.1098
CH_W_D	Caldwell_House	AW	none	Alcaligenaceae	1.41696
CH_W_D	Caldwell_House	AW	none	C111	2.25817
CH_W_D	Caldwell_House	AW	none	Chitinophagaceae	8.69527
CH_W_D	Caldwell_House	AW	none	Comamonadaceae	6.03892
CH_W_D	Caldwell_House	AW	none	Cryomorphaceae	3.32106
CH_W_D	Caldwell_House	AW	none	low abundance(< 1% RA)	11.7575
CH_W_D	Caldwell_House	AW	none	Methylocystaceae	14.4917
CH_W_D	Caldwell_House	AW	none	Methylophilaceae	1.18416
CH_W_D	Caldwell_House	AW	none	Microbacteriaceae	1.43989
CH_W_D	Caldwell_House	AW	none	Oxalobacteraceae	8.0205
CH_W_D	Caldwell_House	AW	none	Sphingomonadaceae	1.11154
CH_W_D	Caldwell_House	AW	none	Synechococcaceae	1.2738
CH_W_D	Caldwell_House	AW	none	unclassified	26.8808
CH_DT_A	Caldwell_House	DAB	duckweed	.Chromatiaceae.	2.56628
CH_DT_A	Caldwell_House	DAB	duckweed	ACK.M1	1.01803
CH_DT_A	Caldwell_House	DAB	duckweed	Aeromonadaceae	2.41782
CH_DT_A	Caldwell_House	DAB	duckweed	Alteromonadaceae	2.18452
CH_DT_A	Caldwell_House	DAB	duckweed	Caulobacteraceae	1.76034
CH_DT_A	Caldwell_House	DAB	duckweed	Comamonadaceae	22.7147
CH_DT_A	Caldwell_House	DAB	duckweed	Cytophagaceae	4.87805
CH_DT_A	Caldwell_House	DAB	duckweed	Erythrobacteraceae	5.40827
CH_DT_A	Caldwell_House	DAB	duckweed	Flavobacteriaceae	1.48462
CH_DT_A	Caldwell_House	DAB	duckweed	low abundance(< 1% RA)	6.70201
CH_DT_A	Caldwell_House	DAB	duckweed	Methylophilaceae	2.39661
CH_DT_A	Caldwell_House	DAB	duckweed	Moraxellaceae	1.95122
CH_DT_A	Caldwell_House	DAB	duckweed	Pirellulaceae	1.6755
CH_DT_A	Caldwell_House	DAB	duckweed	Pseudomonadaceae	1.33616
CH_DT_A	Caldwell_House	DAB	duckweed	Rhizobiaceae	11.7497
CH_DT_A	Caldwell_House	DAB	duckweed	Rhodobacteraceae	16.8611
CH_DT_A	Caldwell_House	DAB	duckweed	Rhodocyclaceae	1.48462
CH_DT_A	Caldwell_House	DAB	duckweed	Sphingomonadaceae	6.8929
CH_DT_A	Caldwell_House	DAB	duckweed	unclassified	1.97243
CH_DT_A	Caldwell_House	DAB	duckweed	Xanthomonadaceae	2.54507
CH_DT_B	Caldwell_House	DAB	duckweed	.Chromatiaceae.	2.33629
CH_DT_B	Caldwell_House	DAB	duckweed	Aeromonadaceae	2.84789
CH_DT_B	Caldwell_House	DAB	duckweed	Alteromonadaceae	1.63711
CH_DT_B	Caldwell_House	DAB	duckweed	Caulobacteraceae	1.44952
CH_DT_B	Caldwell_House	DAB	duckweed	Comamonadaceae	30.116
CH_DT_B	Caldwell_House	DAB	duckweed	Cytophagaceae	3.05252
CH_DT_B	Caldwell_House	DAB	duckweed	Erythrobacteraceae	2.89905
CH_DT_B	Caldwell_House	DAB	duckweed	Flavobacteriaceae	1.02319
CH_DT_B	Caldwell_House	DAB	duckweed	low abundance(< 1% RA)	6.83834
CH_DT_B	Caldwell_House	DAB	duckweed	Methylophilaceae	3.01842
CH_DT_B	Caldwell_House	DAB	duckweed	Moraxellaceae	2.13165
CH_DT_B	Caldwell_House	DAB	duckweed	Pirellulaceae	1.38131
CH_DT_B	Caldwell_House	DAB	duckweed	Pseudomonadaceae	1.3131
CH_DT_B	Caldwell_House	DAB	duckweed	Rhizobiaceae	9.39632
CH_DT_B	Caldwell_House	DAB	duckweed	Rhodobacteraceae	18.1617
CH_DT_B	Caldwell_House	DAB	duckweed	Rhodocyclaceae	1.19372
CH_DT_B	Caldwell_House	DAB	duckweed	Sphingomonadaceae	6.44611
CH_DT_B	Caldwell_House	DAB	duckweed	unclassified	3.08663
CH_DT_B	Caldwell_House	DAB	duckweed	Xanthomonadaceae	1.67121
CH_DT_C	Caldwell_House	DAB	none	Aeromonadaceae	3.02948
CH_DT_C	Caldwell_House	DAB	none	Bacillaceae	3.84825
CH_DT_C	Caldwell_House	DAB	none	Comamonadaceae	20.1146
CH_DT_C	Caldwell_House	DAB	none	low abundance(< 1% RA)	9.03384
CH_DT_C	Caldwell_House	DAB	none	Pirellulaceae	24.1812
CH_DT_C	Caldwell_House	DAB	none	Rhizobiaceae	18.5862
CH_DT_C	Caldwell_House	DAB	none	Rhodobacteraceae	11.1627
CH_DT_C	Caldwell_House	DAB	none	Rhodocyclaceae	1.00983
CH_DT_C	Caldwell_House	DAB	none	Sphingomonadaceae	2.51092
CH_DT_C	Caldwell_House	DAB	none	unclassified	6.52293
PP_W_A	Passion_Puddle	AW	none	.Cerasicoccaceae.	1.87198
PP_W_A	Passion_Puddle	AW	none	ACK.M1	18.0663
PP_W_A	Passion_Puddle	AW	none	Alcaligenaceae	1.70214
PP_W_A	Passion_Puddle	AW	none	Chitinophagaceae	7.81006
PP_W_A	Passion_Puddle	AW	none	Comamonadaceae	17.1303
PP_W_A	Passion_Puddle	AW	none	Cryomorphaceae	1.27261
PP_W_A	Passion_Puddle	AW	none	Cytophagaceae	3.17048
PP_W_A	Passion_Puddle	AW	none	low abundance(< 1% RA)	22.84
PP_W_A	Passion_Puddle	AW	none	Methylocystaceae	2.13472
PP_W_A	Passion_Puddle	AW	none	Methylophilaceae	2.56654
PP_W_A	Passion_Puddle	AW	none	Microbacteriaceae	2.09055
PP_W_A	Passion_Puddle	AW	none	Oxalobacteraceae	4.79418
PP_W_A	Passion_Puddle	AW	none	Sphingomonadaceae	2.46678
PP_W_A	Passion_Puddle	AW	none	Synechococcaceae	1.36552
PP_W_A	Passion_Puddle	AW	none	unclassified	10.7178
PP_W_B	Passion_Puddle	AW	none	.Cerasicoccaceae.	1.1427
PP_W_B	Passion_Puddle	AW	none	ACK.M1	18.8374
PP_W_B	Passion_Puddle	AW	none	Alcaligenaceae	2.09219
PP_W_B	Passion_Puddle	AW	none	C111	1.22819
PP_W_B	Passion_Puddle	AW	none	Chitinophagaceae	7.27024
PP_W_B	Passion_Puddle	AW	none	Comamonadaceae	15.9368
PP_W_B	Passion_Puddle	AW	none	Cytophagaceae	2.94565
PP_W_B	Passion_Puddle	AW	none	low abundance(< 1% RA)	22.944
PP_W_B	Passion_Puddle	AW	none	Methylocystaceae	2.88951
PP_W_B	Passion_Puddle	AW	none	Methylophilaceae	2.67693
PP_W_B	Passion_Puddle	AW	none	Microbacteriaceae	2.36319
PP_W_B	Passion_Puddle	AW	none	Oxalobacteraceae	5.62771
PP_W_B	Passion_Puddle	AW	none	Sphingomonadaceae	2.20703
PP_W_B	Passion_Puddle	AW	none	Synechococcaceae	1.1313
PP_W_B	Passion_Puddle	AW	none	unclassified	10.7072
PP_W_C	Passion_Puddle	AW	none	.Cerasicoccaceae.	1.33469
PP_W_C	Passion_Puddle	AW	none	ACK.M1	18.3728
PP_W_C	Passion_Puddle	AW	none	Alcaligenaceae	2.01826
PP_W_C	Passion_Puddle	AW	none	C111	1.1252
PP_W_C	Passion_Puddle	AW	none	Chitinophagaceae	7.59492
PP_W_C	Passion_Puddle	AW	none	Comamonadaceae	15.6325
PP_W_C	Passion_Puddle	AW	none	Cytophagaceae	3.38641
PP_W_C	Passion_Puddle	AW	none	low abundance(< 1% RA)	22.2607
PP_W_C	Passion_Puddle	AW	none	Methylocystaceae	2.46428
PP_W_C	Passion_Puddle	AW	none	Methylophilaceae	2.8532
PP_W_C	Passion_Puddle	AW	none	Microbacteriaceae	2.33723
PP_W_C	Passion_Puddle	AW	none	Oxalobacteraceae	5.43102
PP_W_C	Passion_Puddle	AW	none	Rhodocyclaceae	1.07992
PP_W_C	Passion_Puddle	AW	none	Sphingomonadaceae	2.24262
PP_W_C	Passion_Puddle	AW	none	Synechococcaceae	1.14919
PP_W_C	Passion_Puddle	AW	none	unclassified	10.7171
PP_W_D	Passion_Puddle	AW	none	.Cerasicoccaceae.	1.1621
PP_W_D	Passion_Puddle	AW	none	ACK.M1	16.059
PP_W_D	Passion_Puddle	AW	none	Alcaligenaceae	1.85311
PP_W_D	Passion_Puddle	AW	none	C111	1.12738
PP_W_D	Passion_Puddle	AW	none	Chitinophagaceae	6.98719
PP_W_D	Passion_Puddle	AW	none	Comamonadaceae	17.8371
PP_W_D	Passion_Puddle	AW	none	Cytophagaceae	2.78802
PP_W_D	Passion_Puddle	AW	none	low abundance(< 1% RA)	24.1311
PP_W_D	Passion_Puddle	AW	none	Methylocystaceae	3.02164
PP_W_D	Passion_Puddle	AW	none	Methylophilaceae	2.44938
PP_W_D	Passion_Puddle	AW	none	Microbacteriaceae	2.20418
PP_W_D	Passion_Puddle	AW	none	Oxalobacteraceae	4.62183
PP_W_D	Passion_Puddle	AW	none	Rhodocyclaceae	1.45874
PP_W_D	Passion_Puddle	AW	none	Sphingomonadaceae	2.37179
PP_W_D	Passion_Puddle	AW	none	Synechococcaceae	1.20668
PP_W_D	Passion_Puddle	AW	none	unclassified	10.7208
PP_DT_B	Passion_Puddle	DAB	L_minor/japonica	Aeromonadaceae	2.51899
PP_DT_B	Passion_Puddle	DAB	L_minor/japonica	Bacillaceae	1.42343
PP_DT_B	Passion_Puddle	DAB	L_minor/japonica	Campylobacteraceae	3.05478
PP_DT_B	Passion_Puddle	DAB	L_minor/japonica	Caulobacteraceae	1.36745
PP_DT_B	Passion_Puddle	DAB	L_minor/japonica	Clostridiaceae	1.52739
PP_DT_B	Passion_Puddle	DAB	L_minor/japonica	Comamonadaceae	22.1591
PP_DT_B	Passion_Puddle	DAB	L_minor/japonica	Cytophagaceae	2.03918
PP_DT_B	Passion_Puddle	DAB	L_minor/japonica	Hyphomicrobiaceae	1.23151
PP_DT_B	Passion_Puddle	DAB	L_minor/japonica	low abundance(< 1% RA)	6.54938
PP_DT_B	Passion_Puddle	DAB	L_minor/japonica	Methylophilaceae	7.72491
PP_DT_B	Passion_Puddle	DAB	L_minor/japonica	Moraxellaceae	1.01559
PP_DT_B	Passion_Puddle	DAB	L_minor/japonica	Neisseriaceae	3.35066
PP_DT_B	Passion_Puddle	DAB	L_minor/japonica	Oxalobacteraceae	2.82287
PP_DT_B	Passion_Puddle	DAB	L_minor/japonica	Phyllobacteriaceae	1.15954
PP_DT_B	Passion_Puddle	DAB	L_minor/japonica	Porphyromonadaceae	1.19952
PP_DT_B	Passion_Puddle	DAB	L_minor/japonica	Rhizobiaceae	11.9712
PP_DT_B	Passion_Puddle	DAB	L_minor/japonica	Rhodobacteraceae	3.5026
PP_DT_B	Passion_Puddle	DAB	L_minor/japonica	Rhodocyclaceae	8.90844
PP_DT_B	Passion_Puddle	DAB	L_minor/japonica	Sphingomonadaceae	5.62975
PP_DT_B	Passion_Puddle	DAB	L_minor/japonica	unclassified	10.8437
PP_CT_D	Passion_Puddle	DAB	L_minor/japonica	Aeromonadaceae	1.44476
PP_CT_D	Passion_Puddle	DAB	L_minor/japonica	Campylobacteraceae	2.03014
PP_CT_D	Passion_Puddle	DAB	L_minor/japonica	Caulobacteraceae	1.91805
PP_CT_D	Passion_Puddle	DAB	L_minor/japonica	Comamonadaceae	27.9985
PP_CT_D	Passion_Puddle	DAB	L_minor/japonica	Cytophagaceae	1.10848
PP_CT_D	Passion_Puddle	DAB	L_minor/japonica	Enterobacteriaceae	2.22942
PP_CT_D	Passion_Puddle	DAB	L_minor/japonica	Hyphomicrobiaceae	1.51949
PP_CT_D	Passion_Puddle	DAB	L_minor/japonica	Lachnospiraceae	1.30776
PP_CT_D	Passion_Puddle	DAB	L_minor/japonica	low abundance(< 1% RA)	6.99963
PP_CT_D	Passion_Puddle	DAB	L_minor/japonica	Methylophilaceae	6.78789
PP_CT_D	Passion_Puddle	DAB	L_minor/japonica	Moraxellaceae	1.59422
PP_CT_D	Passion_Puddle	DAB	L_minor/japonica	Neisseriaceae	2.60306
PP_CT_D	Passion_Puddle	DAB	L_minor/japonica	Oxalobacteraceae	5.7666
PP_CT_D	Passion_Puddle	DAB	L_minor/japonica	Phyllobacteriaceae	1.6814
PP_CT_D	Passion_Puddle	DAB	L_minor/japonica	Pseudomonadaceae	1.13339
PP_CT_D	Passion_Puddle	DAB	L_minor/japonica	Rhizobiaceae	7.9462
PP_CT_D	Passion_Puddle	DAB	L_minor/japonica	Rhodobacteraceae	4.01046
PP_CT_D	Passion_Puddle	DAB	L_minor/japonica	Rhodocyclaceae	5.86623
PP_CT_D	Passion_Puddle	DAB	L_minor/japonica	Sphingomonadaceae	5.77905
PP_CT_D	Passion_Puddle	DAB	L_minor/japonica	unclassified	10.2753

## Sheet: Caldwell_House_DAB
Genus	Phylum	Family	Mean_RA	Median_RA	Sample_Percent	OTU_Count	Mean_RA_Rank
Rhodobacter	Proteobacteria	Rhodobacteraceae	15.3951	1.54983	100	10	1
Agrobacterium	Proteobacteria	Rhizobiaceae	7.45703	2.80897	100	3	2
Hydrogenophaga	Proteobacteria	Comamonadaceae	6.07308	1.04597	66.6667	8	3
Bacillus	Firmicutes	Bacillaceae	3.84825	1.92413	33.3333	2	4
Novosphingobium	Proteobacteria	Sphingomonadaceae	3.11217	0.528724	100	10	5
Leadbetterella	Bacteroidetes	Cytophagaceae	2.59913	1.12271	100	4	6
Cellvibrio	Proteobacteria	Alteromonadaceae	1.91081	0.992952	66.6667	2	7
Rubrivivax	Proteobacteria	Comamonadaceae	1.80586	1.04025	100	2	8
Rheinheimera	Proteobacteria	[Chromatiaceae]	1.71607	0.61736	100	4	9
Acinetobacter	Proteobacteria	Moraxellaceae	1.41215	0.90382	100	3	10
Caulobacter	Proteobacteria	Caulobacteraceae	1.03931	0.502209	66.6667	3	11
Leptothrix	Proteobacteria	Comamonadaceae	0.955477	0.955477	66.6667	1	12
Pseudomonas	Proteobacteria	Pseudomonadaceae	0.938713	0.630969	100	4	13
Flavobacterium	Bacteroidetes	Flavobacteriaceae	0.936011	0.478847	100	4	14
Propionivibrio	Proteobacteria	Rhodocyclaceae	0.924679	0.996819	100	2	15
Methylotenera	Proteobacteria	Methylophilaceae	0.7929	0.7929	66.6667	1	16
Azohydromonas	Proteobacteria	Comamonadaceae	0.693089	0.693089	66.6667	1	17
Blastomonas	Proteobacteria	Sphingomonadaceae	0.635667	0.627729	100	2	18
Fluviicola	Bacteroidetes	Cryomorphaceae	0.60245	0.324011	66.6667	2	19
Methylosinus	Proteobacteria	Methylocystaceae	0.484148	0.466596	100	2	20
u114	Fusobacteria	Fusobacteriaceae	0.392224	0.392224	33.3333	1	21
Uliginosibacterium	Proteobacteria	Rhodocyclaceae	0.380328	0.254507	66.6667	2	22
Polynucleobacter	Proteobacteria	Oxalobacteraceae	0.340028	0.341064	100	2	23
Luteolibacter	Verrucomicrobia	Verrucomicrobiaceae	0.317678	0.327511	100	2	24
Corynebacterium	Actinobacteria	Corynebacteriaceae	0.300134	0.300134	66.6667	2	25
Flectobacillus	Bacteroidetes	Cytophagaceae	0.296925	0.296925	33.3333	1	26
Methylibium	Proteobacteria	Comamonadaceae	0.293415	0.293415	66.6667	2	27
Rhodococcus	Actinobacteria	Nocardiaceae	0.292572	0.292572	66.6667	2	28
Sediminibacterium	Bacteroidetes	Chitinophagaceae	0.283428	0.318134	100	2	29
Clostridium	Firmicutes	Clostridiaceae	0.278027	0.191048	66.6667	2	30
Sphingomonas	Proteobacteria	Sphingomonadaceae	0.245633	0.245633	33.3333	1	31
Fusobacterium	Fusobacteria	Fusobacteriaceae	0.212089	0.212089	33.3333	1	32
Fusibacter	Firmicutes	[Acidaminobacteraceae]	0.204638	0.204638	33.3333	1	33
Devosia	Proteobacteria	Hyphomicrobiaceae	0.169671	0.169671	33.3333	1	34
Geobacter	Proteobacteria	Geobacteraceae	0.136426	0.136426	33.3333	1	35
Asticcacaulis	Proteobacteria	Caulobacteraceae	0.10626	0.10626	66.6667	2	36
Vogesella	Proteobacteria	Neisseriaceae	0.106045	0.106045	33.3333	1	37
Crenothrix	Proteobacteria	Crenotrichaceae	0.106045	0.106045	33.3333	1	38

## Sheet: Passion_Puddle_DAB
Genus	Phylum	Family	Mean_RA	Median_RA	Sample_Percent	OTU_Count	Mean_RA_Rank
Rhizobium	Proteobacteria	Rhizobiaceae	6.19197	1.94322	100	5	1
Dechloromonas	Proteobacteria	Rhodocyclaceae	3.70708	0.41101	100	8	2
Sphingomonas	Proteobacteria	Sphingomonadaceae	3.0092	1.02251	100	4	3
Agrobacterium	Proteobacteria	Rhizobiaceae	2.5363	0.373646	100	9	4
Sulfurospirillum	Proteobacteria	Campylobacteraceae	2.42651	0.552975	100	5	5
Hydrogenophaga	Proteobacteria	Comamonadaceae	2.25616	1.13555	100	4	6
Rhodobacter	Proteobacteria	Rhodobacteraceae	2.08556	0.415834	100	6	7
Janthinobacterium	Proteobacteria	Oxalobacteraceae	1.72005	0.647741	100	3	8
Vogesella	Proteobacteria	Neisseriaceae	1.46255	0.487805	100	4	9
Propionivibrio	Proteobacteria	Rhodocyclaceae	1.30973	0.729963	100	3	10
Acinetobacter	Proteobacteria	Moraxellaceae	1.30491	0.632622	100	3	11
Rhodoplanes	Proteobacteria	Hyphomicrobiaceae	1.29553	0.657922	100	3	12
Flectobacillus	Bacteroidetes	Cytophagaceae	1.21515	0.19992	100	7	13
Clostridium	Firmicutes	Clostridiaceae	1.15602	0.327869	100	6	14
Pseudomonas	Proteobacteria	Pseudomonadaceae	1.13339	0.566696	50	2	15
Caulobacter	Proteobacteria	Caulobacteraceae	1.07265	0.460829	100	3	16
Bacillus	Firmicutes	Bacillaceae	1.05422	0.43592	100	4	17
Aquitalea	Proteobacteria	Neisseriaceae	1.00631	0.759696	100	3	18
Paludibacter	Bacteroidetes	Porphyromonadaceae	0.886222	0.29988	100	5	19
Uliginosibacterium	Proteobacteria	Rhodocyclaceae	0.851111	0.622743	100	2	20
Thauera	Proteobacteria	Rhodocyclaceae	0.759696	0.759696	50	1	21
Novosphingobium	Proteobacteria	Sphingomonadaceae	0.723207	0.263894	100	4	22
Methylotenera	Proteobacteria	Methylophilaceae	0.459104	0.286462	100	3	23
Methylibium	Proteobacteria	Comamonadaceae	0.440561	0.440561	100	2	24
Fusibacter	Firmicutes	[Acidaminobacteraceae]	0.39389	0.39389	100	1	25
Pleomorphomonas	Proteobacteria	Methylocystaceae	0.348736	0.348736	50	1	26
Herbaspirillum	Proteobacteria	Oxalobacteraceae	0.287242	0.287242	100	1	27
Sediminibacterium	Bacteroidetes	Chitinophagaceae	0.271891	0.135946	50	2	28
Flavobacterium	Bacteroidetes	Flavobacteriaceae	0.269731	0.207917	100	3	29
Crenothrix	Proteobacteria	Crenotrichaceae	0.260104	0.260104	100	1	30
Arcobacter	Proteobacteria	Campylobacteraceae	0.231907	0.115954	50	2	31
Emticicia	Bacteroidetes	Cytophagaceae	0.211594	0.111955	100	3	32
Chromobacterium	Proteobacteria	Neisseriaceae	0.208905	0.208905	100	1	33
Asticcacaulis	Proteobacteria	Caulobacteraceae	0.190223	0.09996	100	4	34
Methylosinus	Proteobacteria	Methylocystaceae	0.159936	0.159936	50	1	35
Devosia	Proteobacteria	Hyphomicrobiaceae	0.159936	0.079968	50	2	36
Rubrivivax	Proteobacteria	Comamonadaceae	0.151939	0.151939	50	1	37
Polynucleobacter	Proteobacteria	Oxalobacteraceae	0.149458	0.149458	50	1	38
Fusobacterium	Fusobacteria	Fusobacteriaceae	0.142242	0.142242	100	2	39
Azospirillum	Proteobacteria	Rhodospirillaceae	0.140013	0.140013	100	2	40
Luteolibacter	Verrucomicrobia	Verrucomicrobiaceae	0.136474	0.136474	100	1	41
Cloacibacterium	Bacteroidetes	[Weeksellaceae]	0.134245	0.134245	100	2	42
Lewinella	Bacteroidetes	Saprospiraceae	0.108026	0.108026	100	2	43
Hymenobacter	Bacteroidetes	Cytophagaceae	0.107107	0.0639744	100	2	44
Spirochaeta	Spirochaetes	Spirochaetaceae	0.0879648	0.0879648	50	1	45
Veillonella	Firmicutes	Veillonellaceae	0.079968	0.079968	50	1	46
Leadbetterella	Bacteroidetes	Cytophagaceae	0.079968	0.079968	50	1	47
Candidatus Aquiluna	Actinobacteria	Microbacteriaceae	0.079968	0.079968	50	1	48
Burkholderia	Proteobacteria	Burkholderiaceae	0.0479808	0.0479808	50	1	49
Coprococcus	Firmicutes	Lachnospiraceae	0.0319872	0.0319872	50	1	50

## Sheet: Caldwell_House_Specific_DAB
Genus	Phylum	Family	Mean_RA	Median_RA	Sample_Percent	OTU_Count	Mean_RA_Rank	sample_type
Leptothrix	Proteobacteria	Comamonadaceae	0.955477	0.955477	66.6667	1	12	DAB
Azohydromonas	Proteobacteria	Comamonadaceae	0.693089	0.693089	66.6667	1	17	DAB
Corynebacterium	Actinobacteria	Corynebacteriaceae	0.300134	0.300134	66.6667	2	25	DAB
u114	Fusobacteria	Fusobacteriaceae	0.392224	0.392224	33.3333	1	21	DAB
Rheinheimera	Proteobacteria	[Chromatiaceae]	1.71607	0.61736	100	4	9	AW, DAB
Blastomonas	Proteobacteria	Sphingomonadaceae	0.635667	0.627729	100	2	18	AW, DAB
Cellvibrio	Proteobacteria	Alteromonadaceae	1.91081	0.992952	66.6667	2	7	AW, DAB
Fluviicola	Bacteroidetes	Cryomorphaceae	0.60245	0.324011	66.6667	2	19	AW, DAB
Rhodococcus	Actinobacteria	Nocardiaceae	0.292572	0.292572	66.6667	2	28	AW, DAB
Geobacter	Proteobacteria	Geobacteraceae	0.136426	0.136426	33.3333	1	35	AW, DAB

## Sheet: Passion_Puddle_Specific_DAB
Genus	Phylum	Family	Mean_RA	Median_RA	Sample_Percent	OTU_Count	Mean_RA_Rank	sample_type
Rhizobium	Proteobacteria	Rhizobiaceae	6.19197	1.94322	100	5	1	AW, DAB
Dechloromonas	Proteobacteria	Rhodocyclaceae	3.70708	0.41101	100	8	2	AW, DAB
Sulfurospirillum	Proteobacteria	Campylobacteraceae	2.42651	0.552975	100	5	5	AW, DAB
Janthinobacterium	Proteobacteria	Oxalobacteraceae	1.72005	0.647741	100	3	8	AW, DAB
Rhodoplanes	Proteobacteria	Hyphomicrobiaceae	1.29553	0.657922	100	3	12	AW, DAB
Aquitalea	Proteobacteria	Neisseriaceae	1.00631	0.759696	100	3	18	AW, DAB
Paludibacter	Bacteroidetes	Porphyromonadaceae	0.886222	0.29988	100	5	19	AW, DAB
Herbaspirillum	Proteobacteria	Oxalobacteraceae	0.287242	0.287242	100	1	27	AW, DAB
Emticicia	Bacteroidetes	Cytophagaceae	0.211594	0.111955	100	3	32	AW, DAB
Chromobacterium	Proteobacteria	Neisseriaceae	0.208905	0.208905	100	1	33	AW, DAB
Azospirillum	Proteobacteria	Rhodospirillaceae	0.140013	0.140013	100	2	40	AW, DAB
Cloacibacterium	Bacteroidetes	[Weeksellaceae]	0.134245	0.134245	100	2	42	AW, DAB
Arcobacter	Proteobacteria	Campylobacteraceae	0.231907	0.115954	50	2	31	AW, DAB
Spirochaeta	Spirochaetes	Spirochaetaceae	0.0879648	0.0879648	50	1	45	AW, DAB
Coprococcus	Firmicutes	Lachnospiraceae	0.0319872	0.0319872	50	1	50	AW, DAB
Lewinella	Bacteroidetes	Saprospiraceae	0.108026	0.108026	100	2	43	DAB
Hymenobacter	Bacteroidetes	Cytophagaceae	0.107107	0.0639744	100	2	44	DAB
Thauera	Proteobacteria	Rhodocyclaceae	0.759696	0.759696	50	1	21	DAB
Pleomorphomonas	Proteobacteria	Methylocystaceae	0.348736	0.348736	50	1	26	DAB
Veillonella	Firmicutes	Veillonellaceae	0.079968	0.079968	50	1	46	DAB
Candidatus Aquiluna	Actinobacteria	Microbacteriaceae	0.079968	0.079968	50	1	48	DAB
Burkholderia	Proteobacteria	Burkholderiaceae	0.0479808	0.0479808	50	1	49	DAB

## Sheet: Caldwell_House_Duckweed_Only
Genus	Phylum	Family	Mean_RA	Median_RA	Sample_Percent	OTU_Count	Mean_RA_Rank
Propionivibrio	Proteobacteria	Rhodocyclaceae	0.924679	0.996819	100	2	15
Azohydromonas	Proteobacteria	Comamonadaceae	0.693089	0.693089	66.6667	1	17
Corynebacterium	Actinobacteria	Corynebacteriaceae	0.300134	0.300134	66.6667	2	25
Leptothrix	Proteobacteria	Comamonadaceae	0.955477	0.955477	66.6667	1	12
Uliginosibacterium	Proteobacteria	Rhodocyclaceae	0.380328	0.254507	66.6667	2	22
Fusibacter	Firmicutes	[Acidaminobacteraceae]	0.204638	0.204638	33.3333	1	33
u114	Fusobacteria	Fusobacteriaceae	0.392224	0.392224	33.3333	1	21

## Sheet: Passion_Puddle_Duckweed_Only
Genus	Phylum	Family	Mean_RA	Median_RA	Sample_Percent	OTU_Count	Mean_RA_Rank
Bacillus	Firmicutes	Bacillaceae	1.05422	0.43592	100	4	17
Hymenobacter	Bacteroidetes	Cytophagaceae	0.107107	0.0639744	100	2	44
Lewinella	Bacteroidetes	Saprospiraceae	0.108026	0.108026	100	2	43
Methylotenera	Proteobacteria	Methylophilaceae	0.459104	0.286462	100	3	23
Burkholderia	Proteobacteria	Burkholderiaceae	0.0479808	0.0479808	50	1	49
Candidatus Aquiluna	Actinobacteria	Microbacteriaceae	0.079968	0.079968	50	1	48
Pleomorphomonas	Proteobacteria	Methylocystaceae	0.348736	0.348736	50	1	26
Thauera	Proteobacteria	Rhodocyclaceae	0.759696	0.759696	50	1	21
Veillonella	Firmicutes	Veillonellaceae	0.079968	0.079968	50	1	46
