# Supplementary material for: Duckweed hosts a taxonomically similar bacterial assemblage as the terrestrial leaf microbiome
Source: PLoS One. 2020 Feb 6;15(2):e0228560. doi: 10.1371/journal.pone.0228560 (PMC7004381; doi:10.1371/journal.pone.0228560)
Supplement: S5 File — Differential abundance testing between ambient water (AW) and DAB communities from Caldwell House and Passion Puddle. Differential abundance testing between Caldwell House (CH) and Passion Puddle (PP) ambient water and DAB communities. rab.win.ambient_water = median clr value in ambient water community, rab.win.rinsed_tissue = median clr in DAB community, diff.btw = median difference in clr values between DAB and ambient water communities, diff.win = median of largest difference in clr values within DAB and ambient water communities, effect = median effect size (diff.btw / diff.win), we.eBH = expected benjamini-hochberg corrected p-value of Welch’s t-test, wi.eBH = expected benjamini-hochberg corrected p-value of Wilcoxon rank test, rab.win.Caldwell_House = median clr value in Caldwell House community, rab.win.Passion_Puddle = median clr value in Passion Puddle community. (XLSX) [file pone.0228560.s012.xlsx]

## Sheet: Caldwell_House-AW_vs_DAB
Genus	Phylum	Family	rab.all	rab.win.ambient_water	rab.win.rinsed_tissue	diff.btw	diff.win	effect	overlap	we.ep	we.eBH	wi.ep	wi.eBH	absolute_effect
[Prevotella]	Bacteroidetes	[Paraprevotellaceae]	-3.33137	-4.65523	-1.48546	2.86067	5.45002	0.407139	0.302084	0.426088	0.561393	0.529687	0.64931	0.407139
Acetobacterium	Firmicutes	Eubacteriaceae	-3.06428	-4.72805	-1.25714	3.13725	4.11899	0.672225	0.223959	0.280107	0.413417	0.353125	0.47101	0.672225
Acinetobacter	Proteobacteria	Moraxellaceae	5.83208	5.54015	6.94518	0.902783	1.48828	0.695203	0.233161	0.34622	0.505678	0.397098	0.541611	0.695203
Agrobacterium	Proteobacteria	Rhizobiaceae	3.71242	2.79373	9.04377	6.24412	1.06159	6.00147	0.0003654	0.000815711	0.0134612	0.0571429	0.143003	6.00147
Allochromatium	Proteobacteria	Chromatiaceae	-3.55939	-4.82129	-1.49593	3.36847	4.26613	0.626215	0.213543	0.281387	0.420161	0.368973	0.485299	0.626215
Aphanizomenon	Cyanobacteria	Nostocaceae	-3.24554	-4.70611	-1.35932	2.90389	4.29719	0.610362	0.238343	0.348581	0.476888	0.421429	0.527827	0.610362
Aquicella	Proteobacteria	Coxiellaceae	-3.10816	-4.36217	-1.36831	2.3055	4.64452	0.43935	0.296876	0.40688	0.540476	0.5125	0.628453	0.43935
Asticcacaulis	Proteobacteria	Caulobacteraceae	0.693896	0.195716	2.59142	2.35883	3.86452	0.554751	0.196892	0.327084	0.471995	0.324107	0.465263	0.554751
Azohydromonas	Proteobacteria	Comamonadaceae	-3.63283	-5.81479	5.43195	9.91791	5.1449	1.70177	0.0414572	0.0670006	0.172151	0.110268	0.209623	1.70177
Azospirillum	Proteobacteria	Rhodospirillaceae	-0.00483737	0.338745	-1.46168	-1.25573	4.93512	-0.234313	0.34375	0.575272	0.691269	0.595089	0.697129	0.234313
Bacillus	Firmicutes	Bacillaceae	1.74998	1.93966	0.168616	-1.5811	6.89453	-0.221071	0.364584	0.788044	0.86033	0.689509	0.783595	0.221071
Bacteriovorax	Proteobacteria	Bacteriovoracaceae	-3.66822	-4.78427	-1.54694	3.00115	4.46141	0.586087	0.223959	0.319302	0.451646	0.381696	0.500243	0.586087
Bacteroides	Bacteroidetes	Bacteroidaceae	0.473339	0.802377	-1.60443	-2.5213	2.69269	-0.894971	0.145079	0.222549	0.365804	0.255804	0.362466	0.894971
Bdellovibrio	Proteobacteria	Bdellovibrionaceae	1.05549	1.51096	-1.38785	-3.21615	2.42387	-1.17303	0.0729202	0.159745	0.302027	0.160714	0.265544	1.17303
Blastomonas	Proteobacteria	Sphingomonadaceae	3.93831	3.61776	5.71652	2.14672	0.610263	3.52421	0.0003654	0.00526813	0.0386369	0.0571429	0.143003	3.52421
Borrelia	Spirochaetes	[Borreliaceae]	-3.19133	-4.55624	-1.30257	2.82688	6.2284	0.422316	0.348959	0.536455	0.663534	0.613393	0.723446	0.422316
C39	Proteobacteria	Rhodocyclaceae	0.760948	1.53084	-1.35529	-3.01493	2.4548	-1.02039	0.0880858	0.163259	0.298619	0.19375	0.302039	1.02039
Candidatus Aquiluna	Actinobacteria	Microbacteriaceae	4.74909	5.24011	-1.18849	-6.32475	2.6116	-2.7297	0.0003654	0.0543255	0.160631	0.0571429	0.143003	2.7297
Candidatus Hepatoplasma	Tenericutes	Mycoplasmataceae	-3.56721	-4.83547	-1.4426	3.37438	4.28752	0.743421	0.166668	0.270869	0.397222	0.327679	0.441651	0.743421
Candidatus Rhodoluna	Actinobacteria	Microbacteriaceae	3.88163	4.51335	-1.56134	-5.97305	2.31809	-2.59908	0.0003654	0.051719	0.156836	0.0571429	0.143003	2.59908
Candidatus Xiphinematobacter	Verrucomicrobia	[Chthoniobacteraceae]	-2.30255	-2.84064	-1.39286	2.14128	4.00909	0.42966	0.321244	0.408175	0.537634	0.464955	0.576517	0.42966
Caulobacter	Proteobacteria	Caulobacteraceae	-0.740653	-4.62344	6.06645	8.75446	5.57988	1.46515	0.0829046	0.084255	0.202121	0.150893	0.263083	1.46515
Cellulomonas	Actinobacteria	Cellulomonadaceae	-2.82354	-4.39851	-0.912269	2.62712	4.72079	0.550842	0.265626	0.337814	0.473758	0.422098	0.541706	0.550842
Cellvibrio	Proteobacteria	Alteromonadaceae	1.7918	1.52059	6.99006	5.08407	3.90249	0.786247	0.259068	0.356891	0.509023	0.45625	0.593748	0.786247
Cetobacterium	Fusobacteria	Fusobacteriaceae	2.16783	2.52297	-1.17959	-3.80569	2.45824	-1.42955	0.0155617	0.103229	0.23312	0.071875	0.160472	1.42955
Chryseobacterium	Bacteroidetes	[Weeksellaceae]	-1.12561	0.28705	-1.12561	-1.42456	6.57179	-0.225655	0.419689	0.657288	0.757087	0.847768	0.893205	0.225655
Clostridium	Firmicutes	Clostridiaceae	3.39467	3.23153	3.42045	0.190803	3.01532	0.0339208	0.481865	0.736803	0.82263	0.9	0.928301	0.0339208
Comamonas	Proteobacteria	Comamonadaceae	-1.03246	-0.544444	-1.03246	-0.39538	5.75432	-0.0569878	0.466321	0.623829	0.735222	0.825446	0.87443	0.0569878
Coprococcus	Firmicutes	Lachnospiraceae	0.63333	1.08118	-1.25442	-2.35821	2.7652	-0.77718	0.170986	0.284829	0.42654	0.330357	0.439756	0.77718
Corynebacterium	Actinobacteria	Corynebacteriaceae	-3.9165	-5.72069	3.60412	9.00214	4.66621	1.71864	0.0414572	0.0681765	0.17595	0.109821	0.207895	1.71864
Crenothrix	Proteobacteria	Crenotrichaceae	3.12251	3.5821	0.243991	-3.44029	3.19611	-0.918282	0.0677122	0.173931	0.334609	0.122768	0.231978	0.918282
Cupriavidus	Proteobacteria	Oxalobacteraceae	0.422205	0.997853	-1.17442	-1.65864	4.0149	-0.416457	0.307292	0.579426	0.690858	0.507366	0.630788	0.416457
Dechloromonas	Proteobacteria	Rhodocyclaceae	2.80763	3.77213	-1.38227	-4.98834	2.29821	-2.2299	0.0052332	0.0587675	0.167973	0.0580357	0.1444	2.2299
Desulfomonile	Proteobacteria	Syntrophaceae	-1.57822	-0.904981	-1.62311	0.427997	5.78178	0.0606528	0.463542	0.627797	0.738196	0.776786	0.840417	0.0606528
Devosia	Proteobacteria	Hyphomicrobiaceae	0.973293	1.01028	0.52593	-0.478287	3.36719	-0.11508	0.445596	0.610654	0.721581	0.631473	0.732438	0.11508
Elizabethkingia	Bacteroidetes	[Weeksellaceae]	0.172248	0.75813	-1.30571	-1.38258	4.45739	-0.267354	0.316063	0.615855	0.721759	0.569643	0.683231	0.267354
Emticicia	Bacteroidetes	Cytophagaceae	-0.119018	0.355606	-1.24606	-1.71949	2.53963	-0.5648	0.248705	0.340748	0.4758	0.408259	0.507477	0.5648
Epulopiscium	Firmicutes	Lachnospiraceae	1.13014	1.74814	-1.11731	-2.87431	2.52501	-1.10956	0.0880858	0.176536	0.31729	0.19442	0.302465	1.10956
Exiguobacterium	Firmicutes	[Exiguobacteraceae]	0.872443	3.51327	-1.23606	-4.10192	5.54149	-0.58472	0.234376	0.445842	0.581252	0.35558	0.523091	0.58472
Fibrobacter	Fibrobacteres	Fibrobacteraceae	0.116022	0.567613	-1.11443	-1.6048	3.06921	-0.442005	0.259068	0.381327	0.515289	0.43125	0.535774	0.442005
Flavobacterium	Bacteroidetes	Flavobacteriaceae	6.57423	6.66912	6.3673	-0.433393	0.859783	-0.469472	0.284975	0.382304	0.535256	0.488393	0.599054	0.469472
Flectobacillus	Bacteroidetes	Cytophagaceae	-0.214528	-1.03145	0.12983	3.05508	6.00835	0.42849	0.321244	0.443981	0.58504	0.578348	0.688308	0.42849
Fluviicola	Bacteroidetes	Cryomorphaceae	8.31422	8.90243	4.30312	-4.64713	2.58708	-1.94662	0.0003654	0.12006	0.273217	0.0571429	0.143003	1.94662
Fusibacter	Firmicutes	[Acidaminobacteraceae]	-3.90742	-5.66761	0.5933	7.05574	4.90122	1.26588	0.0880858	0.121276	0.241192	0.162946	0.268519	1.26588
Fusobacterium	Fusobacteria	Fusobacteriaceae	-0.653955	-1.60569	0.409217	3.58256	5.17467	0.596148	0.250001	0.338506	0.482201	0.436607	0.555072	0.596148
Geobacter	Proteobacteria	Geobacteraceae	0.722018	0.77381	0.503826	-0.486208	2.85515	-0.111245	0.458333	0.696431	0.790422	0.715402	0.799807	0.111245
Glaciecola	Proteobacteria	Alteromonadaceae	-0.665058	-0.327696	-1.61357	-0.412862	4.13466	-0.0807762	0.4375	0.561133	0.676814	0.607366	0.705602	0.0807762
GW-34	Firmicutes	[Tissierellaceae]	-3.12191	-4.54948	-1.18695	3.45419	4.20636	0.71146	0.233161	0.308812	0.43904	0.378571	0.488541	0.71146
HTCC	Proteobacteria	HTCC2188	1.03293	2.09866	-1.23757	-3.05163	3.08136	-0.878368	0.0989609	0.182516	0.332368	0.187054	0.308146	0.878368
Hydrogenophaga	Proteobacteria	Comamonadaceae	5.65522	5.37424	8.11571	2.65016	3.08002	0.351503	0.333334	0.83794	0.894132	0.628571	0.73681	0.351503
Hyphomicrobium	Proteobacteria	Hyphomicrobiaceae	-1.49118	-0.641813	-1.49118	-0.352662	6.16904	-0.0582261	0.463542	0.619426	0.726076	0.781696	0.844569	0.0582261
Leadbetterella	Bacteroidetes	Cytophagaceae	5.06712	4.85111	7.95063	2.9178	1.28776	0.8372	0.286459	0.308301	0.47305	0.526786	0.650929	0.8372
Legionella	Proteobacteria	Legionellaceae	0.261703	0.502796	-1.46068	-2.11287	2.44799	-0.719854	0.203126	0.293043	0.434094	0.333259	0.443192	0.719854
Leptospira	Spirochaetes	Leptospiraceae	5.39559	5.60697	-1.44954	-7.06937	2.77329	-2.64144	0.0003654	0.0459822	0.150787	0.0571429	0.143003	2.64144
Leptothrix	Proteobacteria	Comamonadaceae	-3.75152	-5.65379	5.2222	10.2719	4.85527	1.95054	0.0416731	0.0698522	0.175098	0.104911	0.201293	1.95054
Leucobacter	Actinobacteria	Microbacteriaceae	0.417631	1.30491	-1.05741	-2.43076	2.6691	-0.839909	0.145079	0.220228	0.357724	0.256696	0.377257	0.839909
Limnobacter	Proteobacteria	Comamonadaceae	4.84417	6.12857	-1.2949	-7.48032	2.65707	-2.74626	0.0003654	0.0284829	0.105248	0.0571429	0.143003	2.74626
Limnohabitans	Proteobacteria	Comamonadaceae	9.12346	9.34085	-1.28271	-10.6646	2.55859	-4.47833	0.0003654	0.020944	0.0926966	0.0571429	0.143003	4.47833
Luteolibacter	Verrucomicrobia	Verrucomicrobiaceae	3.179	2.60749	4.877	2.14064	0.878206	2.33999	0.0103891	0.0344706	0.118218	0.065625	0.15581	2.33999
Magnetospirillum	Proteobacteria	Rhodospirillaceae	-3.20887	-4.88203	-1.48998	3.19842	5.09366	0.636918	0.244792	0.292835	0.437793	0.366964	0.499479	0.636918
Methanobacterium	Euryarchaeota	Methanobacteriaceae	-3.05463	-4.36175	-1.41248	2.73912	5.03041	0.460694	0.3057	0.414297	0.551872	0.533259	0.647479	0.460694
Methylibium	Proteobacteria	Comamonadaceae	3.47268	3.38409	4.17014	0.727626	1.81243	0.220781	0.359375	0.732323	0.81839	0.665625	0.763493	0.220781
Methylobacterium	Proteobacteria	Methylobacteriaceae	-3.27759	-4.72065	-1.37049	3.09374	4.79956	0.563185	0.22798	0.336748	0.470854	0.404911	0.525872	0.563185
Methylocaldum	Proteobacteria	Methylococcaceae	3.39289	3.94996	-1.24048	-5.23665	2.42588	-2.12282	0.0003654	0.0595667	0.167927	0.0584821	0.145039	2.12282
Methylosinus	Proteobacteria	Methylocystaceae	11.2275	11.6575	5.22415	-6.41176	0.797452	-7.73271	0.0003654	0.00153185	0.0190389	0.0571429	0.143003	7.73271
Methylotenera	Proteobacteria	Methylophilaceae	-1.21643	-4.81584	5.65536	9.03224	5.52577	1.58185	0.0829046	0.0811232	0.200915	0.133482	0.246409	1.58185
Microcystis	Cyanobacteria	Microcystaceae	-3.34072	-4.93147	-1.17197	3.5373	5.87642	0.459873	0.331607	0.45076	0.582658	0.574554	0.690481	0.459873
Mycobacterium	Actinobacteria	Mycobacteriaceae	6.9357	7.23118	-1.17983	-8.5012	2.25172	-3.97816	0.0003654	0.0278264	0.110236	0.0571429	0.143003	3.97816
Nevskia	Proteobacteria	Sinobacteraceae	-1.10237	-1.371	-1.01023	0.781204	5.13274	0.135235	0.430052	0.54942	0.66943	0.717411	0.799334	0.135235
Novosphingobium	Proteobacteria	Sphingomonadaceae	6.33503	6.1802	8.14585	1.85387	0.80356	1.10444	0.181348	0.194487	0.360454	0.291964	0.417863	1.10444
Opitutus	Verrucomicrobia	Opitutaceae	4.60132	5.91155	-1.21702	-6.91513	2.3362	-2.95815	0.0003654	0.0394166	0.126622	0.0571429	0.143003	2.95815
Paenibacillus	Firmicutes	Paenibacillaceae	-3.12636	-4.82534	-1.32437	3.4406	5.11648	0.589793	0.281251	0.347927	0.48991	0.462723	0.587633	0.589793
Pedobacter	Bacteroidetes	Sphingobacteriaceae	4.94499	5.21615	-1.33698	-6.59472	2.40928	-2.7074	0.0003654	0.0451252	0.150296	0.0571429	0.143003	2.7074
Perlucidibaca	Proteobacteria	Moraxellaceae	1.88615	2.78753	-1.28556	-4.13102	2.48356	-1.65716	0.0156427	0.0879458	0.209858	0.0723214	0.163311	1.65716
Planomicrobium	Firmicutes	Planococcaceae	-3.16267	-4.6638	-1.26567	3.53603	5.87879	0.508462	0.284975	0.463414	0.595089	0.57433	0.696278	0.508462
Polaromonas	Proteobacteria	Comamonadaceae	4.55883	5.10841	-1.6422	-6.66134	2.75945	-2.68482	0.0003654	0.0451607	0.146884	0.0571429	0.143003	2.68482
Polynucleobacter	Proteobacteria	Oxalobacteraceae	10.9773	11.2903	4.82155	-6.51262	0.681219	-9.39322	0.0003654	0.00118495	0.0155796	0.0571429	0.143003	9.39322
Prochlorococcus	Cyanobacteria	Synechococcaceae	-3.17803	-4.71123	-1.31824	2.66526	5.47363	0.505609	0.321244	0.455348	0.590732	0.589509	0.705986	0.505609
Propionivibrio	Proteobacteria	Rhodocyclaceae	-3.2854	-5.73336	6.24555	11.9318	2.57526	4.71563	0.0003654	0.00360189	0.0304371	0.0571429	0.143003	4.71563
Prosthecobacter	Verrucomicrobia	Verrucomicrobiaceae	-3.61778	-5.08132	-1.50803	2.87888	5.44551	0.505584	0.269431	0.356225	0.493879	0.451339	0.571254	0.505584
PSB-M-3	Firmicutes	Erysipelotrichaceae	-0.552212	-0.40888	-1.04404	-0.256232	4.00427	-0.0703275	0.450777	0.61757	0.723802	0.656027	0.74783	0.0703275
Pseudanabaena	Cyanobacteria	Pseudanabaenaceae	-3.31739	-4.75435	-1.39109	2.95732	4.36798	0.601807	0.238343	0.299316	0.435297	0.37567	0.492927	0.601807
Pseudomonas	Proteobacteria	Pseudomonadaceae	1.53646	1.0721	6.29436	5.1796	1.17315	4.41532	0.0003654	0.0105805	0.0684305	0.0571429	0.143003	4.41532
Psychrobacter	Proteobacteria	Moraxellaceae	-1.22321	-1.29688	-1.18164	0.830143	4.8226	0.190099	0.390625	0.521225	0.642629	0.643304	0.730593	0.190099
RFN20	Firmicutes	Erysipelotrichaceae	3.28387	3.95488	-1.39522	-5.2741	2.52662	-2.14569	0.00526045	0.0654723	0.182711	0.0584821	0.144828	2.14569
Rheinheimera	Proteobacteria	[Chromatiaceae]	3.34775	2.48566	7.30577	4.49597	1.75422	2.23586	0.0003654	0.0445055	0.157231	0.0589286	0.146049	2.23586
Rhodobacter	Proteobacteria	Rhodobacteraceae	7.68877	7.32535	10.2531	2.91988	0.553441	5.40499	0.0003654	0.00205294	0.0220631	0.0571429	0.143003	5.40499
Rhodococcus	Actinobacteria	Nocardiaceae	-1.68209	-4.52158	3.36582	6.79827	5.51226	1.09545	0.140627	0.139474	0.273545	0.172321	0.294819	1.09545
Rickettsia	Proteobacteria	Rickettsiaceae	-1.39754	-1.74657	-1.27571	1.04852	4.92819	0.225855	0.375	0.516585	0.63966	0.618304	0.714349	0.225855
Rickettsiella	Proteobacteria	Coxiellaceae	4.44467	4.74318	-1.00276	-5.84599	2.44103	-2.44477	0.0003654	0.0466708	0.150377	0.0571429	0.143003	2.44477
Rubritalea	Verrucomicrobia	Verrucomicrobiaceae	-0.0913725	0.7077	-1.29851	-1.73902	4.01166	-0.351508	0.317709	0.583237	0.69984	0.583482	0.695024	0.351508
Rubrivivax	Proteobacteria	Comamonadaceae	1.80893	1.36935	7.18444	5.93423	1.88647	3.41107	0.0003654	0.0266633	0.11356	0.0571429	0.143003	3.41107
Saprospira	Bacteroidetes	Saprospiraceae	2.49879	3.58406	-1.58197	-4.99048	2.6787	-1.82136	0.00526045	0.0680853	0.181764	0.0620536	0.151175	1.82136
Sediminibacterium	Bacteroidetes	Chitinophagaceae	9.28747	9.88042	4.53085	-5.28324	0.755752	-6.7988	0.0003654	0.00147961	0.0162155	0.0571429	0.143003	6.7988
Sphingomonas	Proteobacteria	Sphingomonadaceae	3.81278	4.22693	-0.300052	-4.40694	4.53827	-0.834366	0.229168	0.239231	0.407154	0.374554	0.514494	0.834366
Staphylococcus	Firmicutes	Staphylococcaceae	-2.10512	-2.59264	-1.40396	1.59598	4.75774	0.27945	0.362695	0.450684	0.583021	0.535045	0.64124	0.27945
Streptomyces	Actinobacteria	Streptomycetaceae	5.68405	5.95978	-1.4061	-7.3456	2.63141	-2.79249	0.0003654	0.0401953	0.138876	0.0571429	0.143003	2.79249
Sutterella	Proteobacteria	Alcaligenaceae	-0.358002	0.352127	-1.54869	-1.7973	2.86285	-0.554457	0.229168	0.344254	0.482945	0.39375	0.506898	0.554457
Synechococcus	Cyanobacteria	Synechococcaceae	7.87656	8.09882	-1.18067	-9.39813	2.4993	-3.70298	0.0003654	0.024191	0.103332	0.0571429	0.143003	3.70298
Tatlockia	Proteobacteria	Legionellaceae	-3.23038	-4.48912	-1.22312	3.26966	4.67349	0.607633	0.239584	0.311017	0.445476	0.385937	0.500279	0.607633
Treponema	Spirochaetes	Spirochaetaceae	-3.27421	-4.58289	-1.23444	3.23696	4.32294	0.687459	0.208334	0.303252	0.43069	0.383036	0.492508	0.687459
Turicibacter	Firmicutes	Turicibacteraceae	1.209	2.65507	-1.15758	-3.4567	2.97083	-1.18063	0.0572963	0.125379	0.261068	0.119643	0.230691	1.18063
u114	Fusobacteria	Fusobacteriaceae	-4.14437	-5.60469	0.345147	6.7025	5.48579	1.26007	0.104169	0.172767	0.308375	0.20625	0.316389	1.26007
Uliginosibacterium	Proteobacteria	Rhodocyclaceae	-3.56307	-5.55703	4.50152	9.16359	4.2592	2.0127	0.0310968	0.0509591	0.145966	0.0924107	0.183885	2.0127
Verrucomicrobium	Verrucomicrobia	Verrucomicrobiaceae	-1.11967	-1.00279	-1.43829	-0.101546	3.69183	-0.0215019	0.484375	0.559566	0.675245	0.627455	0.719438	0.0215019
Vogesella	Proteobacteria	Neisseriaceae	0.070663	-0.723455	0.447979	1.87816	5.37112	0.310778	0.331607	0.453068	0.588613	0.598437	0.69875	0.310778
Yaniella	Actinobacteria	Yaniellaceae	-3.5029	-4.86132	-1.39448	2.83483	4.74726	0.591965	0.229168	0.350403	0.482	0.403125	0.520658	0.591965
Zoogloea	Proteobacteria	Rhodocyclaceae	-3.01629	-4.64178	-1.30322	2.60031	5.17775	0.470231	0.307292	0.41932	0.550464	0.532366	0.652309	0.470231

## Sheet: Passion_Puddle-AW_vs_DAB
Genus	Phylum	Family	rab.all	rab.win.ambient_water	rab.win.rinsed_tissue	diff.btw	diff.win	effect	overlap	we.ep	we.eBH	wi.ep	wi.eBH	absolute_effect
5-7N15	Bacteroidetes	Bacteroidaceae	-3.31568	-4.47301	-1.31274	2.95627	4.57423	0.646569	0.23256	0.350913	0.509693	0.48125	0.593767	0.646569
Acetobacter	Proteobacteria	Acetobacteraceae	0.173083	0.255428	-0.756509	-1.20057	2.36198	-0.408186	0.312501	0.457938	0.591692	0.5375	0.626395	0.408186
Acetobacterium	Firmicutes	Eubacteriaceae	-3.347	-4.38734	-1.20687	3.29671	3.77023	0.763185	0.171878	0.295577	0.460537	0.408333	0.52683	0.763185
Acinetobacter	Proteobacteria	Moraxellaceae	1.20251	0.587141	7.96673	7.45457	1.24295	5.89819	0.000547999	0.020488	0.107801	0.133333	0.251096	5.89819
Aeromicrobium	Actinobacteria	Nocardioidaceae	-3.4623	-4.80892	-1.29303	2.48008	5.34038	0.435067	0.312501	0.395244	0.556163	0.534896	0.653538	0.435067
Agrobacterium	Proteobacteria	Rhizobiaceae	5.10691	4.4876	8.95714	4.31488	0.639739	6.46834	0.000547999	0.0100234	0.0656266	0.133333	0.251096	6.46834
Anaeromyxobacter	Proteobacteria	Myxococcaceae	0.790087	1.7519	-0.899388	-2.30171	4.04802	-0.535761	0.217056	0.518239	0.652565	0.520833	0.64517	0.535761
Anaeroplasma	Tenericutes	Anaeroplasmataceae	1.69243	1.93203	-1.28747	-3.52042	2.28166	-1.37731	0.0465244	0.213662	0.367882	0.213542	0.333659	1.37731
Anaerovorax	Firmicutes	[Mogibacteriaceae]	-3.39205	-4.54924	-1.25191	3.10104	4.75957	0.627335	0.248064	0.319033	0.476278	0.422396	0.532685	0.627335
Aquicella	Proteobacteria	Coxiellaceae	1.73152	2.01894	-1.27527	-3.53197	2.3911	-1.3366	0.0234639	0.224982	0.399224	0.18125	0.302252	1.3366
Aquitalea	Proteobacteria	Neisseriaceae	3.93252	3.23546	7.619	4.25509	1.11111	3.5513	0.000547999	0.00925402	0.0659042	0.133333	0.251096	3.5513
Arcobacter	Proteobacteria	Campylobacteraceae	5.67923	5.78666	3.95403	-2.36881	4.30971	-0.701909	0.124035	0.454274	0.618374	0.332292	0.456735	0.701909
Asticcacaulis	Proteobacteria	Caulobacteraceae	2.05901	1.34191	5.26669	3.73704	1.10471	3.14448	0.000547999	0.0677865	0.206292	0.133333	0.251096	3.14448
Azospirillum	Proteobacteria	Rhodospirillaceae	3.03912	2.73503	4.81288	1.90717	0.776077	2.3515	0.00789047	0.0954348	0.231496	0.145833	0.267027	2.3515
Bacillus	Firmicutes	Bacillaceae	-4.21942	-5.83301	7.63609	13.3965	3.07868	4.65259	0.000547999	0.00413846	0.0387026	0.133333	0.251096	4.65259
Bacteriovorax	Proteobacteria	Bacteriovoracaceae	1.11373	1.38608	-1.01013	-2.41121	2.44505	-1.02843	0.085278	0.27862	0.444776	0.263542	0.380896	1.02843
Bacteroides	Bacteroidetes	Bacteroidaceae	4.37637	4.55616	-0.891669	-5.73328	2.33979	-2.45699	0.000547999	0.12167	0.275836	0.133333	0.251096	2.45699
BD2-13	Proteobacteria	Alteromonadaceae	-0.898132	-0.893017	-0.955916	0.327573	3.55329	0.111192	0.453125	0.482205	0.623807	0.5625	0.65312	0.111192
Bdellovibrio	Proteobacteria	Bdellovibrionaceae	3.95913	4.5999	-1.06809	-5.43698	2.70015	-2.18586	0.000547999	0.134563	0.300827	0.133333	0.251096	2.18586
Blautia	Firmicutes	Lachnospiraceae	1.05977	1.63509	-1.42036	-2.30753	4.08139	-0.456475	0.248064	0.489167	0.626581	0.480729	0.611823	0.456475
Blvii28	Bacteroidetes	Rikenellaceae	0.580917	0.782154	-1.09381	-2.03595	2.72612	-0.619958	0.178297	0.364029	0.518091	0.386458	0.492406	0.619958
Borrelia	Spirochaetes	[Borreliaceae]	-1.08773	-0.303894	-1.47268	0.32505	5.23721	0.0676572	0.465116	0.550851	0.683438	0.714063	0.801068	0.0676572
Bosea	Proteobacteria	Bradyrhizobiaceae	1.69982	1.89361	-1.26033	-3.30134	2.88955	-1.10645	0.0542744	0.243049	0.408393	0.201042	0.317319	1.10645
Bradyrhizobium	Proteobacteria	Bradyrhizobiaceae	3.83127	4.13107	-1.37754	-5.47117	2.88765	-1.76878	0.000547999	0.159288	0.330433	0.133333	0.251096	1.76878
Bulleidia	Firmicutes	Erysipelotrichaceae	-1.75589	-1.91346	-1.26154	1.11512	4.16854	0.339048	0.328126	0.419964	0.571043	0.544792	0.646893	0.339048
Burkholderia	Proteobacteria	Burkholderiaceae	-4.62952	-6.03846	1.99334	7.57924	4.75679	1.61306	0.0546984	0.176508	0.333513	0.239583	0.355754	1.61306
Caldilinea	Chloroflexi	Caldilineaceae	-3.44731	-4.54858	-1.61467	2.35292	5.19886	0.417771	0.302327	0.430809	0.580467	0.560417	0.669429	0.417771
Caloramator	Firmicutes	Clostridiaceae	-3.39075	-4.58801	-1.26907	2.80738	4.74866	0.544196	0.273439	0.367397	0.522182	0.49375	0.610577	0.544196
Candidatus Aquiluna	Actinobacteria	Microbacteriaceae	-4.35495	-6.00843	2.77639	7.91323	4.72006	1.7072	0.0542744	0.188828	0.356398	0.215625	0.338097	1.7072
Candidatus Hepatoplasma	Tenericutes	Mycoplasmataceae	-3.79573	-4.73239	-0.841547	3.81627	3.93797	0.912413	0.156253	0.286595	0.442785	0.385417	0.495664	0.912413
Candidatus Koribacter	Acidobacteria	Koribacteraceae	-3.37409	-4.30507	-0.831971	3.84846	4.09234	0.841549	0.162794	0.244165	0.400458	0.353646	0.467611	0.841549
Candidatus Methanoregula	Euryarchaeota	Methanoregulaceae	0.663295	0.8762	-1.10693	-1.36301	4.34533	-0.34199	0.294575	0.544694	0.668867	0.528646	0.650707	0.34199
Candidatus Phlomobacter	Proteobacteria	Enterobacteriaceae	-1.74012	-1.7641	-1.71275	0.461392	4.33555	0.0961397	0.4375	0.488369	0.634082	0.635417	0.731049	0.0961397
Candidatus Protochlamydia	Chlamydiae	Parachlamydiaceae	-3.88496	-5.03076	-0.738282	3.58714	5.43033	0.555831	0.279071	0.379954	0.546295	0.571875	0.697867	0.555831
Candidatus Rhabdochlamydia	Chlamydiae	Rhabdochlamydiaceae	1.58184	1.8784	-0.841988	-3.01643	2.93451	-1.05192	0.0937561	0.252785	0.422466	0.285938	0.406251	1.05192
Candidatus Rhodoluna	Actinobacteria	Microbacteriaceae	5.5474	5.73137	-1.05825	-6.90896	2.49495	-3.09955	0.000547999	0.119675	0.282452	0.133333	0.251096	3.09955
Candidatus Xiphinematobacter	Verrucomicrobia	[Chthoniobacteraceae]	-1.22633	-1.33311	-0.925779	0.905224	4.02276	0.213842	0.379846	0.482694	0.632015	0.628646	0.726028	0.213842
Caulobacter	Proteobacteria	Caulobacteraceae	2.87407	2.12544	7.74244	5.62336	0.812338	6.73088	0.000547999	0.00144008	0.0248776	0.133333	0.251096	6.73088
Cellvibrio	Proteobacteria	Alteromonadaceae	3.92193	4.17551	-1.01794	-5.2469	2.49196	-2.45735	0.000547999	0.127852	0.299387	0.133333	0.251096	2.45735
Cetobacterium	Fusobacteria	Fusobacteriaceae	4.65908	4.85659	-1.06812	-6.09702	2.72764	-2.22431	0.000547999	0.12487	0.285909	0.133333	0.251096	2.22431
CF231	Bacteroidetes	[Paraprevotellaceae]	-4.02223	-4.79281	-1.3219	3.4797	4.45622	0.735774	0.203127	0.29719	0.44881	0.395833	0.508856	0.735774
Chromobacterium	Proteobacteria	Neisseriaceae	-1.40664	-4.53189	5.42739	10.0035	3.34767	2.84853	0.000547999	0.0123277	0.0792158	0.133333	0.251096	2.84853
Chryseobacterium	Bacteroidetes	[Weeksellaceae]	0.14046	0.43964	-1.43079	-1.26518	4.01103	-0.274199	0.343751	0.542332	0.676013	0.584896	0.692997	0.274199
Cloacibacterium	Bacteroidetes	[Weeksellaceae]	1.42076	0.780641	4.77149	3.99799	1.49892	2.74087	0.000547999	0.0467643	0.175882	0.133333	0.251096	2.74087
Clostridium	Firmicutes	Clostridiaceae	5.38334	4.92088	7.792	2.6282	0.923246	2.8557	0.000547999	0.0791549	0.240425	0.133333	0.251096	2.8557
Congregibacter	Proteobacteria	OM60	1.94306	2.24867	-1.39372	-3.70204	2.5241	-1.28257	0.0542744	0.223217	0.377039	0.204167	0.319679	1.28257
Coprococcus	Firmicutes	Lachnospiraceae	1.33812	1.30028	1.81033	0.0400605	2.48246	0.00621746	0.492188	0.675922	0.776829	0.840625	0.886021	0.00621746
Crenothrix	Proteobacteria	Crenotrichaceae	6.56764	6.82175	5.60625	-1.2689	0.881502	-1.66615	0.0156647	0.09926	0.267845	0.153125	0.277007	1.66615
Crocinitomix	Bacteroidetes	Cryomorphaceae	-3.47935	-4.67104	-1.08931	3.2799	4.61559	0.671117	0.248064	0.340376	0.494175	0.452604	0.562007	0.671117
Cupriavidus	Proteobacteria	Oxalobacteraceae	-3.93063	-5.46498	-1.25386	3.4788	5.52266	0.473015	0.279071	0.343113	0.519721	0.539062	0.665966	0.473015
Cytophaga	Bacteroidetes	Cytophagaceae	1.72453	2.17009	-1.05738	-3.38553	2.99438	-1.06679	0.0781324	0.242574	0.409907	0.248958	0.37998	1.06679
Dactylosporangium	Actinobacteria	Micromonosporaceae	-3.22299	-4.5229	-1.06931	3.22351	4.9317	0.621273	0.23256	0.33195	0.495468	0.470313	0.585414	0.621273
Dechloromonas	Proteobacteria	Rhodocyclaceae	6.38527	5.85358	9.47972	3.48214	0.753929	4.58052	0.000547999	0.0154947	0.0847861	0.133333	0.251096	4.58052
Deefgea	Proteobacteria	Neisseriaceae	0.681782	0.93104	-1.22214	-1.6024	3.87207	-0.387634	0.328126	0.536207	0.664604	0.513542	0.635068	0.387634
Dehalobacterium	Firmicutes	Dehalobacteriaceae	-1.18403	-2.05632	-0.985334	1.2393	5.19603	0.248296	0.414063	0.556674	0.691301	0.765104	0.848079	0.248296
Desulfobacca	Proteobacteria	Syntrophaceae	-0.813129	-0.612058	-0.97324	0.21717	5.32066	0.0379331	0.472868	0.563583	0.694585	0.748958	0.828707	0.0379331
Desulfobulbus	Proteobacteria	Desulfobulbaceae	1.19534	1.53929	-0.983052	-1.99032	4.08264	-0.481036	0.279071	0.532522	0.654999	0.520833	0.642839	0.481036
Desulfococcus	Proteobacteria	Desulfobacteraceae	-3.13175	-4.39584	-1.08636	2.72753	4.61925	0.538139	0.218752	0.32639	0.488283	0.438542	0.560293	0.538139
Desulfomonile	Proteobacteria	Syntrophaceae	1.10609	1.58669	-1.13736	-3.14997	2.71028	-0.989872	0.101568	0.286351	0.449162	0.305208	0.421651	0.989872
Desulfotomaculum	Firmicutes	Peptococcaceae	-1.08147	-1.01574	-1.1744	0.681273	4.59295	0.11959	0.40625	0.483254	0.624214	0.61875	0.715854	0.11959
Desulfovibrio	Proteobacteria	Desulfovibrionaceae	2.31715	2.71305	-1.07299	-3.79918	2.4219	-1.44796	0.0387752	0.199621	0.375206	0.169792	0.290083	1.44796
Devosia	Proteobacteria	Hyphomicrobiaceae	2.47534	2.46951	3.88839	1.12783	3.80139	0.138184	0.488372	0.787101	0.858909	0.972396	0.980656	0.138184
Dorea	Firmicutes	Lachnospiraceae	-1.31275	-1.5443	-0.970632	0.883759	4.35871	0.197508	0.372094	0.450765	0.598372	0.571875	0.667568	0.197508
Dysgonomonas	Bacteroidetes	Porphyromonadaceae	-3.35805	-4.06677	-1.77558	2.12439	4.59091	0.493749	0.248064	0.416852	0.55937	0.516146	0.619571	0.493749
Emticicia	Bacteroidetes	Cytophagaceae	-1.05737	-1.95167	5.39095	7.34696	2.33085	3.64165	0.000547999	0.012074	0.0782034	0.133333	0.251096	3.64165
Enterococcus	Firmicutes	Enterococcaceae	-1.14359	0.156586	-1.49994	0.130873	5.29446	0.0194662	0.472868	0.54199	0.677307	0.724479	0.803904	0.0194662
Epulopiscium	Firmicutes	Lachnospiraceae	1.60078	2.43252	-1.4024	-3.64754	2.86896	-1.13074	0.0465244	0.224522	0.390936	0.220312	0.347164	1.13074
Erwinia	Proteobacteria	Enterobacteriaceae	2.67557	2.96196	-1.1904	-4.08359	2.15433	-1.69215	0.00789047	0.16166	0.318542	0.148958	0.267065	1.69215
Exiguobacterium	Firmicutes	[Exiguobacteraceae]	1.36316	1.63154	-1.21773	-2.77994	2.48933	-1.14142	0.0697757	0.292836	0.460152	0.261458	0.376736	1.14142
Faecalibacterium	Firmicutes	Ruminococcaceae	1.14135	1.75828	-1.48656	-3.43498	2.67213	-1.20431	0.0930293	0.226441	0.393572	0.273438	0.394967	1.20431
Fibrobacter	Fibrobacteres	Fibrobacteraceae	0.0525247	0.156637	-0.988267	-1.13091	2.51632	-0.437262	0.294575	0.44868	0.580844	0.520312	0.60263	0.437262
Flavobacterium	Bacteroidetes	Flavobacteriaceae	6.27365	6.42992	5.43416	-1.23071	1.89232	-0.723167	0.294575	0.475642	0.634471	0.582292	0.709042	0.723167
Flectobacillus	Bacteroidetes	Cytophagaceae	2.84157	2.38157	7.89591	5.37429	1.00168	5.39327	0.000547999	0.0298856	0.13572	0.133333	0.251096	5.39327
Fluviicola	Bacteroidetes	Cryomorphaceae	6.62831	7.13187	-0.867606	-8.54497	2.3103	-3.49891	0.000547999	0.0791751	0.207209	0.133333	0.251096	3.49891
Fusibacter	Firmicutes	[Acidaminobacteraceae]	-1.34987	-4.48715	6.30075	10.9922	3.49214	3.19967	0.000547999	0.0116971	0.0773831	0.133333	0.251096	3.19967
Fusobacterium	Fusobacteria	Fusobacteriaceae	0.823497	-0.115788	4.88978	4.96717	1.05642	4.03087	0.000547999	0.00979536	0.0654752	0.133333	0.251096	4.03087
Gallionella	Proteobacteria	Gallionellaceae	-1.35902	-1.7782	-1.3267	0.829339	6.2489	0.107658	0.434109	0.542406	0.679473	0.766146	0.839546	0.107658
Gemmata	Planctomycetes	Gemmataceae	-3.51777	-4.91707	-1.43297	2.69623	4.70055	0.540899	0.240312	0.397252	0.551501	0.528646	0.640788	0.540899
Geobacter	Proteobacteria	Geobacteraceae	3.46643	3.71331	-1.38467	-4.97271	2.72143	-1.92574	0.0078293	0.169242	0.345186	0.134375	0.252474	1.92574
Geothrix	Acidobacteria	Holophagaceae	2.60023	2.83402	-1.21265	-4.02636	3.14104	-1.50405	0.0156647	0.213594	0.395899	0.15625	0.274088	1.50405
Halomonas	Proteobacteria	Halomonadaceae	-1.65349	-1.74581	-1.35899	1.2311	4.20526	0.238381	0.359376	0.462624	0.608317	0.572396	0.681922	0.238381
HB2-32-21	Proteobacteria	Alteromonadaceae	-3.16072	-4.50512	-1.15075	2.19904	5.02453	0.400388	0.328126	0.410118	0.570773	0.591146	0.700127	0.400388
Herbaspirillum	Proteobacteria	Oxalobacteraceae	-1.06659	-4.45564	5.6657	10.4435	3.81248	2.75994	0.000547999	0.0134107	0.0831304	0.133333	0.251096	2.75994
Hydrogenophaga	Proteobacteria	Comamonadaceae	4.99156	4.86808	8.80098	3.94701	0.280635	13.927	0.000547999	0.00730535	0.0433481	0.133333	0.251096	13.927
Hymenobacter	Bacteroidetes	Cytophagaceae	-4.11765	-5.81772	4.58413	10.2273	3.02376	3.7637	0.000547999	0.011346	0.0727386	0.133333	0.251096	3.7637
Hyphomicrobium	Proteobacteria	Hyphomicrobiaceae	1.47978	1.75694	-0.917304	-1.94269	4.17654	-0.486707	0.255816	0.521794	0.657975	0.469792	0.602894	0.486707
Janthinobacterium	Proteobacteria	Oxalobacteraceae	3.00314	2.35377	8.20286	5.8229	1.35187	4.40802	0.000547999	0.0425845	0.17645	0.133333	0.251096	4.40802
Kaistobacter	Proteobacteria	Sphingomonadaceae	-1.05838	-1.13037	-0.871645	0.670652	3.45314	0.161638	0.398438	0.442745	0.585767	0.534896	0.633719	0.161638
Kineosporia	Actinobacteria	Kineosporiaceae	-0.904095	-0.260752	-1.18119	0.329264	5.21127	0.0595316	0.476563	0.603713	0.725081	0.764583	0.839511	0.0595316
Lactobacillus	Firmicutes	Lactobacillaceae	3.67702	3.9325	-1.26588	-5.34704	2.59865	-2.11424	0.000547999	0.164225	0.342658	0.133333	0.251096	2.11424
LCP-6	Nitrospirae	[Thermodesulfovibrionaceae]	-3.55597	-4.75898	-1.36133	2.33793	5.33208	0.409329	0.312501	0.386868	0.536848	0.502083	0.609648	0.409329
Leadbetterella	Bacteroidetes	Cytophagaceae	4.63724	5.02739	2.89671	-2.91452	3.63437	-0.875475	0.0465244	0.371134	0.555092	0.185417	0.309326	0.875475
Legionella	Proteobacteria	Legionellaceae	3.95202	4.11735	-0.840137	-5.17192	2.5662	-2.08732	0.000547999	0.137576	0.293355	0.133333	0.251096	2.08732
Leptolyngbya	Cyanobacteria	Pseudanabaenaceae	-3.08588	-4.40806	-1.08535	3.17183	4.45856	0.643876	0.21094	0.325456	0.483051	0.427083	0.536892	0.643876
Leptospira	Spirochaetes	Leptospiraceae	-0.475069	-0.343695	-0.902754	-0.90602	2.9299	-0.229495	0.387597	0.507355	0.637491	0.592187	0.681578	0.229495
Leptothrix	Proteobacteria	Comamonadaceae	1.79839	1.96458	-1.22195	-3.65322	2.58213	-1.3116	0.0542744	0.207825	0.370549	0.208854	0.322528	1.3116
Lewinella	Bacteroidetes	Saprospiraceae	-4.31154	-5.89586	4.38817	10.3324	2.40601	4.26608	0.000547999	0.00563767	0.0477669	0.133333	0.251096	4.26608
Limnobacter	Proteobacteria	Comamonadaceae	3.83376	4.3292	-1.14162	-5.51228	2.76236	-1.85431	0.000547999	0.147644	0.316596	0.133333	0.251096	1.85431
Limnohabitans	Proteobacteria	Comamonadaceae	8.32253	8.59729	-1.17929	-9.79703	2.32612	-4.31726	0.000547999	0.0737032	0.208479	0.133333	0.251096	4.31726
Luteimonas	Proteobacteria	Xanthomonadaceae	-0.612824	0.161642	-0.723129	0.426255	4.93162	0.0776443	0.441861	0.529544	0.668926	0.718229	0.799988	0.0776443
Luteolibacter	Verrucomicrobia	Verrucomicrobiaceae	2.16007	1.7151	4.76711	3.0631	0.796679	3.79477	0.000547999	0.0158746	0.0771949	0.133333	0.251096	3.79477
Lutibacterium	Proteobacteria	Erythrobacteraceae	-0.230985	-0.043876	-1.39248	-0.793567	3.65827	-0.199857	0.379846	0.539538	0.667072	0.580729	0.686338	0.199857
Magnetospirillum	Proteobacteria	Rhodospirillaceae	3.28737	3.56542	-0.970188	-4.65343	2.32571	-1.99099	0.0078293	0.154437	0.311811	0.143229	0.260017	1.99099
Methanobacterium	Euryarchaeota	Methanobacteriaceae	0.714628	1.19325	-1.10801	-2.18046	2.6093	-0.697396	0.156253	0.336239	0.490747	0.367708	0.488027	0.697396
Methanosaeta	Euryarchaeota	Methanosaetaceae	-1.34545	-1.38152	-1.1143	0.259305	4.26831	0.068575	0.453125	0.505753	0.640268	0.606771	0.703993	0.068575
Methanospirillum	Euryarchaeota	Methanospirillaceae	-3.35814	-4.48762	-0.820837	3.56635	4.67578	0.74295	0.170546	0.306	0.464961	0.398958	0.513579	0.74295
Methylibium	Proteobacteria	Comamonadaceae	5.42567	4.56471	6.44278	1.7555	0.789543	2.21683	0.000547999	0.0332199	0.149899	0.146875	0.268643	2.21683
Methylobacterium	Proteobacteria	Methylobacteriaceae	-1.26403	-1.28368	-1.14232	0.865309	4.54657	0.179587	0.398438	0.478147	0.621403	0.607812	0.702859	0.179587
Methylocaldum	Proteobacteria	Methylococcaceae	4.12232	4.47844	-1.25676	-5.93816	2.77093	-2.02074	0.000547999	0.123191	0.272816	0.133333	0.251096	2.02074
Methylomonas	Proteobacteria	Methylococcaceae	-0.612158	-0.0583563	-0.899318	0.184205	5.328	0.0169122	0.492188	0.552754	0.691061	0.731771	0.814699	0.0169122
Methylosinus	Proteobacteria	Methylocystaceae	8.6491	8.84919	3.62216	-5.28295	3.96548	-1.76644	0.000547999	0.261834	0.474943	0.133333	0.251096	1.76644
Methylotenera	Proteobacteria	Methylophilaceae	-4.07544	-5.95249	6.50002	12.2435	2.85071	4.44773	0.000547999	0.00519367	0.0453774	0.133333	0.251096	4.44773
Micromonospora	Actinobacteria	Micromonosporaceae	-1.13911	-0.796067	-1.50076	0.593587	4.57815	0.146564	0.441861	0.540583	0.673802	0.680729	0.769084	0.146564
Moraxella	Proteobacteria	Moraxellaceae	-3.71047	-4.50948	-1.32026	3.39631	3.81866	0.856469	0.148441	0.289315	0.43813	0.389583	0.498923	0.856469
Mycobacterium	Actinobacteria	Mycobacteriaceae	6.08203	6.20106	-0.740552	-7.24672	2.44725	-3.16416	0.000547999	0.104944	0.257935	0.133333	0.251096	3.16416
Mycoplasma	Tenericutes	Mycoplasmataceae	0.45333	0.988202	-0.727445	-1.68218	2.63127	-0.593696	0.217056	0.415324	0.55799	0.453125	0.565253	0.593696
Myxococcus	Proteobacteria	Myxococcaceae	0.558073	0.882509	-0.920579	-2.13234	2.24095	-0.693589	0.170546	0.353718	0.505472	0.360417	0.473187	0.693589
Nitrospira	Nitrospirae	Nitrospiraceae	1.57922	2.0529	-1.1709	-3.14754	2.58403	-1.12156	0.0625095	0.256966	0.423834	0.229167	0.354543	1.12156
Novispirillum	Proteobacteria	Rhodospirillaceae	-1.8136	-1.88865	-1.47931	0.180581	4.90909	0.0224593	0.476563	0.530261	0.670408	0.701042	0.78891	0.0224593
Novosphingobium	Proteobacteria	Sphingomonadaceae	6.38052	6.15968	7.17387	0.976053	0.899964	0.918518	0.187503	0.225475	0.427333	0.426042	0.572838	0.918518
Opitutus	Verrucomicrobia	Opitutaceae	5.43732	5.92952	-0.867264	-6.9377	2.38153	-2.96552	0.000547999	0.0925099	0.230283	0.133333	0.251096	2.96552
Oscillospira	Firmicutes	Ruminococcaceae	2.35965	2.79987	-1.30451	-3.55241	4.86869	-0.743836	0.203127	0.419425	0.574068	0.415104	0.559737	0.743836
Paenibacillus	Firmicutes	Paenibacillaceae	-0.67523	-0.618514	-1.00659	-0.295046	3.35396	-0.0840272	0.426357	0.478179	0.616866	0.56875	0.665845	0.0840272
Paludibacter	Bacteroidetes	Porphyromonadaceae	4.0104	3.55708	7.27858	3.67461	1.07388	3.38189	0.000547999	0.0633502	0.218624	0.133333	0.251096	3.38189
Parabacteroides	Bacteroidetes	Porphyromonadaceae	0.538613	0.912048	-1.33411	-1.16615	3.63975	-0.29433	0.328126	0.545785	0.673875	0.575521	0.690354	0.29433
Paracoccus	Proteobacteria	Rhodobacteraceae	-0.773488	-0.6569	-1.39202	-0.486946	4.23437	-0.0905027	0.457365	0.623483	0.738599	0.680729	0.777423	0.0905027
Paraprevotella	Bacteroidetes	[Paraprevotellaceae]	-0.0718752	0.214917	-1.27784	-1.47396	3.58259	-0.373134	0.325582	0.533031	0.660892	0.608333	0.713927	0.373134
Pedobacter	Bacteroidetes	Sphingobacteriaceae	3.30793	3.45795	-1.33957	-5.00573	2.25449	-2.32733	0.000547999	0.153773	0.315536	0.134375	0.252588	2.32733
Pedosphaera	Verrucomicrobia	[Pedosphaeraceae]	-1.44811	-1.46291	-1.4402	0.94326	4.91642	0.186805	0.367188	0.54748	0.675552	0.668229	0.756382	0.186805
Perlucidibaca	Proteobacteria	Moraxellaceae	3.18199	3.40196	-1.28374	-5.02477	2.66294	-1.84758	0.000547999	0.125947	0.272547	0.134375	0.252531	1.84758
Phaeospirillum	Proteobacteria	Rhodospirillaceae	-1.65397	-1.7082	-1.35958	0.548424	3.20233	0.154792	0.445313	0.466093	0.606976	0.55625	0.650779	0.154792
Phascolarctobacterium	Firmicutes	Veillonellaceae	-0.361228	-0.222166	-1.38604	-1.79635	3.24676	-0.361348	0.265627	0.42376	0.560382	0.505208	0.610415	0.361348
Phenylobacterium	Proteobacteria	Caulobacteraceae	3.60682	3.74022	-0.98284	-4.72249	2.59306	-1.81663	0.000547999	0.167028	0.341619	0.133333	0.251096	1.81663
Photobacterium	Proteobacteria	Vibrionaceae	-3.49931	-4.67208	-1.3274	3.07831	6.15779	0.433913	0.351563	0.457768	0.608488	0.656771	0.760992	0.433913
Phyllobacterium	Proteobacteria	Phyllobacteriaceae	-0.622618	-0.568754	-0.811655	-0.0686221	3.34468	-0.025787	0.484375	0.488089	0.629767	0.579688	0.682342	0.025787
Pirellula	Planctomycetes	Pirellulaceae	-3.4277	-4.98106	-1.06656	3.34529	4.69068	0.512171	0.201553	0.34012	0.500066	0.469271	0.587436	0.512171
Planctomyces	Planctomycetes	Planctomycetaceae	-1.89576	-2.11373	-0.959763	1.63742	4.46864	0.289152	0.310079	0.457794	0.596075	0.578646	0.672233	0.289152
Planifilum	Firmicutes	Thermoactinomycetaceae	-3.27108	-4.33336	-1.12342	2.93631	4.9833	0.500628	0.296876	0.334146	0.500298	0.454688	0.572198	0.500628
Pleomorphomonas	Proteobacteria	Methylocystaceae	-4.58378	-5.8394	3.96721	9.1959	6.03547	1.31228	0.0859442	0.281746	0.467296	0.277604	0.392519	1.31228
Plesiocystis	Proteobacteria	Nannocystaceae	-3.8819	-4.74912	-1.11066	3.54454	4.09159	0.786316	0.17969	0.2913	0.445346	0.423438	0.531813	0.786316
Plesiomonas	Proteobacteria	Enterobacteriaceae	2.47384	3.15475	-1.24314	-4.21437	2.6302	-1.59527	0.0155432	0.167985	0.317797	0.15625	0.275823	1.59527
Polaromonas	Proteobacteria	Comamonadaceae	5.66162	6.00854	-1.09236	-7.56865	2.48299	-2.91631	0.000547999	0.0956645	0.235399	0.133333	0.251096	2.91631
Polynucleobacter	Proteobacteria	Oxalobacteraceae	9.13258	9.58195	3.38191	-6.73184	4.62352	-1.79844	0.000547999	0.238162	0.455124	0.133333	0.251096	1.79844
Prevotella	Bacteroidetes	Prevotellaceae	1.67456	2.03622	-1.10324	-2.95231	2.36442	-1.10426	0.0390781	0.258354	0.416784	0.213542	0.333445	1.10426
[Prevotella]	Bacteroidetes	[Paraprevotellaceae]	1.18918	1.30824	-1.16381	-2.32934	2.49392	-1.03694	0.101568	0.29777	0.450347	0.307812	0.413633	1.03694
Propionivibrio	Proteobacteria	Rhodocyclaceae	2.56684	2.36202	7.90013	6.03333	1.60639	3.48039	0.000547999	0.0303138	0.137947	0.133333	0.251096	3.48039
Prosthecobacter	Verrucomicrobia	Verrucomicrobiaceae	2.48141	2.87367	-1.27872	-4.19287	2.5	-1.7174	0.0234639	0.199483	0.373005	0.160417	0.278466	1.7174
PSB-M-3	Firmicutes	Erysipelotrichaceae	0.36375	0.539064	-1.31185	-1.35873	3.48429	-0.306282	0.317831	0.566431	0.69446	0.575521	0.688153	0.306282
Pseudanabaena	Cyanobacteria	Pseudanabaenaceae	-2.14471	-2.38599	-1.33429	1.76004	4.60432	0.306336	0.302327	0.418733	0.56726	0.540625	0.64259	0.306336
Pseudomonas	Proteobacteria	Pseudomonadaceae	2.91926	2.91926	4.91856	1.90359	6.39737	0.101968	0.5	0.852797	0.903368	0.998437	0.99895	0.101968
rc4-4	Firmicutes	Peptococcaceae	-1.44903	-1.55973	-1.05445	0.392611	3.29541	0.0726806	0.460938	0.514521	0.655388	0.653646	0.749468	0.0726806
RFN20	Firmicutes	Erysipelotrichaceae	0.804127	0.976172	-1.41378	-2.38959	2.90289	-0.796441	0.148441	0.333008	0.491144	0.321875	0.434113	0.796441
Rheinheimera	Proteobacteria	[Chromatiaceae]	2.8837	3.20771	-1.09277	-4.20119	2.36879	-1.93312	0.0155432	0.19721	0.365827	0.157812	0.27611	1.93312
Rhizobium	Proteobacteria	Rhizobiaceae	6.20012	5.36862	10.1882	4.79621	1.00678	4.80941	0.000547999	0.00918399	0.0661266	0.133333	0.251096	4.80941
Rhodobacter	Proteobacteria	Rhodobacteraceae	6.3147	5.65852	8.45798	2.53329	1.16559	2.45228	0.000547999	0.1204	0.320932	0.133333	0.251096	2.45228
Rhodoferax	Proteobacteria	Comamonadaceae	2.87942	3.32668	-1.33686	-3.56418	5.20909	-0.597986	0.226564	0.418791	0.570647	0.453646	0.59602	0.597986
Rhodoplanes	Proteobacteria	Hyphomicrobiaceae	1.36506	0.55893	7.99396	7.88988	4.33918	2.33734	0.000547999	0.0226254	0.119632	0.133333	0.251096	2.33734
Rickettsia	Proteobacteria	Rickettsiaceae	2.53384	2.93453	-1.18846	-4.60541	2.34072	-1.94865	0.00789047	0.167282	0.333879	0.155729	0.274098	1.94865
Rickettsiella	Proteobacteria	Coxiellaceae	0.545613	0.801331	-0.719102	-1.53356	2.0718	-0.574829	0.255816	0.402382	0.546128	0.453125	0.549948	0.574829
Roseburia	Firmicutes	Lachnospiraceae	1.11348	1.86973	-1.44116	-3.04224	4.44769	-0.601694	0.226564	0.471536	0.617007	0.469271	0.605807	0.601694
Roseomonas	Proteobacteria	Acetobacteraceae	-3.22694	-4.71243	-1.08394	3.36051	5.21919	0.63074	0.248064	0.336953	0.497994	0.485417	0.603466	0.63074
Rubrivivax	Proteobacteria	Comamonadaceae	3.21667	3.21667	3.41323	-0.203349	3.45156	-0.0376846	0.488372	0.756291	0.834615	0.976562	0.985668	0.0376846
Ruminococcus	Firmicutes	Ruminococcaceae	3.18098	3.43426	-1.18998	-4.70811	2.69343	-1.8617	0.000547999	0.146577	0.305819	0.133333	0.251096	1.8617
Runella	Bacteroidetes	Cytophagaceae	-3.23575	-4.32735	-1.00606	3.75872	4.25765	0.864922	0.170546	0.303312	0.463979	0.401042	0.519595	0.864922
Salinibacterium	Actinobacteria	Microbacteriaceae	-3.17221	-4.71242	-0.92449	3.31878	5.40714	0.597994	0.286823	0.418769	0.573917	0.617708	0.726402	0.597994
Sediminibacterium	Bacteroidetes	Chitinophagaceae	9.22183	9.63186	3.9365	-5.99853	4.57847	-1.81193	0.000547999	0.279472	0.48843	0.133333	0.251096	1.81193
Shewanella	Proteobacteria	Shewanellaceae	0.306872	0.503268	-1.16513	-2.20262	2.59332	-0.729592	0.203127	0.386801	0.543262	0.417708	0.524825	0.729592
SJA-88	Spirochaetes	Sediment-4	-3.45475	-4.33778	-1.22976	2.66895	4.81029	0.459926	0.304689	0.398592	0.553588	0.539583	0.648269	0.459926
Sphingobacterium	Bacteroidetes	Sphingobacteriaceae	-3.24214	-4.62619	-1.22248	3.06847	5.10899	0.613177	0.224808	0.337246	0.499086	0.461979	0.575971	0.613177
Sphingobium	Proteobacteria	Sphingomonadaceae	2.94955	3.34968	-1.12658	-4.64158	2.56203	-1.70128	0.0078293	0.152051	0.312	0.135417	0.253731	1.70128
Sphingomonas	Proteobacteria	Sphingomonadaceae	4.81347	4.2818	9.219	4.94776	0.52594	8.89594	0.000547999	0.000731519	0.0161146	0.133333	0.251096	8.89594
Spirochaeta	Spirochaetes	Spirochaetaceae	2.4166	2.40472	3.0204	1.07391	5.25731	0.124902	0.4375	0.712424	0.805393	0.826562	0.893788	0.124902
Steroidobacter	Proteobacteria	Sinobacteraceae	2.31306	2.81795	-0.881977	-4.1957	3.11132	-1.22943	0.0468879	0.171693	0.33231	0.182812	0.303528	1.22943
Streptococcus	Firmicutes	Streptococcaceae	-2.15546	-3.48454	-0.922624	1.82578	4.87973	0.352317	0.335938	0.414384	0.569881	0.580208	0.686608	0.352317
Sulfuricurvum	Proteobacteria	Helicobacteraceae	4.74246	5.04559	-1.03592	-6.35428	2.04	-2.89513	0.000547999	0.110342	0.256349	0.133333	0.251096	2.89513
Sulfurimonas	Proteobacteria	Helicobacteraceae	3.20338	3.56656	-0.702207	-4.62266	2.57734	-1.68729	0.000547999	0.151195	0.310059	0.135417	0.25386	1.68729
Sulfuritalea	Proteobacteria	Rhodocyclaceae	2.07746	2.49507	-1.3161	-3.30466	4.40028	-0.638537	0.187503	0.454655	0.607616	0.427083	0.572258	0.638537
Sulfurospirillum	Proteobacteria	Campylobacteraceae	1.46265	1.03544	8.8873	7.81265	0.703485	10.6559	0.000547999	0.00339929	0.0341062	0.133333	0.251096	10.6559
Sutterella	Proteobacteria	Alcaligenaceae	-1.80386	-2.02631	-1.12092	1.59648	4.90471	0.257436	0.35659	0.482188	0.627689	0.636458	0.73366	0.257436
Synechococcus	Cyanobacteria	Synechococcaceae	7.35331	7.63388	-1.24654	-9.21668	2.43961	-3.80413	0.000547999	0.0789531	0.209067	0.133333	0.251096	3.80413
Syntrophobacter	Proteobacteria	Syntrophobacteraceae	-1.26291	-1.41917	-0.881825	0.955985	4.78254	0.160114	0.410853	0.526764	0.664977	0.697396	0.786898	0.160114
Syntrophomonas	Firmicutes	Syntrophomonadaceae	-0.591866	-0.493799	-1.07302	-0.242648	3.42583	-0.0403807	0.457365	0.546926	0.678195	0.6	0.700109	0.0403807
Syntrophus	Proteobacteria	Syntrophaceae	-1.12491	0.769771	-1.26997	-0.99431	5.83411	-0.148904	0.414063	0.609039	0.727246	0.826042	0.881517	0.148904
Thauera	Proteobacteria	Rhodocyclaceae	-4.51234	-5.75607	5.13995	10.4907	6.9153	1.43564	0.0703209	0.26156	0.457072	0.21875	0.33569	1.43564
Thiobacillus	Proteobacteria	Hydrogenophilaceae	1.23515	1.48269	-1.1335	-3.01024	2.55961	-1.02073	0.0937561	0.27231	0.434246	0.282813	0.390709	1.02073
Thiothrix	Proteobacteria	Thiotrichaceae	1.45448	1.67523	-0.985906	-2.66461	2.54251	-0.929438	0.100781	0.300107	0.465877	0.255729	0.370227	0.929438
Thiovirga	Proteobacteria	Halothiobacillaceae	-0.288302	0.15108	-0.924736	-1.36173	3.14785	-0.373299	0.304689	0.431099	0.579438	0.517708	0.624686	0.373299
Tindallia_Anoxynatronum	Firmicutes	Clostridiaceae	-1.45335	-1.56623	-1.32322	1.11062	5.10593	0.165079	0.40625	0.455432	0.605569	0.59375	0.692318	0.165079
Treponema	Spirochaetes	Spirochaetaceae	0.776462	0.903273	-0.706579	-1.48302	2.53096	-0.615369	0.224808	0.428986	0.58502	0.421354	0.525676	0.615369
Turicibacter	Firmicutes	Turicibacteraceae	1.81087	2.40663	-1.25136	-3.54934	2.28137	-1.46246	0.0387752	0.201149	0.363449	0.183854	0.303182	1.46246
u114	Fusobacteria	Fusobacteriaceae	2.91073	3.27407	-1.25687	-4.50708	2.34912	-1.85648	0.0078293	0.197039	0.371145	0.135417	0.254005	1.85648
Uliginosibacterium	Proteobacteria	Rhodocyclaceae	4.75317	4.41162	7.26735	2.80352	1.00192	2.77511	0.000547999	0.129005	0.333078	0.133333	0.251096	2.77511
vadinCA11	Euryarchaeota	[Methanomassiliicoccaceae]	-3.94138	-5.31039	-1.19964	3.38779	5.60419	0.579939	0.281251	0.35301	0.513008	0.49375	0.608088	0.579939
Veillonella	Firmicutes	Veillonellaceae	-4.35025	-5.75581	2.96832	7.85008	5.25648	1.37159	0.0775268	0.195569	0.354816	0.236458	0.352533	1.37159
Vogesella	Proteobacteria	Neisseriaceae	0.626262	0.19589	8.20304	8.03197	0.882848	9.28812	0.000547999	0.00843066	0.0614157	0.133333	0.251096	9.28812
Wautersiella	Bacteroidetes	[Weeksellaceae]	-0.634069	-0.330268	-1.41748	-1.41753	2.69818	-0.357691	0.348838	0.496305	0.632749	0.576562	0.679048	0.357691
Xanthobacter	Proteobacteria	Xanthobacteraceae	0.441787	0.588097	-0.769236	-1.61049	2.7784	-0.517757	0.23256	0.415195	0.556551	0.46875	0.568698	0.517757
Zymomonas	Proteobacteria	Sphingomonadaceae	-3.1622	-4.55131	-1.03293	3.05133	5.05939	0.506061	0.302327	0.412584	0.560295	0.554167	0.660084	0.506061

## Sheet: AW-CH_vs_PP
Genus	Phylum	Family	rab.all	rab.win.Caldwell_House	rab.win.Passion_Puddle	diff.btw	diff.win	effect	overlap	we.ep	we.eBH	wi.ep	wi.eBH	absolute_effect
5-7N15	Bacteroidetes	Bacteroidaceae	-3.32356	-2.49725	-4.20141	-1.28895	4.58414	-0.259244	0.375	0.530497	0.637171	0.602679	0.695455	0.259244
Acetobacter	Proteobacteria	Acetobacteraceae	0.197781	-2.61579	0.827733	3.52069	2.46393	1.2667	0.0351606	0.0721049	0.148718	0.0662946	0.126947	1.2667
Acetobacterium	Firmicutes	Eubacteriaceae	-2.51908	-1.54111	-3.84349	-2.78519	4.74278	-0.496476	0.276265	0.349355	0.459959	0.408705	0.514699	0.496476
Acinetobacter	Proteobacteria	Moraxellaceae	4.98546	8.89847	1.10141	-7.99311	1.83965	-4.68755	0.000274075	0.015832	0.0532408	0.0285714	0.0729297	4.68755
Aeromicrobium	Actinobacteria	Nocardioidaceae	-3.30351	-2.61907	-4.11241	-0.924123	5.58125	-0.120379	0.455253	0.605277	0.708039	0.699554	0.78237	0.120379
Agrobacterium	Proteobacteria	Rhizobiaceae	5.59449	6.06341	5.10152	-0.816786	0.85735	-1.00755	0.117189	0.111651	0.212543	0.130357	0.233888	1.00755
Allochromatium	Proteobacteria	Chromatiaceae	-3.71627	-1.51596	-5.32147	-3.89691	4.37549	-0.768636	0.171207	0.225454	0.327512	0.24308	0.341504	0.768636
Anaeromyxobacter	Proteobacteria	Myxococcaceae	-0.825598	-2.50991	2.37734	4.14554	4.52697	0.883334	0.144532	0.199624	0.298456	0.186161	0.298257	0.883334
Anaeroplasma	Tenericutes	Anaeroplasmataceae	1.49301	-2.55744	2.55635	5.26428	2.57224	2.14026	0.000274075	0.0249606	0.0677285	0.0292411	0.0741325	2.14026
Anaerovorax	Firmicutes	[Mogibacteriaceae]	-2.7786	-2.08138	-3.5373	-1.27517	4.57976	-0.256167	0.375	0.458738	0.576545	0.545536	0.645232	0.256167
Aphanizomenon	Cyanobacteria	Nostocaceae	-3.81727	-1.41736	-5.2268	-4.02749	4.76111	-0.797028	0.190662	0.226783	0.327404	0.285491	0.385666	0.797028
Aquicella	Proteobacteria	Coxiellaceae	2.25759	-1.38136	2.6257	4.04758	4.12478	0.899024	0.207032	0.142273	0.258821	0.27567	0.412582	0.899024
Aquitalea	Proteobacteria	Neisseriaceae	2.01091	-2.40174	3.86107	6.28102	2.59269	2.59234	0.000274075	0.0156182	0.0483994	0.0285714	0.0729297	2.59234
Arcobacter	Proteobacteria	Campylobacteraceae	4.07785	-2.77935	6.40806	9.42977	2.50054	3.86949	0.000274075	0.00594778	0.0263543	0.0285714	0.0729297	3.86949
Asticcacaulis	Proteobacteria	Caulobacteraceae	2.53547	3.5673	1.91573	-1.53688	1.59114	-0.448146	0.253907	0.692355	0.78045	0.364509	0.503042	0.448146
Azospirillum	Proteobacteria	Rhodospirillaceae	3.44406	3.6778	3.34798	-0.291559	1.17023	-0.0949575	0.381323	0.591145	0.717708	0.684375	0.779216	0.0949575
Bacillus	Firmicutes	Bacillaceae	1.30924	5.25532	-5.09201	-10.2052	2.58581	-4.17765	0.000274075	0.00483364	0.021916	0.0285714	0.0729297	4.17765
Bacteriovorax	Proteobacteria	Bacteriovoracaceae	1.36508	-1.73172	2.00662	3.83625	2.69201	1.27073	0.0466958	0.0696772	0.150119	0.0537946	0.113629	1.27073
Bacteroides	Bacteroidetes	Bacteroidaceae	5.00012	4.04818	5.16947	1.16901	1.14828	1.13085	0.159534	0.0929121	0.187189	0.168304	0.287391	1.13085
BD2-13	Proteobacteria	Alteromonadaceae	-1.01057	-2.22661	-0.311226	1.73058	3.45911	0.482042	0.252919	0.37933	0.491829	0.378795	0.48367	0.482042
Bdellovibrio	Proteobacteria	Bdellovibrionaceae	5.04759	4.80837	5.16935	0.189555	0.950611	0.178154	0.424125	0.756955	0.836455	0.801116	0.870234	0.178154
Blastomonas	Proteobacteria	Sphingomonadaceae	3.16439	6.77313	-5.26427	-12.061	3.06739	-4.13255	0.000274075	0.00440139	0.0226145	0.0285714	0.0729297	4.13255
Blautia	Firmicutes	Lachnospiraceae	-0.83196	-2.57243	2.26702	4.15814	4.43937	0.872369	0.13672	0.192036	0.292884	0.175446	0.283524	0.872369
Blvii28	Bacteroidetes	Rikenellaceae	0.616896	-2.46989	1.36	3.99817	2.43714	1.50886	0.0233529	0.0540411	0.120572	0.0477679	0.101902	1.50886
Borrelia	Spirochaetes	[Borreliaceae]	-1.2576	-1.53224	-0.107902	-0.355459	6.7172	-0.0532349	0.480469	0.625275	0.731041	0.782813	0.854975	0.0532349
Bosea	Proteobacteria	Bradyrhizobiaceae	1.65718	-2.13533	2.47836	4.82036	2.30916	2.16127	0.00393004	0.0275834	0.0742516	0.0292411	0.0740986	2.16127
Bradyrhizobium	Proteobacteria	Bradyrhizobiaceae	2.92093	-2.54498	4.69374	7.26236	2.52445	3.12529	0.000274075	0.0124713	0.0440452	0.0285714	0.0729297	3.12529
Bulleidia	Firmicutes	Erysipelotrichaceae	-2.16133	-2.57849	-1.45368	0.125053	4.208	0.0208789	0.488281	0.581482	0.69012	0.657589	0.744906	0.0208789
C39	Proteobacteria	Rhodocyclaceae	2.17962	4.85211	-5.32174	-10.1876	2.70076	-3.64218	0.000274075	0.00640359	0.0277333	0.0285714	0.0729297	3.64218
Caldilinea	Chloroflexi	Caldilineaceae	-3.1257	-2.53288	-4.03087	-0.611351	5.26961	-0.092715	0.451362	0.550268	0.663752	0.690625	0.774487	0.092715
Caloramator	Firmicutes	Clostridiaceae	-3.21993	-2.46997	-3.93591	-0.705466	4.86825	-0.172571	0.424125	0.536217	0.646001	0.596875	0.694631	0.172571
Candidatus Aquiluna	Actinobacteria	Microbacteriaceae	3.96712	8.4652	-5.53127	-13.9081	2.87098	-5.03909	0.000274075	0.00352654	0.0198346	0.0285714	0.0729297	5.03909
Candidatus Hepatoplasma	Tenericutes	Mycoplasmataceae	-2.94547	-1.63871	-4.07915	-2.5511	4.2066	-0.577193	0.25681	0.349473	0.455531	0.40692	0.498833	0.577193
Candidatus Koribacter	Acidobacteria	Koribacteraceae	-3.2507	-2.45225	-3.99172	-1.57779	4.28765	-0.323573	0.338522	0.476498	0.582592	0.516518	0.608961	0.323573
Candidatus Methanoregula	Euryarchaeota	Methanoregulaceae	-0.934254	-2.6427	1.41	3.42674	4.00012	0.781409	0.167316	0.222637	0.325394	0.180357	0.286072	0.781409
Candidatus Phlomobacter	Proteobacteria	Enterobacteriaceae	-1.96612	-2.32806	-1.26872	0.326928	4.35961	0.056757	0.472656	0.592521	0.702769	0.698214	0.783192	0.056757
Candidatus Protochlamydia	Chlamydiae	Parachlamydiaceae	-3.46831	-2.36674	-4.95211	-1.92843	5.83449	-0.277692	0.398438	0.586709	0.697403	0.629241	0.730911	0.277692
Candidatus Rhabdochlamydia	Chlamydiae	Rhabdochlamydiaceae	1.14787	-2.59925	2.49595	5.53699	2.68613	1.97529	0.00780202	0.022539	0.0647899	0.0299107	0.0754908	1.97529
Candidatus Rhodoluna	Actinobacteria	Microbacteriaceae	7.27461	7.73214	6.35608	-1.28925	0.677512	-1.565	0.0661501	0.027152	0.0789728	0.0578125	0.123934	1.565
Candidatus Xiphinematobacter	Verrucomicrobia	[Chthoniobacteraceae]	-0.342852	0.280901	-0.791296	-1.48345	4.68025	-0.326736	0.3125	0.440909	0.569741	0.50692	0.620555	0.326736
Caulobacter	Proteobacteria	Caulobacteraceae	2.35757	-1.66621	2.71443	4.69751	3.98189	0.923499	0.199219	0.10876	0.212027	0.192411	0.321053	0.923499
Cellulomonas	Actinobacteria	Cellulomonadaceae	-3.79979	-1.55051	-5.3859	-4.38087	5.28305	-0.835853	0.191407	0.221024	0.329814	0.273214	0.373503	0.835853
Cellvibrio	Proteobacteria	Alteromonadaceae	4.75136	4.76689	4.74701	-0.00901499	1.24308	-0.00934841	0.488281	0.737144	0.824559	0.767857	0.840658	0.00934841
Cetobacterium	Fusobacteria	Fusobacteriaceae	5.62138	5.82361	5.44383	-0.305276	0.598545	-0.372939	0.339844	0.625386	0.731736	0.543973	0.660103	0.372939
CF231	Bacteroidetes	[Paraprevotellaceae]	-3.28727	-2.3169	-4.01149	-1.4685	4.13242	-0.318184	0.334631	0.420594	0.533143	0.462277	0.558563	0.318184
Chromobacterium	Proteobacteria	Neisseriaceae	-3.05127	-2.44501	-3.82748	-0.707197	4.81336	-0.134824	0.431907	0.498988	0.61158	0.584375	0.683106	0.134824
Chryseobacterium	Bacteroidetes	[Weeksellaceae]	1.13484	3.8908	1.09831	-4.19211	6.66533	-0.465739	0.400778	0.597441	0.703364	0.779018	0.855233	0.465739
Cloacibacterium	Bacteroidetes	[Weeksellaceae]	-0.902153	-2.73257	1.34944	3.56894	4.18269	0.773615	0.163425	0.216643	0.319651	0.19375	0.302355	0.773615
Clostridium	Firmicutes	Clostridiaceae	5.74292	6.44595	5.539	-0.738208	1.01438	-0.714437	0.190662	0.210334	0.342948	0.264955	0.388865	0.714437
Comamonas	Proteobacteria	Comamonadaceae	-3.29256	2.6818	-5.4742	-7.41003	6.00757	-1.1735	0.125001	0.0998807	0.183582	0.168304	0.256313	1.1735
Congregibacter	Proteobacteria	OM60	1.83866	-2.45439	2.83608	5.40665	2.54821	2.05452	0.000274075	0.0250731	0.0705088	0.0285714	0.0729297	2.05452
Coprococcus	Firmicutes	Lachnospiraceae	2.81959	4.3794	1.90255	-2.36269	1.22232	-1.75107	0.0507842	0.025524	0.0733858	0.0515625	0.112688	1.75107
Crenothrix	Proteobacteria	Crenotrichaceae	7.15983	6.83819	7.42778	0.663256	0.763387	0.889865	0.14397	0.144728	0.259476	0.177455	0.287517	0.889865
Crocinitomix	Bacteroidetes	Cryomorphaceae	-2.91479	-2.37976	-3.79337	-1.07934	4.84108	-0.215512	0.390625	0.499921	0.611946	0.590179	0.687376	0.215512
Cupriavidus	Proteobacteria	Oxalobacteraceae	0.586543	4.25514	-4.48316	-8.03293	6.16416	-1.17245	0.113282	0.100444	0.187889	0.102232	0.187543	1.17245
Cytophaga	Bacteroidetes	Cytophagaceae	0.512901	-2.38734	2.65418	4.95704	2.67445	1.92906	0.00780202	0.0246455	0.0673822	0.0328125	0.080552	1.92906
Dactylosporangium	Actinobacteria	Micromonosporaceae	-2.8863	-2.27576	-3.79662	-0.902892	4.63977	-0.165862	0.412451	0.480237	0.601287	0.575	0.676192	0.165862
Dechloromonas	Proteobacteria	Rhodocyclaceae	6.63918	6.98478	6.49222	-0.309375	0.836068	-0.366668	0.400778	0.686814	0.784591	0.776116	0.856237	0.366668
Deefgea	Proteobacteria	Neisseriaceae	-0.76312	-2.48203	1.51149	3.20351	4.09866	0.820228	0.147861	0.268663	0.377173	0.204241	0.315429	0.820228
Dehalobacterium	Firmicutes	Dehalobacteriaceae	-2.28525	-2.32687	-1.40443	0.893802	6.01524	0.136441	0.451362	0.626305	0.731024	0.761607	0.827117	0.136441
Desulfobacca	Proteobacteria	Syntrophaceae	-2.15559	-2.60249	0.113823	1.72062	5.303	0.289595	0.354086	0.607108	0.706128	0.65	0.735836	0.289595
Desulfobulbus	Proteobacteria	Desulfobulbaceae	-0.742037	-2.28472	2.11084	4.13903	4.13613	0.948035	0.155643	0.186609	0.285416	0.171429	0.279667	0.948035
Desulfococcus	Proteobacteria	Desulfobacteraceae	-3.14655	-2.26438	-4.21375	-1.49526	4.93455	-0.273993	0.375	0.465414	0.581179	0.53058	0.63491	0.273993
Desulfomonile	Proteobacteria	Syntrophaceae	2.11082	2.30952	2.11082	0.384901	4.32887	0.0766729	0.492188	0.54908	0.679939	0.995536	0.997036	0.0766729
Desulfotomaculum	Firmicutes	Peptococcaceae	-1.87388	-2.48042	-0.640143	0.968288	4.36603	0.219159	0.36965	0.554721	0.663391	0.642857	0.728649	0.219159
Desulfovibrio	Proteobacteria	Desulfovibrionaceae	1.67743	-2.19205	3.3427	5.34354	2.39166	2.25142	0.000274075	0.0198122	0.0590158	0.0287946	0.0733316	2.25142
Devosia	Proteobacteria	Hyphomicrobiaceae	3.68315	4.25928	3.06103	-1.20885	0.634324	-1.83689	0.00780202	0.0201899	0.0620718	0.0339286	0.0822045	1.83689
Dorea	Firmicutes	Lachnospiraceae	-2.21121	-2.75452	-0.897744	1.04413	4.79992	0.219936	0.382813	0.535437	0.64004	0.582143	0.675032	0.219936
Dysgonomonas	Bacteroidetes	Porphyromonadaceae	-2.91595	-2.11849	-3.97242	-1.59677	4.69285	-0.263491	0.357977	0.455311	0.573682	0.535268	0.632988	0.263491
Elizabethkingia	Bacteroidetes	[Weeksellaceae]	-2.78776	3.96684	-5.45941	-9.13871	4.88131	-1.71163	0.0585963	0.0452502	0.0974406	0.0837054	0.153647	1.71163
Emticicia	Bacteroidetes	Cytophagaceae	1.07491	3.65809	-1.26959	-5.15879	2.62587	-2.00299	0.000274075	0.0279691	0.0752581	0.0285714	0.0729297	2.00299
Enterococcus	Firmicutes	Enterococcaceae	-1.95461	-2.56338	0.734375	1.65082	5.02122	0.267887	0.351563	0.556541	0.664275	0.613393	0.707993	0.267887
Epulopiscium	Firmicutes	Lachnospiraceae	3.96459	4.90859	2.94955	-1.9682	1.21728	-1.69697	0.0233529	0.02484	0.0746727	0.0415179	0.095262	1.69697
Erwinia	Proteobacteria	Enterobacteriaceae	2.45467	-2.66486	3.54941	6.35563	2.37166	2.61298	0.000274075	0.0172694	0.0535475	0.0285714	0.0729297	2.61298
Exiguobacterium	Firmicutes	[Exiguobacteraceae]	2.62386	6.66495	2.21064	-4.31513	1.40586	-0.648994	0.249028	0.436525	0.569822	0.341071	0.481707	0.648994
Faecalibacterium	Firmicutes	Ruminococcaceae	0.741409	-2.52182	2.41697	5.19769	2.96161	1.76607	0.0116864	0.0281706	0.0760551	0.0321429	0.079453	1.76607
Fibrobacter	Fibrobacteres	Fibrobacteraceae	1.46604	3.78639	0.736013	-2.93039	0.967935	-2.59654	0.0194632	0.0173075	0.0542113	0.046875	0.101826	2.59654
Flavobacterium	Bacteroidetes	Flavobacteriaceae	9.00779	9.92513	7.04642	-2.87128	0.673199	-3.8649	0.000274075	0.00473531	0.0261302	0.0285714	0.0729297	3.8649
Flectobacillus	Bacteroidetes	Cytophagaceae	2.97959	2.0952	2.98977	0.984507	3.97366	0.293158	0.464844	0.354071	0.506708	0.910268	0.94304	0.293158
Fluviicola	Bacteroidetes	Cryomorphaceae	10.4159	12.1481	7.75434	-4.36033	0.923948	-4.57593	0.000274075	0.000910359	0.00997356	0.0285714	0.0729297	4.57593
Fusibacter	Firmicutes	[Acidaminobacteraceae]	-3.06146	-2.52502	-3.75053	-0.865209	4.63772	-0.180402	0.402344	0.530489	0.64478	0.650893	0.741488	0.180402
Fusobacterium	Fusobacteria	Fusobacteriaceae	0.544839	1.86054	0.461401	-0.230433	3.57166	-0.0545371	0.486381	0.68613	0.785273	0.853125	0.899651	0.0545371
Gallionella	Proteobacteria	Gallionellaceae	-2.32788	-2.40344	-1.06316	1.07915	5.70752	0.164233	0.429688	0.648287	0.747637	0.777232	0.840471	0.164233
Gemmata	Planctomycetes	Gemmataceae	-3.20943	-2.47913	-4.20249	-0.601043	5.30314	-0.110258	0.4375	0.499542	0.622275	0.58125	0.684153	0.110258
Geobacter	Proteobacteria	Geobacteraceae	4.15439	4.04895	4.24317	0.178858	0.820187	0.138969	0.439689	0.755898	0.834818	0.684821	0.773322	0.138969
Geothrix	Acidobacteria	Holophagaceae	2.19693	-2.42614	3.39361	5.77229	2.58558	2.38349	0.000274075	0.0214368	0.0623125	0.0285714	0.0729297	2.38349
Glaciecola	Proteobacteria	Alteromonadaceae	-2.67746	2.88454	-5.26528	-7.5124	4.20296	-1.72601	0.0622592	0.051786	0.106728	0.0859375	0.156211	1.72601
GW-34	Firmicutes	[Tissierellaceae]	-3.6732	-1.36357	-5.2103	-3.74528	4.64188	-0.789118	0.163425	0.235663	0.338682	0.273884	0.372531	0.789118
Halomonas	Proteobacteria	Halomonadaceae	-2.01351	-2.52983	-1.11594	0.451916	4.54846	0.102233	0.435798	0.595776	0.700716	0.665402	0.75496	0.102233
HB2-32-21	Proteobacteria	Alteromonadaceae	-3.29037	-2.86637	-3.6417	0.0102643	4.9828	0.00462227	0.5	0.59856	0.706317	0.71875	0.79824	0.00462227
Herbaspirillum	Proteobacteria	Oxalobacteraceae	-3.25664	-2.64084	-3.98906	-0.750544	4.82609	-0.128368	0.433594	0.553084	0.665629	0.66183	0.754874	0.128368
HTCC	Proteobacteria	HTCC2188	1.7106	5.31743	-5.35219	-10.3436	2.68547	-3.67982	0.000274075	0.00624842	0.0252508	0.0285714	0.0729297	3.67982
Hydrogenophaga	Proteobacteria	Comamonadaceae	6.85116	8.61955	5.44501	-3.06139	0.641982	-4.51377	0.000274075	0.00250556	0.0176948	0.0285714	0.0729297	4.51377
Hyphomicrobium	Proteobacteria	Hyphomicrobiaceae	2.34204	2.75705	2.34204	-1.41229	5.73676	-0.140716	0.435798	0.737178	0.820093	0.815848	0.882972	0.140716
Janthinobacterium	Proteobacteria	Oxalobacteraceae	1.63049	-2.68641	2.86354	5.59193	2.46711	2.12674	0.000274075	0.0207528	0.0615892	0.0285714	0.0729297	2.12674
Kaistobacter	Proteobacteria	Sphingomonadaceae	-1.51088	-2.89018	-0.640754	1.87804	3.57375	0.405609	0.257813	0.38211	0.487697	0.388393	0.489567	0.405609
Kineosporia	Actinobacteria	Kineosporiaceae	-2.14426	-2.75726	0.208143	1.99496	5.40152	0.326675	0.354086	0.508683	0.615891	0.592411	0.684068	0.326675
Lactobacillus	Firmicutes	Lactobacillaceae	3.13343	-2.41782	4.55976	7.00077	2.55699	2.75198	0.000274075	0.0129648	0.0435774	0.0285714	0.0729297	2.75198
LCP-6	Nitrospirae	[Thermodesulfovibrionaceae]	-3.32882	-2.69047	-4.03529	-0.891479	4.65712	-0.138378	0.431907	0.548152	0.662332	0.644643	0.736615	0.138378
Leadbetterella	Bacteroidetes	Cytophagaceae	7.00547	8.17436	5.64776	-2.36012	0.925197	-2.49718	0.000274075	0.00308054	0.0199361	0.0285714	0.0729297	2.49718
Legionella	Proteobacteria	Legionellaceae	4.48725	3.83185	4.72682	0.952391	0.650985	1.36156	0.0817138	0.0520524	0.119806	0.0912946	0.171863	1.36156
Leptolyngbya	Cyanobacteria	Pseudanabaenaceae	-2.90988	-2.25281	-3.94353	-1.3872	4.59331	-0.260689	0.373541	0.511307	0.62323	0.568527	0.670174	0.260689
Leptospira	Spirochaetes	Leptospiraceae	5.41051	8.83994	0.207343	-8.64744	0.949266	-9.21237	0.000274075	0.000313302	0.00500846	0.0285714	0.0729297	9.21237
Leptothrix	Proteobacteria	Comamonadaceae	1.97636	-2.57079	2.53188	5.67956	2.89183	1.92136	0.00393004	0.0211654	0.0618918	0.0299107	0.074821	1.92136
Leucobacter	Actinobacteria	Microbacteriaceae	1.52806	4.44702	-5.38887	-9.71154	2.87408	-3.43518	0.000274075	0.00774843	0.03031	0.0285714	0.0729297	3.43518
Limnobacter	Proteobacteria	Comamonadaceae	6.83561	9.4396	4.96372	-4.39245	1.61578	-2.76425	0.000274075	0.00321956	0.0209467	0.0285714	0.0729297	2.76425
Limnohabitans	Proteobacteria	Comamonadaceae	11.1783	12.5876	9.21995	-3.27565	0.54556	-5.80031	0.000274075	0.000589819	0.00711828	0.0285714	0.0729297	5.80031
Luteimonas	Proteobacteria	Xanthomonadaceae	-2.07174	-2.38151	0.382036	1.9863	5.11329	0.370643	0.347656	0.576626	0.680756	0.641518	0.728015	0.370643
Luteolibacter	Verrucomicrobia	Verrucomicrobiaceae	4.18263	5.8997	2.2865	-3.54757	0.740412	-4.7474	0.000274075	0.00034351	0.0050137	0.0285714	0.0729297	4.7474
Lutibacterium	Proteobacteria	Erythrobacteraceae	-0.758007	-2.46113	0.515775	2.5546	3.71667	0.652004	0.194553	0.300076	0.412378	0.277009	0.383392	0.652004
Magnetospirillum	Proteobacteria	Rhodospirillaceae	3.40407	-1.44388	4.15575	5.67105	2.89727	1.83668	0.000274075	0.0426518	0.107393	0.0287946	0.073334	1.83668
Methanobacterium	Euryarchaeota	Methanobacteriaceae	1.15324	-1.27686	1.85536	2.93373	3.94131	0.64101	0.280156	0.319052	0.458947	0.420982	0.556743	0.64101
Methanosaeta	Euryarchaeota	Methanosaetaceae	-1.71025	-2.70766	-0.608627	1.69845	4.1785	0.341299	0.326848	0.493947	0.603744	0.489732	0.597233	0.341299
Methanospirillum	Euryarchaeota	Methanospirillaceae	-3.03514	-2.44983	-3.90297	-1.51878	4.48235	-0.301377	0.339844	0.424914	0.543459	0.494643	0.596459	0.301377
Methylibium	Proteobacteria	Comamonadaceae	6.21601	6.6214	5.13363	-1.32416	0.785649	-1.56045	0.0468782	0.0418777	0.10664	0.05625	0.121114	1.56045
Methylobacterium	Proteobacteria	Methylobacteriaceae	-1.19692	-1.4284	-0.836692	-0.706814	5.1416	-0.119999	0.451362	0.597168	0.702654	0.714732	0.794412	0.119999
Methylocaldum	Proteobacteria	Methylococcaceae	6.63376	7.13076	5.07955	-2.02566	0.796731	-2.22214	0.0117321	0.0187649	0.0634406	0.0316964	0.0783965	2.22214
Methylomonas	Proteobacteria	Methylococcaceae	-2.21594	-2.64068	0.578655	1.91646	5.67226	0.304959	0.357977	0.582427	0.688674	0.672321	0.758208	0.304959
Methylosinus	Proteobacteria	Methylocystaceae	12.314	14.9413	9.46943	-5.43845	0.53507	-10.014	0.000274075	7.14755e-06	0.000696762	0.0285714	0.0729297	10.014
Methylotenera	Proteobacteria	Methylophilaceae	-3.67902	-1.40755	-5.2545	-4.03287	4.9288	-0.749221	0.16797	0.237149	0.341599	0.287054	0.384932	0.749221
Microcystis	Cyanobacteria	Microcystaceae	-3.79836	-1.80039	-5.22691	-4.45613	5.78897	-0.657822	0.198444	0.243552	0.35556	0.291071	0.390959	0.657822
Micromonospora	Actinobacteria	Micromonosporaceae	-2.04476	-2.4806	-0.199181	1.19919	4.85712	0.209395	0.375	0.565745	0.676072	0.645312	0.733945	0.209395
Moraxella	Proteobacteria	Moraxellaceae	-3.46883	-2.56805	-4.27883	-1.53332	4.24996	-0.345549	0.342413	0.42891	0.53905	0.472098	0.572383	0.345549
Mycobacterium	Actinobacteria	Mycobacteriaceae	9.0559	10.529	6.8057	-3.61948	0.516933	-6.52758	0.000274075	0.000332338	0.00523343	0.0285714	0.0729297	6.52758
Mycoplasma	Tenericutes	Mycoplasmataceae	0.375099	-2.34016	1.4872	3.89918	2.61456	1.30512	0.0234441	0.0549133	0.119069	0.0504464	0.107388	1.30512
Myxococcus	Proteobacteria	Myxococcaceae	0.679577	-2.56186	1.52774	4.28867	2.62272	1.43859	0.0233529	0.054048	0.119782	0.0375	0.0878745	1.43859
Nevskia	Proteobacteria	Sinobacteraceae	-3.34428	1.56807	-5.49921	-6.51796	5.22244	-1.18364	0.109376	0.0990739	0.181646	0.149554	0.23655	1.18364
Nitrospira	Nitrospirae	Nitrospiraceae	0.984067	-2.6201	2.64923	5.11443	2.47793	1.88141	0.00394539	0.0316044	0.0790082	0.0299107	0.0753228	1.88141
Novispirillum	Proteobacteria	Rhodospirillaceae	-2.12043	-2.46636	-1.40776	0.899267	4.908	0.199281	0.404669	0.589054	0.6967	0.685268	0.767857	0.199281
Novosphingobium	Proteobacteria	Sphingomonadaceae	8.62775	9.40404	6.7683	-2.62675	0.655791	-3.8494	0.000274075	0.00504532	0.0272416	0.0285714	0.0729297	3.8494
Opitutus	Verrucomicrobia	Opitutaceae	7.98006	9.06598	6.54547	-2.34313	1.12567	-2.02302	0.0350238	0.0118171	0.0473149	0.0383929	0.0910621	2.02302
Oscillospira	Firmicutes	Ruminococcaceae	-0.819128	-2.4746	3.41474	5.4562	4.95362	1.06383	0.132297	0.137515	0.228875	0.165179	0.271436	1.06383
Paenibacillus	Firmicutes	Paenibacillaceae	-0.341786	-1.50602	-0.0140795	1.13718	4.62517	0.243776	0.389105	0.654328	0.754699	0.714286	0.800132	0.243776
Paludibacter	Bacteroidetes	Porphyromonadaceae	2.89861	-2.48398	4.21437	6.76561	2.57291	2.715	0.000274075	0.0140947	0.0458129	0.0285714	0.0729297	2.715
Parabacteroides	Bacteroidetes	Porphyromonadaceae	-0.909852	-2.68617	1.50635	3.63055	4.14421	0.827851	0.164063	0.230974	0.33397	0.197991	0.304097	0.827851
Paracoccus	Proteobacteria	Rhodobacteraceae	-1.10427	-2.7203	-0.0377121	2.11913	4.78199	0.416233	0.269532	0.475385	0.585994	0.383705	0.508003	0.416233
Paraprevotella	Bacteroidetes	[Paraprevotellaceae]	-0.980123	-2.34628	0.811805	3.2941	3.71435	0.77531	0.175782	0.217153	0.321687	0.198437	0.306947	0.77531
Pedobacter	Bacteroidetes	Sphingobacteriaceae	6.66452	8.469	4.07633	-4.29432	0.550423	-7.59897	0.000274075	0.000202805	0.0037232	0.0285714	0.0729297	7.59897
Pedosphaera	Verrucomicrobia	[Pedosphaeraceae]	-2.05084	-2.4494	-0.785878	0.915992	4.9761	0.159859	0.402344	0.610297	0.712006	0.664732	0.747752	0.159859
Perlucidibaca	Proteobacteria	Moraxellaceae	5.4186	5.92043	4.02238	-1.73323	1.16552	-1.45132	0.108951	0.0357272	0.0953057	0.0852679	0.169428	1.45132
Phaeospirillum	Proteobacteria	Rhodospirillaceae	-1.51613	-2.26963	-1.16821	0.990262	3.24057	0.267119	0.350195	0.419479	0.53576	0.482366	0.580575	0.267119
Phascolarctobacterium	Firmicutes	Veillonellaceae	-0.348093	-2.68939	0.462708	3.20612	2.64938	1.16678	0.0585963	0.0747107	0.150372	0.084375	0.151353	1.16678
Phenylobacterium	Proteobacteria	Caulobacteraceae	2.71316	-2.35374	4.31674	6.67797	2.63778	2.59624	0.000274075	0.0173841	0.0552759	0.0285714	0.0729297	2.59624
Photobacterium	Proteobacteria	Vibrionaceae	-2.96001	-2.32444	-3.9034	-0.786566	5.35399	-0.149894	0.4375	0.649745	0.749798	0.700446	0.783691	0.149894
Phyllobacterium	Proteobacteria	Phyllobacteriaceae	-1.1172	-2.64576	-0.0231277	2.18007	3.5951	0.484659	0.225681	0.37772	0.47919	0.341741	0.446371	0.484659
Pirellula	Planctomycetes	Pirellulaceae	-2.99433	-2.47145	-3.86965	-1.05547	4.71841	-0.191527	0.402344	0.527254	0.643706	0.654687	0.744111	0.191527
Planctomyces	Planctomycetes	Planctomycetaceae	-2.0498	-2.51956	-1.34393	0.542048	4.46188	0.113074	0.4375	0.588416	0.699253	0.668973	0.756689	0.113074
Planifilum	Firmicutes	Thermoactinomycetaceae	-3.01243	-2.37616	-3.75921	-1.04761	4.58224	-0.188232	0.404669	0.492999	0.610286	0.580357	0.682499	0.188232
Planomicrobium	Firmicutes	Planococcaceae	-3.72597	-1.52682	-5.0773	-4.08222	6.19405	-0.643472	0.175098	0.255809	0.366563	0.309821	0.407387	0.643472
Plesiocystis	Proteobacteria	Nannocystaceae	-3.35287	-2.43854	-4.23441	-1.91665	4.72812	-0.347997	0.303502	0.38799	0.501625	0.452232	0.5506	0.347997
Plesiomonas	Proteobacteria	Enterobacteriaceae	2.06911	-2.65733	3.69984	6.28612	2.69045	2.21173	0.000274075	0.0180261	0.0537489	0.0285714	0.0729297	2.21173
Polaromonas	Proteobacteria	Comamonadaceae	7.89927	8.33267	6.63631	-1.69113	0.737311	-1.77371	0.0507842	0.029207	0.0836034	0.0566964	0.121628	1.77371
Polynucleobacter	Proteobacteria	Oxalobacteraceae	12.4971	14.6096	10.198	-4.4065	0.782983	-5.70275	0.000274075	8.96284e-05	0.00277518	0.0285714	0.0729297	5.70275
Prevotella	Bacteroidetes	Prevotellaceae	1.46445	-2.67722	2.58033	5.1313	2.46914	1.93761	0.00393004	0.0305361	0.0790607	0.0290179	0.0737248	1.93761
[Prevotella]	Bacteroidetes	[Paraprevotellaceae]	1.73256	-1.31779	1.90991	3.1963	4.03677	0.684654	0.252919	0.28384	0.428474	0.350446	0.49067	0.684654
Prochlorococcus	Cyanobacteria	Synechococcaceae	-3.77091	-1.60706	-5.38873	-3.96924	5.94662	-0.698045	0.171876	0.232461	0.341688	0.287054	0.385314	0.698045
Propionivibrio	Proteobacteria	Rhodocyclaceae	-0.76766	-2.63351	2.99978	4.71439	4.97547	0.887516	0.167316	0.209567	0.309876	0.185938	0.29868	0.887516
Prosthecobacter	Verrucomicrobia	Verrucomicrobiaceae	2.83615	-1.76968	3.53308	5.24781	3.29	1.42626	0.027243	0.0578189	0.132331	0.0430804	0.0977804	1.42626
PSB-M-3	Firmicutes	Erysipelotrichaceae	1.40152	2.87985	1.15013	-1.80883	3.97737	-0.435495	0.222657	0.487888	0.611356	0.258259	0.393303	0.435495
Pseudanabaena	Cyanobacteria	Pseudanabaenaceae	-1.70305	-1.38547	-1.90154	-0.989692	4.81856	-0.187638	0.390625	0.526229	0.638377	0.615402	0.710061	0.187638
Pseudomonas	Proteobacteria	Pseudomonadaceae	3.83713	4.32983	3.49624	-0.837798	0.900546	-0.851984	0.207032	0.22447	0.347044	0.256696	0.378687	0.851984
Psychrobacter	Proteobacteria	Moraxellaceae	-3.43139	2.03538	-5.17961	-6.4735	5.2988	-1.05057	0.132297	0.138839	0.22486	0.200446	0.287828	1.05057
rc4-4	Firmicutes	Peptococcaceae	-1.60025	-2.30409	-1.04831	1.21261	3.66205	0.305977	0.354086	0.44654	0.554317	0.513616	0.608692	0.305977
RFN20	Firmicutes	Erysipelotrichaceae	4.86046	7.16659	1.52793	-5.55801	0.674204	-8.24293	0.000274075	0.00015724	0.00279786	0.0285714	0.0729297	8.24293
Rheinheimera	Proteobacteria	[Chromatiaceae]	4.43738	5.73812	3.77086	-2.0939	0.724264	-2.79592	0.000274075	0.00409263	0.0224794	0.0285714	0.0729297	2.79592
Rhizobium	Proteobacteria	Rhizobiaceae	3.29034	-2.74712	6.00371	8.85404	2.75625	3.38063	0.000274075	0.00753735	0.0306292	0.0285714	0.0729297	3.38063
Rhodobacter	Proteobacteria	Rhodobacteraceae	8.6478	10.6139	6.283	-4.28316	0.717886	-5.75949	0.000274075	0.000123928	0.00306272	0.0285714	0.0729297	5.75949
Rhodococcus	Actinobacteria	Nocardiaceae	-3.71197	-1.61263	-5.31483	-4.34137	5.36194	-0.716737	0.186771	0.234537	0.340193	0.303348	0.392156	0.716737
Rhodoferax	Proteobacteria	Comamonadaceae	-0.788932	-2.64585	3.92717	5.68638	4.76135	1.07124	0.156251	0.181016	0.278841	0.193973	0.303838	1.07124
Rhodoplanes	Proteobacteria	Hyphomicrobiaceae	-1.99012	-2.42916	0.819212	2.3483	5.66792	0.35366	0.361868	0.549187	0.661417	0.61808	0.713295	0.35366
Rickettsia	Proteobacteria	Rickettsiaceae	2.95996	1.66091	3.52904	2.67932	3.14966	0.866924	0.0972777	0.131749	0.243399	0.0959821	0.175662	0.866924
Rickettsiella	Proteobacteria	Coxiellaceae	5.12764	7.9737	1.40182	-6.55793	0.617565	-10.7861	0.000274075	0.000164203	0.00318693	0.0285714	0.0729297	10.7861
Roseburia	Firmicutes	Lachnospiraceae	-0.807083	-2.84386	2.44658	4.71051	4.68376	0.933463	0.148438	0.173406	0.271559	0.171429	0.278386	0.933463
Roseomonas	Proteobacteria	Acetobacteraceae	-3.30197	-2.44332	-4.0992	-1.22163	4.64415	-0.221654	0.424125	0.544861	0.654691	0.620536	0.715388	0.221654
Rubritalea	Verrucomicrobia	Verrucomicrobiaceae	-2.61943	4.04652	-5.6205	-8.91482	5.28741	-1.61887	0.0583683	0.0454441	0.101801	0.0859375	0.156859	1.61887
Rubrivivax	Proteobacteria	Comamonadaceae	4.17107	4.68626	3.81579	-0.64073	1.29689	-0.179062	0.332031	0.669864	0.777865	0.569643	0.689799	0.179062
Ruminococcus	Firmicutes	Ruminococcaceae	2.7124	-2.46901	4.05437	6.7181	2.57367	2.87817	0.000274075	0.0170697	0.0517743	0.0285714	0.0729297	2.87817
Runella	Bacteroidetes	Cytophagaceae	-3.42785	-2.74065	-4.16443	-1.28387	4.22312	-0.287924	0.367188	0.463583	0.577184	0.530357	0.629677	0.287924
Salinibacterium	Actinobacteria	Microbacteriaceae	-3.25132	-2.5791	-4.30131	-0.882482	5.74958	-0.145486	0.457031	0.60706	0.713086	0.692187	0.783142	0.145486
Saprospira	Bacteroidetes	Saprospiraceae	2.93788	6.8238	-5.75798	-12.4829	2.90457	-4.48487	0.000274075	0.00466238	0.0218472	0.0285714	0.0729297	4.48487
Sediminibacterium	Bacteroidetes	Chitinophagaceae	11.9751	13.0999	10.2645	-2.85701	0.751831	-3.62388	0.000274075	0.00142046	0.0126054	0.0285714	0.0729297	3.62388
Shewanella	Proteobacteria	Shewanellaceae	0.250188	-2.60648	1.11456	3.89439	2.6308	1.48803	0.0195392	0.0457674	0.107641	0.0410714	0.0938467	1.48803
SJA-88	Spirochaetes	Sediment-4	-3.0829	-2.37188	-3.98337	-0.977185	4.74742	-0.148406	0.425781	0.524657	0.637592	0.615179	0.712714	0.148406
Sphingobacterium	Bacteroidetes	Sphingobacteriaceae	-3.07781	-2.49215	-4.1202	-0.938746	4.67979	-0.176882	0.385214	0.502825	0.618941	0.591295	0.691775	0.176882
Sphingobium	Proteobacteria	Sphingomonadaceae	2.44543	-2.27911	3.96868	6.55755	2.63841	2.40993	0.000274075	0.0155974	0.0489698	0.0285714	0.0729297	2.40993
Sphingomonas	Proteobacteria	Sphingomonadaceae	6.31393	7.42962	4.89069	-2.46795	0.749421	-3.24493	0.000274075	0.000974471	0.00993705	0.0285714	0.0729297	3.24493
Spirochaeta	Spirochaetes	Spirochaetaceae	-0.871763	-2.38826	3.01249	4.73146	4.43821	1.02569	0.167316	0.16927	0.267775	0.181027	0.290295	1.02569
Staphylococcus	Firmicutes	Staphylococcaceae	-3.27901	0.921318	-5.32265	-5.63726	4.84657	-1.04929	0.124515	0.111585	0.197515	0.153125	0.243858	1.04929
Steroidobacter	Proteobacteria	Sinobacteraceae	1.74477	-2.21873	3.47535	6.0719	2.73895	2.13824	0.00393004	0.0168401	0.0507085	0.0285714	0.0729297	2.13824
Streptococcus	Firmicutes	Streptococcaceae	-2.49585	-2.39584	-2.62456	-0.128654	4.68362	-0.0278961	0.486381	0.581519	0.691901	0.713616	0.79348	0.0278961
Streptomyces	Actinobacteria	Streptomycetaceae	4.76765	9.22611	-5.5009	-14.7191	3.10548	-4.78858	0.000274075	0.00351115	0.0191879	0.0285714	0.0729297	4.78858
Sulfuricurvum	Proteobacteria	Helicobacteraceae	3.49135	-2.73182	5.69333	8.6267	2.3344	3.62837	0.000274075	0.00693536	0.0276927	0.0285714	0.0729297	3.62837
Sulfurimonas	Proteobacteria	Helicobacteraceae	2.54413	-2.59928	4.18507	6.93447	2.59146	2.65286	0.000274075	0.0156345	0.0495365	0.0285714	0.0729297	2.65286
Sulfuritalea	Proteobacteria	Rhodocyclaceae	-0.837997	-2.66997	3.11189	4.79882	4.80728	0.966604	0.148438	0.171917	0.274126	0.184152	0.295154	0.966604
Sulfurospirillum	Proteobacteria	Campylobacteraceae	0.594022	-2.55482	1.67783	4.28925	2.65392	1.57618	0.00394539	0.0429116	0.101507	0.0321429	0.0787303	1.57618
Sutterella	Proteobacteria	Alcaligenaceae	1.09457	3.70442	-1.65297	-5.22386	3.33448	-1.46835	0.0155742	0.0308221	0.0847498	0.0357143	0.0856283	1.46835
Synechococcus	Cyanobacteria	Synechococcaceae	10.3634	11.4086	8.25078	-3.16491	0.593753	-4.4942	0.000274075	0.00203834	0.0155032	0.0285714	0.0729297	4.4942
Syntrophobacter	Proteobacteria	Syntrophobacteraceae	-2.32139	-2.7266	-0.876187	1.66153	5.32421	0.25522	0.385214	0.557935	0.662063	0.633259	0.719205	0.25522
Syntrophomonas	Firmicutes	Syntrophomonadaceae	-0.635209	-2.27935	0.168856	1.99481	3.67928	0.480771	0.234375	0.383366	0.493307	0.33125	0.445246	0.480771
Syntrophus	Proteobacteria	Syntrophaceae	-2.06766	-2.49613	0.986221	2.63298	5.79263	0.418708	0.350195	0.510967	0.625586	0.598437	0.696319	0.418708
Tatlockia	Proteobacteria	Legionellaceae	-3.55698	-1.36214	-5.36278	-4.20288	4.81556	-0.853098	0.186771	0.210102	0.310923	0.256027	0.351411	0.853098
Thiobacillus	Proteobacteria	Hydrogenophilaceae	1.27926	-2.41899	2.03213	4.67495	2.54287	1.76616	0.00393004	0.0356909	0.0889468	0.0314732	0.0779351	1.76616
Thiothrix	Proteobacteria	Thiotrichaceae	1.42208	-2.64662	2.24083	4.89729	2.71871	1.98757	0.000274075	0.0343565	0.0887109	0.0287946	0.0733652	1.98757
Thiovirga	Proteobacteria	Halothiobacillaceae	-0.538396	-2.39791	0.761513	3.4486	3.08025	1.01889	0.0937515	0.0961569	0.18279	0.124554	0.207706	1.01889
Tindallia_Anoxynatronum	Firmicutes	Clostridiaceae	-1.93505	-2.25307	-1.04478	0.357584	4.76173	0.0611055	0.453125	0.563135	0.67487	0.687277	0.775837	0.0611055
Treponema	Spirochaetes	Spirochaetaceae	1.00414	-1.51281	1.54268	2.75538	3.11973	0.742689	0.171876	0.161559	0.280016	0.231696	0.345451	0.742689
Turicibacter	Firmicutes	Turicibacteraceae	3.85282	5.99291	2.93668	-2.89938	1.26624	-2.21087	0.0233529	0.0104344	0.041762	0.0372768	0.0883839	2.21087
u114	Fusobacteria	Fusobacteriaceae	2.52282	-2.63627	3.86795	6.49741	2.50492	2.75874	0.000274075	0.020503	0.0597376	0.0285714	0.0729297	2.75874
Uliginosibacterium	Proteobacteria	Rhodocyclaceae	2.96911	-2.45014	4.97784	7.47943	2.42571	2.96982	0.000274075	0.0124552	0.0435311	0.0285714	0.0729297	2.96982
vadinCA11	Euryarchaeota	[Methanomassiliicoccaceae]	-3.50948	-2.10156	-4.74962	-2.03816	4.7945	-0.383701	0.346304	0.482408	0.59561	0.547098	0.655663	0.383701
Verrucomicrobium	Verrucomicrobia	Verrucomicrobiaceae	-2.58508	2.13726	-5.46289	-7.1473	4.3176	-1.58252	0.0742207	0.0518838	0.110313	0.0837054	0.155718	1.58252
Vogesella	Proteobacteria	Neisseriaceae	0.821183	2.26967	0.816466	-2.49263	5.12824	-0.314575	0.40856	0.673548	0.766956	0.804018	0.872151	0.314575
Wautersiella	Bacteroidetes	[Weeksellaceae]	-0.765571	-2.43215	0.259181	2.81393	2.92001	0.791305	0.132814	0.132984	0.231907	0.16183	0.256883	0.791305
Xanthobacter	Proteobacteria	Xanthobacteraceae	0.388962	-2.4523	1.25653	4.03752	2.6121	1.45213	0.015635	0.0455599	0.106056	0.0397321	0.0903285	1.45213
Yaniella	Actinobacteria	Yaniellaceae	-3.85709	-1.48788	-5.61182	-4.07301	4.59764	-0.838694	0.203126	0.238139	0.337043	0.282813	0.381827	0.838694
Zoogloea	Proteobacteria	Rhodocyclaceae	-3.58998	-1.46876	-5.31026	-4.47534	5.41094	-0.823838	0.186771	0.211644	0.318565	0.259375	0.356284	0.823838
Zymomonas	Proteobacteria	Sphingomonadaceae	-3.28019	-2.65497	-3.92598	-0.714813	4.88548	-0.126833	0.439689	0.601257	0.705686	0.691518	0.77784	0.126833

## Sheet: DAB-CH_vs_PP
Genus	Phylum	Family	rab.all	rab.win.Caldwell_House	rab.win.Passion_Puddle	diff.btw	diff.win	effect	overlap	we.ep	we.eBH	wi.ep	wi.eBH	absolute_effect
Acinetobacter	Proteobacteria	Moraxellaceae	4.62072	5.04819	3.72794	-1.07248	1.17317	-1.02009	0.140629	0.339687	0.498769	0.38125	0.528915	1.02009
Agrobacterium	Proteobacteria	Rhizobiaceae	6.69127	7.12957	4.75448	-2.48951	0.726888	-3.28528	0.000547999	0.0530253	0.245239	0.2	0.345696	3.28528
Aquitalea	Proteobacteria	Neisseriaceae	-0.490575	-2.58129	3.398	6.01624	2.71879	2.42637	0.000547999	0.0512773	0.217816	0.2	0.345696	2.42637
Arcobacter	Proteobacteria	Campylobacteraceae	-2.5821	-2.96844	0.155923	1.72162	4.7649	0.345714	0.375001	0.667454	0.747747	0.771875	0.823587	0.345714
Asticcacaulis	Proteobacteria	Caulobacteraceae	0.919002	0.825617	0.953632	0.118868	1.52386	0.0500646	0.4375	0.538742	0.654875	0.728125	0.796644	0.0500646
Azohydromonas	Proteobacteria	Comamonadaceae	-1.24836	3.56351	-5.53055	-7.99877	4.4315	-1.61281	0.085278	0.135574	0.317444	0.282813	0.424235	1.61281
Azospirillum	Proteobacteria	Rhodospirillaceae	-0.854539	-2.77355	0.578064	3.23928	2.2855	1.27096	0.0390781	0.135086	0.316439	0.259375	0.399434	1.27096
Bacillus	Firmicutes	Bacillaceae	3.18312	-2.04671	3.4717	5.50686	5.06087	0.669621	0.335938	0.473584	0.60679	0.8	0.85877	0.669621
Blastomonas	Proteobacteria	Sphingomonadaceae	3.43346	3.91398	-5.33029	-9.34236	2.32865	-4.1628	0.000547999	0.0727873	0.220956	0.2	0.345696	4.1628
Burkholderia	Proteobacteria	Burkholderiaceae	-2.87455	-3.20786	-2.09739	0.22697	4.18194	0.0491323	0.460938	0.616921	0.715843	0.753125	0.819188	0.0491323
Candidatus Aquiluna	Actinobacteria	Microbacteriaceae	-2.45731	-2.68934	-1.57437	0.619942	4.0662	0.165366	0.421875	0.640078	0.729657	0.765625	0.827076	0.165366
Caulobacter	Proteobacteria	Caulobacteraceae	3.82305	4.14511	3.5109	-0.491871	1.94495	-0.120688	0.398438	0.636633	0.72666	0.821875	0.874074	0.120688
Cellvibrio	Proteobacteria	Alteromonadaceae	-1.47252	5.04708	-5.11513	-9.04828	5.32705	-1.62131	0.0546984	0.142505	0.32777	0.310937	0.448378	1.62131
Chromobacterium	Proteobacteria	Neisseriaceae	-0.663326	-3.00981	1.09653	4.03434	2.30413	1.47144	0.0390781	0.11348	0.296841	0.254688	0.393116	1.47144
Cloacibacterium	Bacteroidetes	[Weeksellaceae]	-1.02724	-3.5676	0.530483	4.16047	3.1448	1.29217	0.0390781	0.125665	0.311277	0.245312	0.387767	1.29217
Clostridium	Firmicutes	Clostridiaceae	3.41098	1.61026	3.6034	1.98995	3.19717	0.617114	0.294575	0.356141	0.521339	0.746875	0.816556	0.617114
Coprococcus	Firmicutes	Lachnospiraceae	-2.84555	-3.01225	-2.64189	-0.220049	3.97208	-0.0488632	0.472868	0.583261	0.685796	0.721875	0.785158	0.0488632
Corynebacterium	Actinobacteria	Corynebacteriaceae	-2.31749	1.7598	-5.48714	-7.4111	5.10349	-1.37966	0.0937561	0.191533	0.374515	0.351562	0.48986	1.37966
Crenothrix	Proteobacteria	Crenotrichaceae	0.522212	-0.940314	1.23349	2.53312	2.50386	0.901972	0.117192	0.23866	0.421154	0.398438	0.546402	0.901972
Dechloromonas	Proteobacteria	Rhodocyclaceae	-0.868892	-3.20533	5.28619	8.4857	2.5781	3.2947	0.000547999	0.0351438	0.197567	0.2	0.345696	3.2947
Devosia	Proteobacteria	Hyphomicrobiaceae	-1.06975	-1.11406	-0.637836	-0.886899	4.6994	-0.156579	0.398438	0.71328	0.78459	0.820312	0.869833	0.156579
Emticicia	Bacteroidetes	Cytophagaceae	-0.741706	-3.15088	1.08587	4.25905	3.01026	1.37416	0.0387752	0.117232	0.304641	0.25625	0.395887	1.37416
Flavobacterium	Bacteroidetes	Flavobacteriaceae	3.7577	4.46021	1.44217	-3.11265	1.07732	-3.11473	0.000547999	0.0886771	0.275286	0.2	0.345696	3.11473
Flectobacillus	Bacteroidetes	Cytophagaceae	2.34014	-1.26197	3.66171	5.1193	3.12928	1.38883	0.000547999	0.141141	0.337583	0.201563	0.347452	1.38883
Fluviicola	Bacteroidetes	Cryomorphaceae	-1.60274	2.51548	-5.75344	-7.81016	4.37532	-1.62845	0.0781324	0.155651	0.333361	0.3125	0.451142	1.62845
Fusibacter	Firmicutes	[Acidaminobacteraceae]	1.5079	-0.859857	2.06532	2.62122	3.34036	0.696144	0.21094	0.273503	0.450964	0.509375	0.637802	0.696144
Fusobacterium	Fusobacteria	Fusobacteriaceae	0.377456	-1.22387	0.598456	2.03674	3.37047	0.502913	0.320314	0.446393	0.587367	0.776563	0.839221	0.502913
Geobacter	Proteobacteria	Geobacteraceae	-3.00554	-1.10908	-5.40951	-4.54823	4.6366	-0.912257	0.140629	0.344207	0.495521	0.448437	0.568449	0.912257
Herbaspirillum	Proteobacteria	Oxalobacteraceae	-0.463584	-2.81354	1.4027	4.36816	2.78429	1.4352	0.0310272	0.127631	0.321451	0.24375	0.393838	1.4352
Hydrogenophaga	Proteobacteria	Comamonadaceae	5.11068	6.22694	4.51868	-1.60422	3.93263	-0.225159	0.341086	0.820034	0.862527	0.8	0.85877	0.225159
Hymenobacter	Bacteroidetes	Cytophagaceae	-1.11624	-3.30231	0.16746	3.03574	2.54971	1.13412	0.0468879	0.156939	0.337654	0.301563	0.437459	1.13412
Janthinobacterium	Proteobacteria	Oxalobacteraceae	-0.599811	-2.86557	3.95921	6.99217	2.99024	2.16486	0.000547999	0.0639068	0.255042	0.2	0.345696	2.16486
Leadbetterella	Bacteroidetes	Cytophagaceae	2.89081	6.0503	-1.63278	-7.26179	3.52526	-2.2594	0.000547999	0.125626	0.310793	0.2	0.345696	2.2594
Leptothrix	Proteobacteria	Comamonadaceae	-1.42126	3.40618	-5.31898	-8.08831	4.61539	-1.72986	0.0620249	0.157786	0.339337	0.298438	0.43578	1.72986
Lewinella	Bacteroidetes	Saprospiraceae	-0.944731	-2.88087	0.189226	3.21186	2.64256	1.13695	0.0697757	0.18353	0.368787	0.307812	0.443989	1.13695
Luteolibacter	Verrucomicrobia	Verrucomicrobiaceae	1.97039	3.24339	0.574577	-2.46372	1.17919	-1.96415	0.0155432	0.0774742	0.268759	0.215625	0.363302	1.96415
Methylibium	Proteobacteria	Comamonadaceae	2.21939	2.22482	2.21631	0.0715413	1.45385	0.0232548	0.484375	0.558979	0.671686	0.825	0.871354	0.0232548
Methylosinus	Proteobacteria	Methylocystaceae	2.75034	3.31369	-0.615223	-4.80388	3.24944	-1.55737	0.000547999	0.229767	0.412154	0.2	0.345696	1.55737
Methylotenera	Proteobacteria	Methylophilaceae	2.45509	3.7736	2.22951	-1.41478	2.27379	-0.344489	0.364342	0.753373	0.813714	0.789062	0.850729	0.344489
Novosphingobium	Proteobacteria	Sphingomonadaceae	5.03979	6.25149	2.92394	-3.28203	0.7734	-3.96292	0.000547999	0.0263845	0.191157	0.2	0.345696	3.96292
Paludibacter	Bacteroidetes	Porphyromonadaceae	-0.773642	-3.10948	3.2059	6.1397	3.25587	2.04417	0.000547999	0.0581159	0.234924	0.2	0.345696	2.04417
Pleomorphomonas	Proteobacteria	Methylocystaceae	-2.84577	-2.93718	-0.283026	2.24248	6.85847	0.274518	0.410853	0.735478	0.800375	0.846875	0.885969	0.274518
Polynucleobacter	Proteobacteria	Oxalobacteraceae	2.30866	3.10691	-1.19053	-4.53856	4.94729	-1.13387	0.000547999	0.354074	0.520672	0.203125	0.349768	1.13387
Propionivibrio	Proteobacteria	Rhodocyclaceae	4.09168	4.43402	3.76194	-0.833001	0.807812	-0.895563	0.117192	0.244023	0.42172	0.398438	0.528378	0.895563
Pseudomonas	Proteobacteria	Pseudomonadaceae	4.08016	4.4179	0.715291	-4.29301	7.85054	-0.808509	0.14729	0.479794	0.609962	0.421875	0.568912	0.808509
Rheinheimera	Proteobacteria	[Chromatiaceae]	3.47188	5.4182	-5.47329	-10.5222	2.92372	-3.58507	0.000547999	0.073661	0.233827	0.2	0.345696	3.58507
Rhizobium	Proteobacteria	Rhizobiaceae	-0.838336	-3.20804	6.018	9.41613	2.71263	3.6243	0.000547999	0.030543	0.191384	0.2	0.345696	3.6243
Rhodobacter	Proteobacteria	Rhodobacteraceae	8.16514	8.70028	4.29252	-4.51535	1.9123	-2.65306	0.000547999	0.154205	0.351621	0.2	0.345696	2.65306
Rhodococcus	Actinobacteria	Nocardiaceae	-2.44813	1.4316	-5.52554	-7.43632	4.7656	-1.44373	0.0937561	0.16173	0.345345	0.31875	0.458409	1.44373
Rhodoplanes	Proteobacteria	Hyphomicrobiaceae	-0.766482	-2.95824	3.68521	6.80107	2.71595	2.62751	0.000547999	0.0455683	0.219664	0.2	0.345696	2.62751
Rubrivivax	Proteobacteria	Comamonadaceae	4.92737	5.39067	-0.941627	-6.52595	3.00914	-2.70307	0.000547999	0.192804	0.381336	0.2	0.345696	2.70307
Sediminibacterium	Bacteroidetes	Chitinophagaceae	2.07102	2.70058	-0.189452	-3.66344	3.67381	-1.15516	0.0156647	0.335258	0.501513	0.207813	0.353528	1.15516
Sphingomonas	Proteobacteria	Sphingomonadaceae	3.57064	-1.80875	4.99721	6.85818	4.70116	1.35025	0.0078293	0.137362	0.333834	0.20625	0.352757	1.35025
Spirochaeta	Spirochaetes	Spirochaetaceae	-2.88887	-3.21694	-1.27082	0.976349	4.75326	0.17433	0.403101	0.620522	0.716468	0.765625	0.823938	0.17433
Sulfurospirillum	Proteobacteria	Campylobacteraceae	-0.772524	-2.77675	4.68102	7.40053	2.76157	2.78014	0.000547999	0.0300418	0.190663	0.2	0.345696	2.78014
Thauera	Proteobacteria	Rhodocyclaceae	-2.81839	-3.21354	0.891635	2.74193	5.91131	0.454231	0.333334	0.606963	0.705928	0.745313	0.805544	0.454231
u114	Fusobacteria	Fusobacteriaceae	-3.36902	-1.14237	-5.4203	-5.0143	5.77088	-0.724708	0.170546	0.315444	0.472614	0.439063	0.561657	0.724708
Uliginosibacterium	Proteobacteria	Rhodocyclaceae	2.6585	2.6585	2.95145	1.14172	2.70716	0.348608	0.310079	0.491767	0.622203	0.79375	0.852853	0.348608
Veillonella	Firmicutes	Veillonellaceae	-2.4731	-2.70307	-1.42847	0.605932	3.93881	0.168223	0.426357	0.596477	0.697441	0.7375	0.805533	0.168223
Vogesella	Proteobacteria	Neisseriaceae	1.17688	-0.734403	3.89901	4.84765	2.60841	2.01859	0.000547999	0.0833617	0.266959	0.2	0.345696	2.01859
