# Supplementary material for: Duckweed hosts a taxonomically similar bacterial assemblage as the terrestrial leaf microbiome
Source: PLoS One. 2020 Feb 6;15(2):e0228560. doi: 10.1371/journal.pone.0228560 (PMC7004381; doi:10.1371/journal.pone.0228560)
Supplement: S6 File — This file includes the number of reads for each bacterial ASV found within initial Sp9509 tissue (DAB_t0), the median centered-log ratio of the 35 ASVs found in both DAB_t0 and wastewater-inoculated Sp9509 (WWDAB) communities at different time points, and information for each bacterial ASV found in the WWDAB community including abundance (median clr), percentage of samples ASV was found in (ASV Prevalence Category), and communities ASV was observed in (WW_t0, DAB_t0, WWDAB). WW_t0 = initial wastewater inoculum. (XLSX) [file pone.0228560.s013.xlsx]

## Sheet: DAB_t0_ASVs
ASV	Phylum	Genus	reads
541503e6ed562c899d8f70f85a3ce8ce	Proteobacteria	Pseudomonas	603
c2bc54e29cde81040c02d696a9e0a635	Proteobacteria	Pseudomonas	328
3114e6e2247cfde6754a36dce2362713	Proteobacteria	Pseudomonas	312
e1fcbb834ebf0815e524d05179a7cc9d	Proteobacteria	Pseudomonas	258
6ece40f57d33b055163c8a7d12ca710c	Proteobacteria	Pseudomonas	244
1e35ea977bafe73b2f0a4e7f6db441e3	Proteobacteria	Acinetobacter	219
ba0a879098b4951a1359e472b0ffc9bd	Actinobacteria	Streptomyces	208
5ebc260d37543424ccfd64d974adeab6	Actinobacteria	Streptomyces	196
4dcb8e6462e83389453ddbe48c1cda7e	Actinobacteria	Streptomyces	192
c186bbf5fe907012cc30b1f04ee6f278	Proteobacteria	Pseudomonas	187
fe6b2a9538fa32ab25fd46c7c9702727	Actinobacteria	NA	180
962bc55d0c646ddf2cda50c3ca1293d2	Firmicutes	Bacillus	179
661d26d31046ed45c8d8ccd1c4c0dc07	Proteobacteria	Pseudomonas	175
13709b98d22de7c338a735d56d7b0d5e	Firmicutes	Bacillus	135
eabdaba6494a71a1a7f6cd6156d838f7	Firmicutes	Bacillus	130
736ea4c8e472b24752c29206df553db9	Proteobacteria	Acinetobacter	127
49429ce4bb74658cf376c23e9e2b81e5	Proteobacteria	Burkholderia	118
d7ee7b54e7cf627adc354c46730fd660	Proteobacteria	Pseudomonas	118
8ecfc194cbca75b25d72b757c872f515	Proteobacteria	Acinetobacter	114
65846924ddf81ee0006a1d33423a5e7a	Actinobacteria	NA	105
937f73e15eb6d45f8b55421d79e5b11c	Actinobacteria	NA	101
37b1c5d6978ef0cfdb8bfb9ffdb941e4	Firmicutes	Paenibacillus	98
437ef8c72d4a11fb08716a650dd4984c	Firmicutes	Staphylococcus	85
46bac9270516057a8f842a0a06049a94	Proteobacteria	Pseudomonas	84
69d8dc41b6fa06f19764922f199c2778	Firmicutes	Lysinibacillus	72
8126db7d622a9a5d8b625bbbe798dc67	Firmicutes	Staphylococcus	70
0aa9a65322f1b805dcd91e79ef7bf5ac	Proteobacteria	Burkholderia	65
7cbbf7027613d12b1488f0fecd5aa6e7	Firmicutes	Paenibacillus	63
f2dae820f97b894978782a6abe09f5e2	Firmicutes	Paenibacillus	63
04c51e70be19f6288fd3bf9d928705cc	Proteobacteria	Pseudomonas	62
7b527a78fe52b883c799bd3e4ac6f4eb	Firmicutes	Paenibacillus	61
ff0678bc432bc85ad41994eacb77739a	Firmicutes	Bacillus	54
33327bc4a8c5bd67534bde08b21ccc27	Firmicutes	Paenibacillus	53
bb77ec57614b856a061229861a7f8b31	Actinobacteria	Streptomyces	53
b13d6bd8e5b6656c9f3b11e3d8b2f347	Proteobacteria	Burkholderia	50
d6f752f66aa32dd4d170aa84254987fb	Firmicutes	Bacillus	48
5bbd231134bb8cad5c17ed64f2bdf83d	Proteobacteria	Sphingomonas	44
a75ec9355a1c64b317af54803f7f49bc	Proteobacteria	Sphingomonas	40
c1efe1d5e061ffa531c2c84259e3eb81	Firmicutes	Lysinibacillus	39
cc467b706782bcb7f6b1e9aa59717206	Firmicutes	Bacillus	34
6905c15e30bcf6814b126f423f086b32	Proteobacteria	NA	34
78ffd3191bf131b845b8287971548af3	Actinobacteria	Streptomyces	34
67fc9b3fd91f7fd01221ac4c548af024	Proteobacteria	Variovorax	34
09d883a9db9c640d39e09abdc75ba62b	Proteobacteria	Janthinobacterium	32
f17aa005e00cd905946bf8f4db5b7db7	Proteobacteria	Herbaspirillum	30
6daa85b18815cb0ab2c4e8513e16a5c3	Proteobacteria		30
2d4992b95ff3f5d76bb78ec49b468307	Proteobacteria	Janthinobacterium	29
27ff24c48bf633fa9d425f192041c87c	Actinobacteria	Mycobacterium	29
ea5b48a6bcf6dd6db2b6843fbc1d4dc6	Proteobacteria	NA	29
ab82b18f7e87230bcc2b5a8ef39c14d4	Proteobacteria	Pseudomonas	29
9e36717821ac72f09f54d10eca32cb4c	Proteobacteria	Variovorax	29
8def41efd53b327a3d72f21d4d559ff4	Proteobacteria	Phyllobacterium	28
1705006243d4303893d7b3180f28dcb8	Proteobacteria		28
217f64242ea31e0e6438494a11e19f48	Proteobacteria		27
2571a786f188945c966a1b28817a667d	Acidobacteria		27
d03aae7d0a4a9f6f094a0c570b7939f2	Proteobacteria	NA	26
f7af907d1f0a52ac371e34177f1d3c97	Firmicutes	Jeotgalicoccus	25
2871e375c985330c64d5087a7124687b	Proteobacteria	Delftia	23
911ad4900425f42d6db85eb50eed6aba	Actinobacteria	Kocuria	23
65b870bb87fba97058fc07f91c1250f8	Proteobacteria		22
7aee3802931ef6b3fb7f1cd4d6c73306	Proteobacteria	Azospirillum	21
20b463c88a7b480390f53caa7ca349ca	Proteobacteria	Haemophilus	20
2b2ac513650b680b298bdfe5277961d4	Firmicutes	Streptococcus	20
491ab07f0cde5a3fcfb9196b4d9e2a87	Proteobacteria		20
1e5f814299678b219eb343b60c904356	Actinobacteria	Streptomyces	19
07c3b6dd6830c5b6d7d8096e10ec34fb	Acidobacteria		18
a77610abb81548cf15ea767b4f91e328	Proteobacteria	Rhodanobacter	17
2593baf4d2258d34bd0625c56342d3b4	Firmicutes	Virgibacillus	17
9be26df1412866d8b40718bb61333ddf	Proteobacteria	Haemophilus	16
19fb68f013c65619b894f1cfcc60ff6d	Proteobacteria	Acinetobacter	15
48ec20894fbd62d7d008be56d25ccb9e	Firmicutes	Virgibacillus	15
fea19db02e1a0389c1d36ed0e55b3926	Proteobacteria		15
ba0a834ccc72b629a999699b088026df	Firmicutes	Alicyclobacillus	14
93de5d20f99bcb79e846c93e2995a07f	Chloroflexi		14
daf0866b9f8d399298da6c573c1177da	Firmicutes	Alicyclobacillus	12
44384661389a8846f46a164734ab8eec	Proteobacteria	Pseudomonas	12
c94a7d92d8f20028535f11dcd4b88aad	Proteobacteria	Ralstonia	12
be37c227c8f629026ef42c68cefa4a9e	Firmicutes	Bacillus	10
388ba15685cb5a33806aeb9d945158d4	Actinobacteria	Brachybacterium	9
f07c2e77ab1459a512a6f694c84d40b7	Cyanobacteria	Pseudanabaena	8
07d99aaa339316df8a0c38caf16c2d5c	Firmicutes		8
4c1c134ae425476284285f0a31ca7e4c	Chloroflexi		8
674ac01b13151a924cddc8693f9d273c	Actinobacteria	Corynebacterium	7

## Sheet: Stable_DAB_t0_ASVs
ASV	Phylum	Genus	t0 clr	t5 clr	t10 clr
0aa9a65322f1b805dcd91e79ef7bf5ac	Proteobacteria	Burkholderia	15.7675	15.8876	15.4444
b13d6bd8e5b6656c9f3b11e3d8b2f347	Proteobacteria	Burkholderia	15.389	15.701	15.2055
3114e6e2247cfde6754a36dce2362713	Proteobacteria	Pseudomonas	18.0305	7.46215	15.1681
13709b98d22de7c338a735d56d7b0d5e	Firmicutes	Bacillus	16.8219	-0.494473	15.0553
6ece40f57d33b055163c8a7d12ca710c	Proteobacteria	Pseudomonas	17.6758	7.49947	14.9186
e1fcbb834ebf0815e524d05179a7cc9d	Proteobacteria	Pseudomonas	17.7563	7.47693	14.8096
cc467b706782bcb7f6b1e9aa59717206	Firmicutes	Bacillus	14.8326	15.0948	14.4766
c2bc54e29cde81040c02d696a9e0a635	Proteobacteria	Pseudomonas	18.1026	15.9333	7.3925
7b527a78fe52b883c799bd3e4ac6f4eb	Firmicutes	Paenibacillus	15.6758	15.5141	6.82141
1e5f814299678b219eb343b60c904356	Actinobacteria	Streptomyces	13.9931	-0.494473	6.59414
736ea4c8e472b24752c29206df553db9	Proteobacteria	Acinetobacter	16.7338	-0.494473	6.40409
7cbbf7027613d12b1488f0fecd5aa6e7	Firmicutes	Paenibacillus	15.7224	-0.494473	-0.385096
eabdaba6494a71a1a7f6cd6156d838f7	Firmicutes	Bacillus	16.7675	-0.590018	-0.414521
8ecfc194cbca75b25d72b757c872f515	Proteobacteria	Acinetobacter	16.578	-0.494473	-0.465935
ff0678bc432bc85ad41994eacb77739a	Firmicutes	Bacillus	15.5	7.06953	-0.465935
65846924ddf81ee0006a1d33423a5e7a	Actinobacteria	NA	16.4593	-0.494473	-0.483942
5ebc260d37543424ccfd64d974adeab6	Actinobacteria	Streptomyces	17.3598	-0.494473	-0.483942
8126db7d622a9a5d8b625bbbe798dc67	Firmicutes	Staphylococcus	15.8744	6.61228	-0.534834
7aee3802931ef6b3fb7f1cd4d6c73306	Proteobacteria	Azospirillum	14.1375	-0.590018	-0.537788
c1efe1d5e061ffa531c2c84259e3eb81	Firmicutes	Lysinibacillus	15.0305	-0.590018	-0.537788
33327bc4a8c5bd67534bde08b21ccc27	Firmicutes	Paenibacillus	15.473	-0.494473	-0.537788
937f73e15eb6d45f8b55421d79e5b11c	Actinobacteria	NA	16.4033	-0.590018	-0.545885
f2dae820f97b894978782a6abe09f5e2	Firmicutes	Paenibacillus	15.7224	6.07346	-0.545885
ba0a879098b4951a1359e472b0ffc9bd	Actinobacteria	Streptomyces	17.4455	-0.494473	-0.545885
bb77ec57614b856a061229861a7f8b31	Actinobacteria	Streptomyces	15.473	7.20157	-0.545885
2593baf4d2258d34bd0625c56342d3b4	Firmicutes	Virgibacillus	13.8326	-0.494473	-0.559255
07d99aaa339316df8a0c38caf16c2d5c	Firmicutes		12.7453	-0.494473	-0.559255
674ac01b13151a924cddc8693f9d273c	Actinobacteria	Corynebacterium	12.5526	-0.494473	-0.560939
f17aa005e00cd905946bf8f4db5b7db7	Proteobacteria	Herbaspirillum	14.652	-0.590018	-0.560939
37b1c5d6978ef0cfdb8bfb9ffdb941e4	Firmicutes	Paenibacillus	16.3598	-0.494473	-0.560939
04c51e70be19f6288fd3bf9d928705cc	Proteobacteria	Pseudomonas	15.6993	15.7415	-0.560939
46bac9270516057a8f842a0a06049a94	Proteobacteria	Pseudomonas	16.1374	15.7462	-0.560939
661d26d31046ed45c8d8ccd1c4c0dc07	Proteobacteria	Pseudomonas	17.1963	-0.494473	-0.560939
ab82b18f7e87230bcc2b5a8ef39c14d4	Proteobacteria	Pseudomonas	14.6031	-0.494473	-0.560939
65b870bb87fba97058fc07f91c1250f8	Proteobacteria		14.2046	-0.590018	-0.560939

## Sheet: WWDAB_ASVs
ASV	Phylum	Family	Genus	median_clr	asv_type	asv_prevalence
6905c15e30bcf6814b126f423f086b32	Proteobacteria	Enterobacteriaceae	NA	-0.639469	WWDAB-WW_t0-DAB_t0	one_sample
f07c2e77ab1459a512a6f694c84d40b7	Cyanobacteria	Pseudanabaenaceae	Pseudanabaena	11.5348	WWDAB-WW_t0-DAB_t0	less_50_percent
541503e6ed562c899d8f70f85a3ce8ce	Proteobacteria	Pseudomonadaceae	Pseudomonas	17.6992	WWDAB-WW_t0-DAB_t0	conserved
a77610abb81548cf15ea767b4f91e328	Proteobacteria	Xanthomonadaceae	Rhodanobacter	21.4085	WWDAB-WW_t0-DAB_t0	conserved
05e5c4bfa39eb1dfd8aca11903ac1435	Proteobacteria	Comamonadaceae	Methylibium	-0.43651	WWDAB-WW_t0	one_sample
0748c22eb7b42bd688b208e333ff1fae	TM6			-0.589874	WWDAB-WW_t0	one_sample
12bec7591c801367ec510683cb7c4351	Verrucomicrobia	Verrucomicrobiaceae	Prosthecobacter	-0.43651	WWDAB-WW_t0	one_sample
1451f370661e94b63224090caf4d2589	Proteobacteria	Bradyrhizobiaceae	Bradyrhizobium	-0.399072	WWDAB-WW_t0	one_sample
17d4e7c373dc796dfc0524674021287e	Planctomycetes	Planctomycetaceae	Planctomyces	-0.399072	WWDAB-WW_t0	one_sample
2074f3d98ee747b63f9eb26190a45987	Nitrospirae	Nitrospiraceae	Nitrospira	-0.220705	WWDAB-WW_t0	one_sample
2161376ee17a76f23e4e69eaab986545	Bacteroidetes	Chitinophagaceae	NA	-0.589874	WWDAB-WW_t0	one_sample
cb13f3236cb2c4c3ee9cf4b99da4f090	Proteobacteria	Comamonadaceae		-0.639469	WWDAB-WW_t0	less_50_percent
25963e10838a30b391b0952c8318ecc2	Verrucomicrobia	Opitutaceae		-0.574309	WWDAB-WW_t0	one_sample
2f25a4b18674813590d000f6e1622851	Bacteroidetes	Chitinophagaceae		-0.574309	WWDAB-WW_t0	one_sample
387211cfe1c99fca7c959d1d6c65f09c	Proteobacteria	Oxalobacteraceae	NA	-0.544201	WWDAB-WW_t0	one_sample
3cb8c1951f5194250fb25f0413426088	Proteobacteria	Legionellaceae		-0.547568	WWDAB-WW_t0	one_sample
3d032825b0e8d7a7249937808f8ac919	Proteobacteria	Rhodocyclaceae	Sulfuritalea	-0.590162	WWDAB-WW_t0	one_sample
40f62c390aedd549e4d989a7e2cdc1d1	Proteobacteria	Pasteurellaceae	Haemophilus	-0.709718	WWDAB-WW_t0	one_sample
42c38389eb396e0126e199dc2fd3890a	Actinobacteria	Nocardiaceae	Rhodococcus	-0.631377	WWDAB-WW_t0	one_sample
4757a209b845ad98f4515ea3b69af4a9	Bacteroidetes			-0.544201	WWDAB-WW_t0	one_sample
478075981957b758592928165ee422e2	Proteobacteria	Oxalobacteraceae		-0.43651	WWDAB-WW_t0	one_sample
486f148ed75b45a7ec5bd518aacec687	Actinobacteria	Gordoniaceae	Gordonia	-0.220705	WWDAB-WW_t0	one_sample
48c82516e749d4b3229c88a0041d9ff0	Proteobacteria	Oxalobacteraceae	Polynucleobacter	-0.399072	WWDAB-WW_t0	one_sample
4fdececcbe69b89a6b66ce8d73c48525	Proteobacteria	Hyphomicrobiaceae	Devosia	-0.589874	WWDAB-WW_t0	one_sample
5239d85d52c6b9325fd945de3e903fd8	Chlamydiae	Rhabdochlamydiaceae	Candidatus Rhabdochlamydia	-0.544201	WWDAB-WW_t0	one_sample
61854184963cf66a162b1243c06c4f81	Planctomycetes	Gemmataceae		-0.43651	WWDAB-WW_t0	one_sample
62bab0e3fa3ee5c36a6e8c7864a944a4	Proteobacteria	Hyphomicrobiaceae	Rhodoplanes	-0.589874	WWDAB-WW_t0	one_sample
635a6b77c3b87496c0cddc362c46d472	Planctomycetes	Isosphaeraceae		-0.531375	WWDAB-WW_t0	one_sample
66b165793ee471f218485a3095d5c62d	Planctomycetes	Isosphaeraceae		-0.547568	WWDAB-WW_t0	one_sample
6742bc0c1dd2fad464a0d7570c822b76	Bacteroidetes	Sphingobacteriaceae		-0.43651	WWDAB-WW_t0	one_sample
697ffc376fdd6a3e150a4463f6e391a0	Chlamydiae	Parachlamydiaceae	NA	-0.43651	WWDAB-WW_t0	one_sample
6fb3952ccfc0490d72ab60a1da699bbb	Actinobacteria			-0.590162	WWDAB-WW_t0	one_sample
70a210c0f81872e5f6966b23e5ddded0	Proteobacteria	Sinobacteraceae		-0.547568	WWDAB-WW_t0	one_sample
761007f2312b607f37087e14d76e6c9d	Verrucomicrobia	Opitutaceae		-0.399072	WWDAB-WW_t0	one_sample
77814415f524fe6ae15cec70ab6a241c	Proteobacteria	NA	NA	-0.43651	WWDAB-WW_t0	one_sample
796351031dfcbd422086581705b64572	Chloroflexi			-0.590162	WWDAB-WW_t0	one_sample
7bcd5b093490e47a3319373efad3dd5a	Proteobacteria	Rhodospirillaceae		-0.544201	WWDAB-WW_t0	one_sample
8097518024d8b27bb7b2f59a0bfc8a5a	FBP			-0.43651	WWDAB-WW_t0	one_sample
85357dfc99adc9a93c67107715838159	Proteobacteria			-0.574309	WWDAB-WW_t0	one_sample
86b2ef72d8e123cee46543eb5dfbf169	Firmicutes			-0.589874	WWDAB-WW_t0	one_sample
889a78cd2bd8ed47062ca84b43249c8d	Proteobacteria	Moraxellaceae	Acinetobacter	-0.615515	WWDAB-WW_t0	one_sample
8be1e4a40f79ac57ef672774c7a50b6f	Proteobacteria	Acetobacteraceae		-0.615515	WWDAB-WW_t0	one_sample
8cd01a3554054f8333fc9a8cba9824d9	Bacteroidetes	Chitinophagaceae		-0.399072	WWDAB-WW_t0	one_sample
909a63b87380a96c378de4fe0bc1ce53	Proteobacteria	Sphingomonadaceae		-0.574309	WWDAB-WW_t0	one_sample
90a296a8a15ab3c50ab52906192f6f0a	Actinobacteria	Gordoniaceae	Gordonia	-0.220705	WWDAB-WW_t0	one_sample
94b0819012ab0c3a9f9ab23778c1134d	Proteobacteria	Sphingomonadaceae		-0.574309	WWDAB-WW_t0	one_sample
953111425decbf9562e714a28785cfd3	Verrucomicrobia	Opitutaceae		-0.399072	WWDAB-WW_t0	one_sample
95fee299bf7f82906312a1174ff5531a	Actinobacteria	Gordoniaceae	Gordonia	-0.220705	WWDAB-WW_t0	one_sample
a18a8028c730f164cfad1e6fc31b30df	Chlamydiae	Parachlamydiaceae	Candidatus Protochlamydia	-0.590162	WWDAB-WW_t0	one_sample
a2cb795ad9a423ac39a4cff671c47539	Proteobacteria	Caulobacteraceae	Phenylobacterium	-0.574309	WWDAB-WW_t0	one_sample
a783a5c9d74e11605658006148aa754c	Proteobacteria	Comamonadaceae	Methylibium	-0.399072	WWDAB-WW_t0	one_sample
ad7352e71b90ad12cb79d5fbb560427a	Proteobacteria	NA	NA	-0.333683	WWDAB-WW_t0	one_sample
adafb6079da3accdba3d3bffd9433782	Proteobacteria	Comamonadaceae	NA	-0.531375	WWDAB-WW_t0	one_sample
ae364236a297b3ebcf22ae2cdb42f096	Proteobacteria	Bradyrhizobiaceae		-0.531375	WWDAB-WW_t0	one_sample
b15ee2b58b954a6559f1ce8f749b029b	Proteobacteria			-0.49536	WWDAB-WW_t0	one_sample
b63d1e56fb06a0bbdc74f847af82a233	Proteobacteria	Caulobacteraceae	Phenylobacterium	-0.49536	WWDAB-WW_t0	one_sample
b7130929fe88480f77e521c5fd874dbc	Proteobacteria			-0.590162	WWDAB-WW_t0	one_sample
b909e522a8ccac32e9b380f520f0d259	Proteobacteria	Rhizobiaceae	Agrobacterium	-0.547568	WWDAB-WW_t0	one_sample
bda6e52c0599611f59dd6672fbc6bd50	Proteobacteria			-0.49536	WWDAB-WW_t0	one_sample
bfa52b0b9276cedd939f5f8ac3312a61	Firmicutes	Clostridiaceae		-0.589874	WWDAB-WW_t0	one_sample
c0296a638977be37e1c5cc154699f4f4	Acidobacteria	Ellin6075		-0.333683	WWDAB-WW_t0	one_sample
c3ffc15b6490098f375ce3418679e420	Firmicutes	Turicibacteraceae	Turicibacter	-0.544201	WWDAB-WW_t0	one_sample
c5821907d3ace935e434bc03df131d63	Proteobacteria	Comamonadaceae		-0.574309	WWDAB-WW_t0	one_sample
cb30913768a4b6f16db547f91aa9ff6b	Proteobacteria	Bradyrhizobiaceae		-0.590162	WWDAB-WW_t0	one_sample
cc356e887062f2a034455478177229d1	Proteobacteria			-0.589874	WWDAB-WW_t0	one_sample
cec7c28e592d48ca162febf2c65e42d0	Proteobacteria	Hyphomicrobiaceae	Devosia	-0.43651	WWDAB-WW_t0	one_sample
cf812b76e9a8fd3dce37aab1965ff2ec	Proteobacteria	Rhodocyclaceae		-0.220705	WWDAB-WW_t0	one_sample
d33531f75bd3cc9edcc40096e4d65b7f	Proteobacteria	Hyphomicrobiaceae	Parvibaculum	-0.615515	WWDAB-WW_t0	one_sample
4fb41739bdb96b014923f443a475c0c3	Proteobacteria	Comamonadaceae		-0.590162	WWDAB-WW_t0	less_50_percent
d57e36b9b58952a33280fd4b45610563	Chloroflexi			-0.399072	WWDAB-WW_t0	one_sample
d75505874bc959e2844d15a8ad5a7b99	Proteobacteria	Oxalobacteraceae	Polynucleobacter	-0.333683	WWDAB-WW_t0	one_sample
d7fa9a61631b48d84681361324720af1	Acidobacteria	Ellin6075		-0.43651	WWDAB-WW_t0	one_sample
d86944294706146b167347acb7df0711	Chloroflexi			-0.531375	WWDAB-WW_t0	one_sample
d87b8b14c939ede642d0a9f33ad7ac3c	Bacteroidetes	Cytophagaceae	NA	-0.615515	WWDAB-WW_t0	one_sample
d9655424394cd227350245ae2a326943	Bacteroidetes	Chitinophagaceae		-0.220705	WWDAB-WW_t0	one_sample
dece5af0d3aadf4dad685b71ca35de51	Chloroflexi	Caldilineaceae		-0.399072	WWDAB-WW_t0	one_sample
ded39cdd19d15ec355be29e2a09ff2c1	Bacteroidetes	Chitinophagaceae		-0.220705	WWDAB-WW_t0	one_sample
df949e4e5acb02e68b7a508ddc7a1ac2	Verrucomicrobia	Opitutaceae		-0.399072	WWDAB-WW_t0	one_sample
e17f871729509c7e48e3c60e6fb8c63b	Proteobacteria	Comamonadaceae	NA	-0.43651	WWDAB-WW_t0	one_sample
e1a4662a6aec0589e2021288df65f179	Verrucomicrobia			-0.544201	WWDAB-WW_t0	one_sample
e28cf3154d86d306a3ad1535584b1549	Proteobacteria	NA	NA	-0.574309	WWDAB-WW_t0	one_sample
e4b108e30075faeb097c04ad5567d4b9	Proteobacteria			-0.531375	WWDAB-WW_t0	one_sample
e562b469e1feda18b2f2d67f310dff79	Proteobacteria	Coxiellaceae		-0.544201	WWDAB-WW_t0	one_sample
e85dc5bb80ab782865e66f3c863e4929	Proteobacteria			-0.639469	WWDAB-WW_t0	one_sample
ebbb081b0dc3912e174da84e16bc1ffd	Proteobacteria	Legionellaceae	Legionella	-0.615515	WWDAB-WW_t0	one_sample
edd9552749322f60920654df73214b5a	Firmicutes	Clostridiaceae		-0.544201	WWDAB-WW_t0	one_sample
f0578428352d7a89277db46bdd877423	Proteobacteria			-0.544201	WWDAB-WW_t0	one_sample
f56c0f72f3e2659fc3996fb46f638a7e	Firmicutes	Clostridiaceae		-0.590162	WWDAB-WW_t0	one_sample
fa13d16960b9fdd900f19a32619bf716	Chlamydiae	Parachlamydiaceae	Candidatus Protochlamydia	-0.333683	WWDAB-WW_t0	one_sample
feb59b815e8ef6d0ff722654328a5965	Proteobacteria	Coxiellaceae	Aquicella	-0.531375	WWDAB-WW_t0	one_sample
fefb80a8f714566feb5d2cb938dd2a39	Actinobacteria			-0.544201	WWDAB-WW_t0	one_sample
7af29bdd24027ff92ff70b2e4728f185	Actinobacteria	Streptomycetaceae	Streptomyces	-0.589874	WWDAB-WW_t0	less_75_percent
e93e78f6540ea8b5c25ccaa2c9dfc673	Proteobacteria	Bradyrhizobiaceae	NA	-0.544201	WWDAB-WW_t0	less_50_percent
42844ebc2d9f7ac7d616bb803d9bdac8	Proteobacteria	Bradyrhizobiaceae	Bosea	-0.531375	WWDAB-WW_t0	less_50_percent
0ddcf6e3f5c1766c97e1aedfab9b19c3	Proteobacteria	Xanthomonadaceae		-0.399072	WWDAB-WW_t0	less_50_percent
265260dc279ed188d34a69c9fb864c5b	Proteobacteria	Oxalobacteraceae	NA	-0.399072	WWDAB-WW_t0	less_50_percent
28b8944f07b2e0b4667677807c7c412f	Proteobacteria	Oxalobacteraceae		-0.399072	WWDAB-WW_t0	less_50_percent
62ed42c1de8f2b4ff3b9014a0c67c826	Proteobacteria	Comamonadaceae	NA	-0.399072	WWDAB-WW_t0	less_50_percent
9ca3d3bcf1604faf4bc4f8b0f94d0fb2	Bacteroidetes	Chitinophagaceae		-0.399072	WWDAB-WW_t0	less_50_percent
b26e371cdd3adbcb7132bd1896b7714d	Proteobacteria	Coxiellaceae		-0.399072	WWDAB-WW_t0	less_50_percent
ccb74e9c87737d966a27669e9fe88ad1	Proteobacteria	Pseudomonadaceae	Pseudomonas	-0.399072	WWDAB-WW_t0	less_75_percent
3eb0f49429810706d1b15958b2527836	Proteobacteria	NA	NA	-0.333683	WWDAB-WW_t0	less_50_percent
ba6857685408537e7ed089a69612e071	Proteobacteria	NA	NA	-0.333683	WWDAB-WW_t0	less_50_percent
c80193dff48dbf49005af6c127ff0f3f	Proteobacteria	Bradyrhizobiaceae	Bosea	-0.333683	WWDAB-WW_t0	less_50_percent
06e6cb62be4c4542b6a4bf53d002d8c1	Proteobacteria	Xanthomonadaceae		-0.333683	WWDAB-WW_t0	less_75_percent
2783aad6edadbf4382422265aba85089	Proteobacteria	NA	NA	-0.220705	WWDAB-WW_t0	less_50_percent
49205e6c7e9ca599015fc0ff6fc16bd1	Proteobacteria	Oxalobacteraceae		-0.220705	WWDAB-WW_t0	less_50_percent
6a1b6c55a657513f5eb8d86ab925a868	Proteobacteria	Xanthomonadaceae		-0.220705	WWDAB-WW_t0	less_50_percent
6da54627212c6ca2b67d16d6a850992f	Proteobacteria	Comamonadaceae	Polaromonas	-0.220705	WWDAB-WW_t0	less_50_percent
af048548c644e6417fba1930800f32f1	Proteobacteria	Comamonadaceae	Polaromonas	-0.220705	WWDAB-WW_t0	less_50_percent
b1f2d666d60bece986db9665f0ab827f	Proteobacteria	Comamonadaceae		-0.220705	WWDAB-WW_t0	less_75_percent
d6cc8e0b2e8b3a55f5485f082d915f1a	Proteobacteria	Oxalobacteraceae		-0.220705	WWDAB-WW_t0	less_75_percent
82039dda6ff6fa5d73c9261f9a6b791b	Proteobacteria	Alcaligenaceae		11.8512	WWDAB-WW_t0	less_50_percent
7f75a308d852488b8f0ef1c9c119a212	Proteobacteria	Alcaligenaceae		15.4963	WWDAB-WW_t0	less_100_percent
5f96a4a7370b48dd4db0a3b3410b45df	Proteobacteria	Alcaligenaceae		16.6821	WWDAB-WW_t0	less_100_percent
2f39b84fa7fba23390ae37107bddf208	Proteobacteria	Bradyrhizobiaceae	Bradyrhizobium	14.1771	WWDAB-WW_t0	less_100_percent
5d5ad5d6e2aed8ff11b9f005ad7b1754	Proteobacteria	Bradyrhizobiaceae	Bradyrhizobium	14.1885	WWDAB-WW_t0	less_100_percent
3b337caed40a95a5616e390799f74912	Proteobacteria	Bradyrhizobiaceae	NA	14.7575	WWDAB-WW_t0	less_50_percent
e1e3fa52538c5d1f76bf0a3aa90af5b4	Proteobacteria	Caulobacteraceae	Asticcacaulis	18.2768	WWDAB-WW_t0	conserved
32f353aa55d9c8cfafce458f45db1511	Proteobacteria	Caulobacteraceae	Asticcacaulis	18.3214	WWDAB-WW_t0	less_100_percent
37ed28c21180059adfbae0b9cd6aa62d	Proteobacteria	Caulobacteraceae	Phenylobacterium	11.6964	WWDAB-WW_t0	less_50_percent
c37011b3009375431521ac8566025784	Bacteroidetes	Chitinophagaceae		12.0184	WWDAB-WW_t0	less_50_percent
49a7f1b226116553da65fdaec7ac2a14	Proteobacteria	Comamonadaceae	Acidovorax	17.0826	WWDAB-WW_t0	conserved
487065234c1bf205eff101c1cdadd06a	Proteobacteria	Comamonadaceae	NA	13.3105	WWDAB-WW_t0	less_75_percent
da3a27cce6dfc94801ac48288bd2b656	Proteobacteria	Comamonadaceae	NA	13.4361	WWDAB-WW_t0	less_75_percent
577cef360a20eb14f64c886419f0a19f	Proteobacteria	Comamonadaceae	NA	18.2723	WWDAB-WW_t0	less_100_percent
8a6a3a6f85e4a0aff2eecb3bec4c600d	Proteobacteria	Comamonadaceae	Polaromonas	16.9585	WWDAB-WW_t0	less_100_percent
323119d9595c94a8a5ccd0b712bf2d21	Proteobacteria	Comamonadaceae	Polaromonas	17.0484	WWDAB-WW_t0	less_100_percent
9915aedcc1ea35d7924026092694f83c	Proteobacteria	Comamonadaceae		12.2225	WWDAB-WW_t0	less_75_percent
8c1c13600e83773cf0ec239a063e9964	Proteobacteria	Comamonadaceae		13.2873	WWDAB-WW_t0	less_75_percent
e134f5447cd9f911e3911869ea3b1467	Proteobacteria	Comamonadaceae		13.4249	WWDAB-WW_t0	less_100_percent
85bf767b5b1d547ad0b2454feaa0737d	Proteobacteria	Comamonadaceae		13.665	WWDAB-WW_t0	less_100_percent
d8a6b7c4ad53aa36f305451fa9b42ea0	Proteobacteria	Comamonadaceae		14.2693	WWDAB-WW_t0	less_75_percent
ad5997e39de928cba950bd756ca4f383	Proteobacteria	Comamonadaceae		14.6092	WWDAB-WW_t0	less_75_percent
b66ff5535ddb064799f2d7615ad13607	Proteobacteria	Comamonadaceae		15.5954	WWDAB-WW_t0	less_100_percent
fb51f30fd2e9b2d48f8c3e5550d8d37c	Proteobacteria	Comamonadaceae		15.7172	WWDAB-WW_t0	less_100_percent
9d6a4d371e8ae0a7bc1a7cf9b30b686d	Proteobacteria	Coxiellaceae		10.9199	WWDAB-WW_t0	less_50_percent
21d8c4caaa2e0ce53014e15bd1057ecc	Bacteroidetes	Cytophagaceae		12.8352	WWDAB-WW_t0	less_50_percent
58e6c05406bc58db1b9f2f111f928976	Actinobacteria	Frankiaceae		13.6858	WWDAB-WW_t0	less_75_percent
b33d76b4f4608b7d9a3f2bcd92ed6bef	Proteobacteria	Hyphomicrobiaceae	Parvibaculum	16.7938	WWDAB-WW_t0	less_75_percent
d0356928bb4135c61a81b62b2d022dc5	Proteobacteria	Hyphomicrobiaceae	Parvibaculum	16.8231	WWDAB-WW_t0	less_100_percent
29ed6521e8bbf3add7c23f3b7ef8fd6b	Proteobacteria	Methylophilaceae	NA	17.9455	WWDAB-WW_t0	less_100_percent
cd831a696c0532843b839ac08b2343d3	Proteobacteria	Methylophilaceae		19.0602	WWDAB-WW_t0	conserved
95d8b9468ac7242a95bb2de11c2a5bc5	Actinobacteria	Microbacteriaceae	NA	15.5214	WWDAB-WW_t0	less_100_percent
9342756ffa40cb096d92c244a72dee11	Actinobacteria	Microbacteriaceae	Salinibacterium	14.4691	WWDAB-WW_t0	less_50_percent
ddf000f8b0f58016282451c76032fe68	Actinobacteria	Microbacteriaceae		14.8809	WWDAB-WW_t0	less_50_percent
9acd4f9e962e84db0febddf24da9a292	Proteobacteria	Moraxellaceae	Perlucidibaca	14.3345	WWDAB-WW_t0	less_75_percent
d59d5e1ca21350eb882b50f66872149f	Proteobacteria	Moraxellaceae	Perlucidibaca	16.1846	WWDAB-WW_t0	less_100_percent
fc0042dc9544902e483039799ccb20c9	Proteobacteria	Moraxellaceae	Perlucidibaca	16.4527	WWDAB-WW_t0	less_100_percent
01f24451f09743079f524f345d1ca6d8	Proteobacteria	Moraxellaceae		11.4294	WWDAB-WW_t0	less_50_percent
0ab026b677a02dc954b411bc870d3c7d	Proteobacteria	Moraxellaceae		12.5399	WWDAB-WW_t0	less_50_percent
d87f9318aab12cf4a2fd786052b79eb8	Actinobacteria	Mycobacteriaceae	Mycobacterium	14.2	WWDAB-WW_t0	less_50_percent
b146f1763041b3bc7c35b68809acd113	Actinobacteria	Mycobacteriaceae	Mycobacterium	14.4366	WWDAB-WW_t0	less_75_percent
2f6c4e0e18aaed97f7394bf5c9eba80e	Proteobacteria	NA	NA	10.9495	WWDAB-WW_t0	less_50_percent
94674e5b7889361dcc07a663e0971f21	Proteobacteria	NA	NA	11.7178	WWDAB-WW_t0	less_50_percent
6aafe25bb17cc96e55c3d52e48c154c8	Proteobacteria	NA	NA	13.7683	WWDAB-WW_t0	less_50_percent
4d15ec41425271c35b1b9385a0abc5c3	Proteobacteria	NA	NA	15.6885	WWDAB-WW_t0	less_100_percent
d4b6c01a7ec43cab0db80a38af376dfd	Proteobacteria	Oxalobacteraceae	Janthinobacterium	18.2448	WWDAB-WW_t0	conserved
a4a69febc9c700d78e9c4b444bdf8289	Proteobacteria	Oxalobacteraceae	Janthinobacterium	18.3401	WWDAB-WW_t0	conserved
388345c73bc6258c4e05c7f10c078556	Proteobacteria	Oxalobacteraceae	Janthinobacterium	18.9638	WWDAB-WW_t0	conserved
a78b39338725b27731a88c71a0ecc5b6	Proteobacteria	Oxalobacteraceae	NA	17.1424	WWDAB-WW_t0	less_100_percent
06d91e4224cb9f3c7dc452531fa099e2	Actinobacteria	Mycobacteriaceae	Mycobacterium	14.294	WWDAB-WW_t0	less_25_percent
0dc081a8b650a1f5a340463d4ea623cf	Planctomycetes	Planctomycetaceae	Planctomyces	11.7364	WWDAB-WW_t0	less_25_percent
1bda80f8ae552f06d5afd56dada686e0	Proteobacteria	Alcaligenaceae		-0.220705	WWDAB-WW_t0	less_25_percent
19122dda609a9fa3e04d23a6f60829eb	Proteobacteria	Oxalobacteraceae		15.0621	WWDAB-WW_t0	less_100_percent
1d6f89e52200be515bc6538d07d482bb	Proteobacteria	Comamonadaceae	Methylibium	-0.333683	WWDAB-WW_t0	less_25_percent
fcaa1314dde25c3d578691b4449e3b95	Proteobacteria	Oxalobacteraceae		15.5268	WWDAB-WW_t0	less_100_percent
22b25eaf820dd1ea79ee53216f3a31a9	Proteobacteria	Aeromonadaceae		-0.589874	WWDAB-WW_t0	less_25_percent
281f47b4698f3bc0c4d69e32f95c0014	Actinobacteria	Mycobacteriaceae	Mycobacterium	-0.399072	WWDAB-WW_t0	less_25_percent
2cfe07151ea78612cba650b3ebd1ef56	Proteobacteria	Comamonadaceae		-0.43651	WWDAB-WW_t0	less_25_percent
3ed280ed3c1eebe93c69ff53ec423ebb	Proteobacteria	Caulobacteraceae	Mycoplana	-0.220705	WWDAB-WW_t0	less_25_percent
3fe80f1e0c743399de4930b59780032d	Proteobacteria	Bradyrhizobiaceae	NA	-0.43651	WWDAB-WW_t0	less_25_percent
48a03deac00781403afbfbc52a563cd2	Actinobacteria	Micrococcaceae	NA	-0.590162	WWDAB-WW_t0	less_25_percent
49a0d4a9ff033801d79b9fc2ec59a256	Proteobacteria	NA	NA	-0.220705	WWDAB-WW_t0	less_25_percent
4c1abdc2d079fcdc75b148908ddd279d	Nitrospirae	Nitrospiraceae	Nitrospira	11.9587	WWDAB-WW_t0	less_25_percent
4ee07d94c03be1b991a615cbde105124	Firmicutes	Peptostreptococcaceae		-0.43651	WWDAB-WW_t0	less_25_percent
516a4bfb67cfbffc9e26484929e767a4	Proteobacteria	Coxiellaceae		11.4965	WWDAB-WW_t0	less_25_percent
598867a7a0c672d5bfbdbd468f21aaac	Proteobacteria	Alcaligenaceae	Achromobacter	-0.590162	WWDAB-WW_t0	less_25_percent
5dcad0130a53f096a05a5c0171be538d	Actinobacteria	Microbacteriaceae		14.0283	WWDAB-WW_t0	less_25_percent
6493d9f77b25ee038758796567f0ad0c	Proteobacteria			-0.43651	WWDAB-WW_t0	less_25_percent
6b78e65551eb79d149f536f74ea8fda2	Actinobacteria	Gordoniaceae	Gordonia	13.2985	WWDAB-WW_t0	less_25_percent
6bd2c9ee2d0a231ad7c05ef13b43f0bb	Bacteroidetes	Cytophagaceae		13.3327	WWDAB-WW_t0	less_25_percent
750323a96f30b0a97298bde9020e5e0a	Proteobacteria	Coxiellaceae		-0.531375	WWDAB-WW_t0	less_25_percent
798302ef5f0f4a513110b8019b70415a	Bacteroidetes	Cytophagaceae		-0.333683	WWDAB-WW_t0	less_25_percent
7adbc73d8dff0f45b825a92273111620	Proteobacteria	Legionellaceae	NA	-0.544201	WWDAB-WW_t0	less_25_percent
7e0c3b4104f856798b8785a5d173975a	Proteobacteria	Bradyrhizobiaceae	NA	-0.399072	WWDAB-WW_t0	less_25_percent
83f2ace08e2b50c51520bb54b0eb75a4	Proteobacteria	Hyphomicrobiaceae	Devosia	-0.220705	WWDAB-WW_t0	less_25_percent
8548f45adf6c99e9742266a6abb0646c	Firmicutes	Peptostreptococcaceae		-0.220705	WWDAB-WW_t0	less_25_percent
944383c361187fbbfc23f76527185c02	Proteobacteria	Oxalobacteraceae		15.8774	WWDAB-WW_t0	less_100_percent
865fbd06d5ad4b9d8051dcc23ba3e4fc	Proteobacteria	Caulobacteraceae	Phenylobacterium	-0.220705	WWDAB-WW_t0	less_25_percent
91b9308ee35f115b3028e0eba30d9e80	Actinobacteria	Microbacteriaceae	Salinibacterium	13.5165	WWDAB-WW_t0	less_25_percent
95dec7613554ef528450dfddc350c03c	Bacteroidetes	Sphingobacteriaceae		12.4964	WWDAB-WW_t0	less_25_percent
9651caeba8214a2c2c2b444a1dd3f935	Actinobacteria	Mycobacteriaceae	Mycobacterium	14.4057	WWDAB-WW_t0	less_25_percent
99ca67f92126740849f2ad74d172792b	Proteobacteria	Coxiellaceae	Aquicella	-0.399072	WWDAB-WW_t0	less_25_percent
a3f0a88d49d581c70277a1637fb2cce7	Bacteroidetes	Sphingobacteriaceae		-0.43651	WWDAB-WW_t0	less_25_percent
a89d56073dfad49145c0adf13cd08324	Bacteroidetes			-0.333683	WWDAB-WW_t0	less_25_percent
aac8d6a2ce84a901b53ccce2e242e9c1	Proteobacteria			-0.333683	WWDAB-WW_t0	less_25_percent
b4514923412f3ad81c11f9de6cb77304	Actinobacteria	Mycobacteriaceae	Mycobacterium	-0.399072	WWDAB-WW_t0	less_25_percent
b484c6b09c15fcb0abf6ab551025f575	Proteobacteria	Moraxellaceae	Perlucidibaca	-0.220705	WWDAB-WW_t0	less_25_percent
b8d5896b95f444ea17debb7063fd13df	Proteobacteria	Oxalobacteraceae		-0.547568	WWDAB-WW_t0	less_25_percent
c2d8e77cdd54ccf13703067b88a1b34d	Bacteroidetes	Cytophagaceae		-0.333683	WWDAB-WW_t0	less_25_percent
c517048801b1b1c8ef1e1555660e4c4d	Proteobacteria	Bradyrhizobiaceae		14.7388	WWDAB-WW_t0	less_25_percent
c652cde1ae1e40157e57ed4af4004139	Proteobacteria	Sphingomonadaceae	Sphingobium	-0.333683	WWDAB-WW_t0	less_25_percent
cc3b664131c8f32dcafb4feb85e55cf9	Proteobacteria	Bradyrhizobiaceae	NA	-0.531375	WWDAB-WW_t0	less_25_percent
ccde55f5e02ba60c9556a86754b2bb38	Firmicutes	Bacillaceae	Bacillus	-0.531375	WWDAB-WW_t0	less_25_percent
d43b8eea95121c1934362afd2be6d436	Proteobacteria	NA	NA	13.5058	WWDAB-WW_t0	less_25_percent
d5ea938024e734f9396ad41fe02a847e	Proteobacteria	Coxiellaceae		10.4351	WWDAB-WW_t0	less_25_percent
db82543e11a99b50a0e9dff72b5a2673	Proteobacteria	Phyllobacteriaceae	Mesorhizobium	-0.399072	WWDAB-WW_t0	less_25_percent
04ce63115f9abd01c779024ce148c7b7	Proteobacteria	Oxalobacteraceae		16.0491	WWDAB-WW_t0	less_100_percent
d9ff453b338cd13f43afdadccde70243	Cyanobacteria	Pseudanabaenaceae	Pseudanabaena	10.327	WWDAB-WW_t0	less_50_percent
de6f377ef7c2f4a7f38677e551113abd	Proteobacteria	Rhodospirillaceae		-0.531375	WWDAB-WW_t0	less_25_percent
e4f569129ed8463c5e7dd9986492e2d0	Bacteroidetes	Chitinophagaceae		-0.333683	WWDAB-WW_t0	less_25_percent
e7b039e9b322a17398a29a80f302cc3a	Proteobacteria	NA	NA	-0.399072	WWDAB-WW_t0	less_25_percent
eec5d27d85fdb87fbda552fdc347b82e	Proteobacteria			-0.399072	WWDAB-WW_t0	less_25_percent
fcc3d4e1b5944e0841ecc5ae0503c091	Proteobacteria	Sphingomonadaceae		11.5869	WWDAB-WW_t0	less_25_percent
586362d493da543e927823b9f428e208	Proteobacteria	Pseudomonadaceae	Pseudomonas	19.3888	WWDAB-WW_t0	less_100_percent
cc73b3cfc1e8f6fe4159ef138914a875	Proteobacteria	Rhodospirillaceae		14.4153	WWDAB-WW_t0	less_75_percent
669feb01eb3c82431b20d2d1c8b6c165	Proteobacteria	Rhodospirillaceae		14.4597	WWDAB-WW_t0	less_75_percent
1b0237dac32d1a44096b3d321bb84da5	Proteobacteria	Sinobacteraceae	NA	13.2779	WWDAB-WW_t0	less_50_percent
eafb4de5f8f5e09c1fe33caf76badd1e	Proteobacteria	Sinobacteraceae	NA	14.1187	WWDAB-WW_t0	less_50_percent
c8b4241e8c9e93f4f501cb1e6224f93b	Proteobacteria	Sphingomonadaceae		12.4822	WWDAB-WW_t0	less_50_percent
bb16ac80fa9d172a6b0073779972cbeb	Proteobacteria	Sphingomonadaceae		15.209	WWDAB-WW_t0	less_75_percent
d74a52dd241e3e19b4a312921ec9fd90	Proteobacteria	Sphingomonadaceae		15.2561	WWDAB-WW_t0	less_75_percent
e9e8799eb13fedb5bf152c4a810af184	Proteobacteria	Xanthomonadaceae	Dokdonella	15.2762	WWDAB-WW_t0	less_100_percent
0878a012d7325eed6d66568c4f071aad	Proteobacteria	Xanthomonadaceae	Dokdonella	15.7607	WWDAB-WW_t0	less_100_percent
dc0524c392b506928b401ddb973b7bd4	Proteobacteria	Xanthomonadaceae	NA	13.4705	WWDAB-WW_t0	less_75_percent
e17aeab7bab7e439e38a2cf6414bc0b3	Proteobacteria	Xanthomonadaceae	NA	13.7956	WWDAB-WW_t0	less_75_percent
9174f1694ec541c5295db140455625f3	Proteobacteria	Xanthomonadaceae	NA	15.0667	WWDAB-WW_t0	less_75_percent
550355fc54ea23a1ebb4daba02352e8a	Proteobacteria	Xanthomonadaceae	NA	15.6156	WWDAB-WW_t0	less_75_percent
1ecaf6c5d8f33738dc71d1a2a2db9659	Proteobacteria	Xanthomonadaceae	Rhodanobacter	20.2439	WWDAB-WW_t0	conserved
e7f2d8ef78a85f7cc9c966d413c25b0b	Proteobacteria	Xanthomonadaceae	Rhodanobacter	21.5921	WWDAB-WW_t0	conserved
896e96b04c7f20e1f44a4ad6a81e6e54	Proteobacteria	Xanthomonadaceae		11.7321	WWDAB-WW_t0	less_50_percent
0d9328248a655897f24382044e4eba32	Proteobacteria	Xanthomonadaceae		12.2554	WWDAB-WW_t0	less_50_percent
ba089864d7d8f25dadc850c8bf091fdc	Proteobacteria	Xanthomonadaceae		12.3287	WWDAB-WW_t0	less_50_percent
f0d06b5f82d9343c5ec3331d16da4a7b	Chlamydiae			11.1371	WWDAB-WW_t0	less_50_percent
6de5cfede143e7c960d47a94bd472288	Proteobacteria			12.1529	WWDAB-WW_t0	less_50_percent
55e10138b3b53a5602c30eed464b6f34	Proteobacteria			12.2258	WWDAB-WW_t0	less_50_percent
17f49bfc990468f7820594f6af91e6ec	Proteobacteria			13.6413	WWDAB-WW_t0	less_75_percent
bfc79542429c45d11b1a5f11e8cc67e1	Proteobacteria			13.6815	WWDAB-WW_t0	less_50_percent
85542cbca4d311cca137937b67615b0d	Proteobacteria			14.426	WWDAB-WW_t0	less_50_percent
6e7e72b68eab307354f486b274503bbc	Proteobacteria			14.6277	WWDAB-WW_t0	less_50_percent
eabdaba6494a71a1a7f6cd6156d838f7	Firmicutes	Bacillaceae	Bacillus	-0.791479	WWDAB-DAB_t0	less_50_percent
1e5f814299678b219eb343b60c904356	Actinobacteria	Streptomycetaceae	Streptomyces	-0.709718	WWDAB-DAB_t0	less_50_percent
7cbbf7027613d12b1488f0fecd5aa6e7	Firmicutes	Paenibacillaceae	Paenibacillus	-0.709718	WWDAB-DAB_t0	less_50_percent
8126db7d622a9a5d8b625bbbe798dc67	Firmicutes	Staphylococcaceae	Staphylococcus	-0.709718	WWDAB-DAB_t0	less_50_percent
c1efe1d5e061ffa531c2c84259e3eb81	Firmicutes	Planococcaceae	Lysinibacillus	-0.709718	WWDAB-DAB_t0	less_50_percent
5ebc260d37543424ccfd64d974adeab6	Actinobacteria	Streptomycetaceae	Streptomyces	-0.639469	WWDAB-DAB_t0	less_50_percent
ff0678bc432bc85ad41994eacb77739a	Firmicutes	Bacillaceae	Bacillus	-0.639469	WWDAB-DAB_t0	less_50_percent
7b527a78fe52b883c799bd3e4ac6f4eb	Firmicutes	Paenibacillaceae	Paenibacillus	-0.639469	WWDAB-DAB_t0	less_75_percent
c2bc54e29cde81040c02d696a9e0a635	Proteobacteria	Pseudomonadaceae	Pseudomonas	-0.639469	WWDAB-DAB_t0	less_75_percent
65846924ddf81ee0006a1d33423a5e7a	Actinobacteria	Nocardiaceae	NA	-0.631377	WWDAB-DAB_t0	less_50_percent
8ecfc194cbca75b25d72b757c872f515	Proteobacteria	Moraxellaceae	Acinetobacter	-0.631377	WWDAB-DAB_t0	less_50_percent
3114e6e2247cfde6754a36dce2362713	Proteobacteria	Pseudomonadaceae	Pseudomonas	-0.631377	WWDAB-DAB_t0	less_75_percent
cc467b706782bcb7f6b1e9aa59717206	Firmicutes	Bacillaceae	Bacillus	-0.615515	WWDAB-DAB_t0	less_75_percent
736ea4c8e472b24752c29206df553db9	Proteobacteria	Moraxellaceae	Acinetobacter	-0.590162	WWDAB-DAB_t0	less_50_percent
37b1c5d6978ef0cfdb8bfb9ffdb941e4	Firmicutes	Paenibacillaceae	Paenibacillus	-0.791479	WWDAB-DAB_t0	one_sample
65b870bb87fba97058fc07f91c1250f8	Proteobacteria	Caulobacteraceae		-0.791479	WWDAB-DAB_t0	one_sample
661d26d31046ed45c8d8ccd1c4c0dc07	Proteobacteria	Pseudomonadaceae	Pseudomonas	-0.791479	WWDAB-DAB_t0	one_sample
674ac01b13151a924cddc8693f9d273c	Actinobacteria	Corynebacteriaceae	Corynebacterium	-0.709718	WWDAB-DAB_t0	one_sample
13709b98d22de7c338a735d56d7b0d5e	Firmicutes	Bacillaceae	Bacillus	-0.590162	WWDAB-DAB_t0	less_75_percent
ab82b18f7e87230bcc2b5a8ef39c14d4	Proteobacteria	Pseudomonadaceae	Pseudomonas	-0.709718	WWDAB-DAB_t0	one_sample
f17aa005e00cd905946bf8f4db5b7db7	Proteobacteria	Oxalobacteraceae	Herbaspirillum	-0.791479	WWDAB-DAB_t0	one_sample
b13d6bd8e5b6656c9f3b11e3d8b2f347	Proteobacteria	Burkholderiaceae	Burkholderia	-0.49536	WWDAB-DAB_t0	less_100_percent
0aa9a65322f1b805dcd91e79ef7bf5ac	Proteobacteria	Burkholderiaceae	Burkholderia	14.5208	WWDAB-DAB_t0	less_100_percent
04c51e70be19f6288fd3bf9d928705cc	Proteobacteria	Pseudomonadaceae	Pseudomonas	-0.709718	WWDAB-DAB_t0	less_25_percent
07d99aaa339316df8a0c38caf16c2d5c	Firmicutes	Leuconostocaceae		-0.791479	WWDAB-DAB_t0	less_25_percent
2593baf4d2258d34bd0625c56342d3b4	Firmicutes	Bacillaceae	Virgibacillus	-0.709718	WWDAB-DAB_t0	less_25_percent
33327bc4a8c5bd67534bde08b21ccc27	Firmicutes	Paenibacillaceae	Paenibacillus	-0.639469	WWDAB-DAB_t0	less_25_percent
46bac9270516057a8f842a0a06049a94	Proteobacteria	Pseudomonadaceae	Pseudomonas	-0.709718	WWDAB-DAB_t0	less_25_percent
7aee3802931ef6b3fb7f1cd4d6c73306	Proteobacteria	Rhodospirillaceae	Azospirillum	-0.709718	WWDAB-DAB_t0	less_25_percent
937f73e15eb6d45f8b55421d79e5b11c	Actinobacteria	Nocardiaceae	NA	-0.709718	WWDAB-DAB_t0	less_25_percent
ba0a879098b4951a1359e472b0ffc9bd	Actinobacteria	Streptomycetaceae	Streptomyces	-0.709718	WWDAB-DAB_t0	less_25_percent
bb77ec57614b856a061229861a7f8b31	Actinobacteria	Streptomycetaceae	Streptomyces	-0.631377	WWDAB-DAB_t0	less_25_percent
e1fcbb834ebf0815e524d05179a7cc9d	Proteobacteria	Pseudomonadaceae	Pseudomonas	13.0568	WWDAB-DAB_t0	less_75_percent
f2dae820f97b894978782a6abe09f5e2	Firmicutes	Paenibacillaceae	Paenibacillus	-0.631377	WWDAB-DAB_t0	less_25_percent
6ece40f57d33b055163c8a7d12ca710c	Proteobacteria	Pseudomonadaceae	Pseudomonas	13.7004	WWDAB-DAB_t0	less_75_percent
0f67236ce11363d2b6e7509b584a33a5	Actinobacteria	Microbacteriaceae	NA	-0.791479	WWDAB	less_50_percent
46e947e014bf4eced56e916e7061d644	Actinobacteria	Microbacteriaceae	NA	-0.791479	WWDAB	less_50_percent
548faf09f6bedd93cdb0a654a571197b	Proteobacteria	Rhodospirillaceae	Azospirillum	-0.791479	WWDAB	less_50_percent
0fad58034f4d6fe5842ca6d4356c1423	Proteobacteria	Comamonadaceae	NA	-0.709718	WWDAB	less_50_percent
a93d5fa61af68132cb50242787b05b6c	Proteobacteria			-0.709718	WWDAB	less_50_percent
c02aaa793735b95a6abc1f04fd4545a9	Bacteroidetes	[Weeksellaceae]	Chryseobacterium	-0.709718	WWDAB	less_50_percent
1f589a15e20f9da693cc4fd327605bdf	Proteobacteria	Rhizobiaceae	NA	-0.639469	WWDAB	less_50_percent
421b6a4f8997ea5fec421b9a2ea145db	Proteobacteria	Xanthomonadaceae	Rhodanobacter	-0.639469	WWDAB	less_50_percent
4ce88005388646ed1fbb2d10d52a2813	Actinobacteria	Frankiaceae		-0.639469	WWDAB	less_50_percent
82ff0406d518cc8957255dd4f2dd6d66	Proteobacteria	Rhizobiaceae	NA	-0.639469	WWDAB	less_50_percent
8c5652eaf2cf524f2a68e5b2bb1618da	Bacteroidetes	NA	NA	-0.639469	WWDAB	less_50_percent
bda4a376809e751c70edab8323ac77db	Proteobacteria	Alcaligenaceae		-0.639469	WWDAB	less_50_percent
cd81160e52958973f6ebff96664f8b4b	Proteobacteria	Brucellaceae	NA	-0.639469	WWDAB	less_50_percent
f4172afc924c7eb57021cba6ac48866c	Actinobacteria	Dermacoccaceae	Dermacoccus	-0.639469	WWDAB	less_50_percent
dcb1ffcf3b43f32e19484949b08a729a	Proteobacteria	Xanthomonadaceae	Rhodanobacter	-0.639469	WWDAB	less_75_percent
04643701c82f1302a52d8f54b41e2510	Proteobacteria	Comamonadaceae	Rhodoferax	-0.631377	WWDAB	less_50_percent
0f561dcb50214c184e5368ef09bdc9ec	Firmicutes	Paenibacillaceae	Paenibacillus	-0.631377	WWDAB	less_50_percent
15d8bd58df0a54acc33401932f64c7b7	Proteobacteria	Xanthomonadaceae		-0.631377	WWDAB	less_50_percent
1705899f30135be3f3ab4dea02355899	Proteobacteria	Pseudomonadaceae	Pseudomonas	-0.631377	WWDAB	less_50_percent
24a73dc9a6e19ff4642734e98070a2ff	Proteobacteria	Caulobacteraceae	Asticcacaulis	-0.631377	WWDAB	less_50_percent
3515e2af2f3dbdf0121d5d5db26cb92b	Proteobacteria	Methylophilaceae	NA	-0.631377	WWDAB	less_50_percent
519eb280bbb7c26a3efacfbb14416f7c	Proteobacteria	Xanthobacteraceae	Xanthobacter	-0.631377	WWDAB	less_50_percent
659b6a2ff886135481631e56ff587242	Proteobacteria	Xanthomonadaceae	Rhodanobacter	-0.631377	WWDAB	less_50_percent
740c67ecc2f8ee1538c13c4a064a54b5	Proteobacteria	Xanthomonadaceae	Rhodanobacter	-0.631377	WWDAB	less_50_percent
84b36f42ab8447a4db97ddab05b0bbbd	Proteobacteria	Xanthomonadaceae	Rhodanobacter	-0.631377	WWDAB	less_50_percent
8f8339c5d097a2a9e30e66c798d4b180	Proteobacteria	Alcaligenaceae		-0.631377	WWDAB	less_50_percent
cab9b2ed113b9c6386bd58e3b705f684	Proteobacteria	Caulobacteraceae	Asticcacaulis	-0.631377	WWDAB	less_50_percent
d3b3f9b7ae9d4ee76d2f48d7b8d53d60	Proteobacteria	Methylophilaceae		-0.631377	WWDAB	less_50_percent
f99daf95e7103fe57b2de18678b4607d	Proteobacteria	Pseudomonadaceae	Pseudomonas	-0.631377	WWDAB	less_50_percent
26ba077de6c74aa99dccef5716fdf0dd	Actinobacteria	Streptomycetaceae	Streptomyces	-0.631377	WWDAB	less_75_percent
35fee43b779914fad7da280fd97c502e	Actinobacteria	Microbacteriaceae	Salinibacterium	-0.615515	WWDAB	less_50_percent
5380e7ff73378e29956af312b97adfab	Proteobacteria	Rhodospirillaceae		-0.615515	WWDAB	less_50_percent
7bf93a3c8498f766356e80ee4ba54b4e	Proteobacteria	Comamonadaceae	NA	-0.615515	WWDAB	less_50_percent
8fa8dcdb959ced19b0dc9f4e103de485	Proteobacteria	Alcaligenaceae		-0.615515	WWDAB	less_50_percent
a8143a9fa96ca85ca7877710678f110a	Proteobacteria	Xanthomonadaceae		-0.615515	WWDAB	less_50_percent
b8473951be61283bf70ed701b233b024	Proteobacteria	Xanthomonadaceae		-0.615515	WWDAB	less_50_percent
ba5ca2a403a213d3969774aa1b95d610	Proteobacteria	Xanthobacteraceae	Xanthobacter	-0.615515	WWDAB	less_50_percent
cb0827eec6131317b348655c35ba5b1b	Proteobacteria	Methylophilaceae		-0.615515	WWDAB	less_50_percent
d0f6400d2b759e567f22127799327c11	Proteobacteria	Alcaligenaceae		-0.615515	WWDAB	less_50_percent
e58e4269e794022f0b1eae83b2350e27	Proteobacteria	Methylophilaceae	NA	-0.615515	WWDAB	less_50_percent
0328cfeb9aeda5fb3d2aa590ddb18bfc	Proteobacteria	Alcaligenaceae		-0.590162	WWDAB	less_50_percent
0618f53ca94e83fad2be291a7de07a60	Proteobacteria	Xanthomonadaceae		-0.590162	WWDAB	less_50_percent
11ab988279ea1fc11f73cfe9431fc7c1	Proteobacteria	Pseudomonadaceae	Pseudomonas	-0.590162	WWDAB	less_50_percent
183c8b34543b7a41c84625ceaf14ec86	Proteobacteria	Oxalobacteraceae	Janthinobacterium	-0.590162	WWDAB	less_50_percent
1bec1ffbd8f91a3bc9a3f8264523bd00	Proteobacteria	Xanthomonadaceae		-0.590162	WWDAB	less_50_percent
1fa23de8e9f953ec81e8c8806e587810	Proteobacteria	Methylophilaceae		-0.590162	WWDAB	less_50_percent
2d6135d94da1077a509e7ceaf7763399	Proteobacteria	Bradyrhizobiaceae	Bosea	-0.590162	WWDAB	less_50_percent
37af7466856c14dd6ef394b334124d19	Proteobacteria	Caulobacteraceae	Phenylobacterium	-0.590162	WWDAB	less_50_percent
6a0b4d10673d38724f0c2c073015c2af	Proteobacteria	Xanthomonadaceae		-0.590162	WWDAB	less_50_percent
898201de73ba2d48e161debe60645a6f	Proteobacteria	Alcaligenaceae		-0.590162	WWDAB	less_50_percent
89b93035e44651980373e9b2394c3149	Proteobacteria	Xanthomonadaceae	Rhodanobacter	-0.590162	WWDAB	less_50_percent
99d5d044b710389e50b0909f9c50af41	Proteobacteria	Pseudomonadaceae	Pseudomonas	-0.590162	WWDAB	less_50_percent
9e66815fda2f17be54f34df73149236d	Proteobacteria	Oxalobacteraceae	Janthinobacterium	-0.590162	WWDAB	less_50_percent
a220fcd733498e5a6b4c81c4e5b46bc6	Proteobacteria	Phyllobacteriaceae	Mesorhizobium	-0.590162	WWDAB	less_50_percent
a2825fd9051cbdb60aa33876a86118d2	Proteobacteria	Pseudomonadaceae	Pseudomonas	-0.590162	WWDAB	less_50_percent
cb13450a544644e29684dd71cbe442b9	Proteobacteria	Xanthomonadaceae	NA	-0.590162	WWDAB	less_50_percent
de3ef8077989b09b151eeb9f8661648e	Proteobacteria	Methylophilaceae		-0.590162	WWDAB	less_50_percent
de9a9155394e28be120ff5515fae6a1a	Proteobacteria	Caulobacteraceae	Phenylobacterium	-0.590162	WWDAB	less_50_percent
a103f396222853f053823285bfc51e2e	Proteobacteria			-0.590162	WWDAB	less_75_percent
2422ab4f0dc2d64cab7e6d1f92941cc2	Proteobacteria	Comamonadaceae	NA	-0.589874	WWDAB	less_50_percent
001ce64eb1f97b6e02064f06d08298b4	Actinobacteria	Mycobacteriaceae	Mycobacterium	-0.791479	WWDAB	one_sample
00622d412e495f97bbd55748bee55bfb	Proteobacteria	Oxalobacteraceae	Ralstonia	-0.791479	WWDAB	one_sample
4e5d1ca89050d85dcb8f22cee6b7ca67	Proteobacteria	Xanthomonadaceae		-0.589874	WWDAB	less_50_percent
00fcd9059efd9bae321af0f860ca7b14	Proteobacteria	Moraxellaceae	Acinetobacter	-0.791479	WWDAB	one_sample
0189eac36e3d7104b14210725dcfdcb4	Actinobacteria	Dermabacteraceae		-0.791479	WWDAB	one_sample
0195f0c0cf2e11bdff088f5a1e6607d1	Proteobacteria	Xanthomonadaceae	Rhodanobacter	-0.791479	WWDAB	one_sample
01ced9284acaa18658b24a64ee2bf388	Firmicutes	Ruminococcaceae	NA	-0.709718	WWDAB	one_sample
5a946c0116c437e78b92fc217e5a8735	Proteobacteria	Caulobacteraceae	Asticcacaulis	-0.589874	WWDAB	less_50_percent
b25306decee1c78d94ba5c6b3648cb71	Proteobacteria	Comamonadaceae	Rhodoferax	-0.589874	WWDAB	less_50_percent
b820d019e36c59c27a6aafa883aaa99a	Firmicutes	Bacillaceae	Bacillus	-0.589874	WWDAB	less_50_percent
01f13697d11b583a36d842ac0b9c37a6	Bacteroidetes	Sphingobacteriaceae	Pedobacter	-0.709718	WWDAB	one_sample
02ff7ef783c1bf9461577ad36d2d0097	Proteobacteria	Comamonadaceae	NA	-0.791479	WWDAB	one_sample
034b68e5af8fe355fe7014afe01d9912	Proteobacteria	Oxalobacteraceae	Janthinobacterium	-0.791479	WWDAB	one_sample
db7e026ee1a056f602c185d662402cd1	Proteobacteria	Xanthomonadaceae	Dokdonella	-0.589874	WWDAB	less_50_percent
03b3388ee2149ee4ac6b57efe95b98d2	Proteobacteria	Rhizobiaceae	NA	-0.709718	WWDAB	one_sample
9fde65a0adf1b790869939087598ca80	Proteobacteria			-0.574309	WWDAB	less_75_percent
04d6a42e1731dfbc97057424ebdd5853	Proteobacteria	Comamonadaceae	NA	-0.791479	WWDAB	one_sample
04e27235591b9fee7c813c727bf954f2	Proteobacteria	Moraxellaceae	Acinetobacter	-0.791479	WWDAB	one_sample
745287410281e989d3fd54dccd636dd3	Proteobacteria	Comamonadaceae	NA	-0.547568	WWDAB	less_50_percent
05b70236c54df7f99d7fa7e2890783ea	Proteobacteria	Sphingomonadaceae	Novosphingobium	-0.791479	WWDAB	one_sample
077c4caba8503f3561062832888049c2	Proteobacteria	Burkholderiaceae	Burkholderia	-0.791479	WWDAB	one_sample
e0d1bca088ea0097fe373491c842b372	Proteobacteria	Hyphomicrobiaceae	Parvibaculum	-0.547568	WWDAB	less_50_percent
079208dc1a7dd3fc85a2d8559a26190d	Proteobacteria	Rhodospirillaceae	Azospirillum	-0.791479	WWDAB	one_sample
e9ef454abcbac64cb68b80c58bea7ab7	Proteobacteria			-0.547568	WWDAB	less_50_percent
083b1925aaa253476f2220c324907f0a	Proteobacteria	Caulobacteraceae	Asticcacaulis	-0.791479	WWDAB	one_sample
fd75198c7d3c1755e787557763f2f62c	Proteobacteria	Comamonadaceae	NA	-0.547568	WWDAB	less_50_percent
08c6100b92d257fa51880ccbd88b2127	Firmicutes	Staphylococcaceae	Staphylococcus	-0.791479	WWDAB	one_sample
08d2630f567d9513a6e960d5a54f6032	Proteobacteria	Rhodospirillaceae	Azospirillum	-0.709718	WWDAB	one_sample
090e74af38e8ec8eb0a063cb01ce1f66	Actinobacteria	Streptosporangiaceae	Nonomuraea	-0.709718	WWDAB	one_sample
09a82b937e93d68af8202bc5c8584955	Proteobacteria	Comamonadaceae		-0.791479	WWDAB	one_sample
d1a41724c454a3debcea738b02d8887d	Proteobacteria	Oxalobacteraceae	Janthinobacterium	-0.544201	WWDAB	less_50_percent
e0bbfb752e7ae416b08c934e2a07523b	Chlamydiae			-0.544201	WWDAB	less_50_percent
0ac7fa598ee90e2b62cac6e28bfc2512	Proteobacteria	Sphingomonadaceae	Novosphingobium	-0.544201	WWDAB	one_sample
2ebb3b9ece21027c67162956d9f74a60	Proteobacteria	Comamonadaceae		-0.544201	WWDAB	less_75_percent
0ad16db805dd9d76277b6a1cc60a43ab	Proteobacteria	NA	NA	-0.639469	WWDAB	one_sample
0def597e878405c27b176d49c48c499e	Proteobacteria	Pseudomonadaceae	Pseudomonas	-0.531375	WWDAB	less_50_percent
1f5c9f99b4341e95ecb7ce4170a75cbc	Proteobacteria	Comamonadaceae	NA	-0.531375	WWDAB	less_50_percent
0adf709bec18e1de94c1c03322b92121	Proteobacteria	NA	NA	-0.791479	WWDAB	one_sample
0b38d4979d681bbf5863c92d03202f33	Proteobacteria	Sphingomonadaceae		-0.709718	WWDAB	one_sample
0c9d6872e275e7dc64065ad3c9a386be	Proteobacteria	Xanthomonadaceae	Stenotrophomonas	-0.791479	WWDAB	one_sample
0dc0f289462cdc7b85df54ca810000a1	Proteobacteria	Moraxellaceae	Acinetobacter	-0.709718	WWDAB	one_sample
5067203bd42ba3060df105c01f066d3f	Proteobacteria	Sphingomonadaceae	Sphingobium	-0.531375	WWDAB	less_50_percent
6829c483af609976bf8b528d6b9b8339	Proteobacteria	Oxalobacteraceae	Janthinobacterium	-0.531375	WWDAB	less_50_percent
0df1524f2ed1fa62787feb3f226fc36c	Acidobacteria			-0.791479	WWDAB	one_sample
0e5c752256ab852fe8a864a51076bc64	Proteobacteria	Pseudomonadaceae	Pseudomonas	-0.791479	WWDAB	one_sample
be891287fb30fcd5e469582045d7bf91	Proteobacteria	Pseudomonadaceae	Pseudomonas	-0.531375	WWDAB	less_50_percent
0f0355f7dc181dac6549208d944d70b0	Proteobacteria	Methylobacteriaceae	Methylobacterium	-0.639469	WWDAB	one_sample
0f7c34564bdc192e23de5c9442fbe061	Proteobacteria			-0.631377	WWDAB	one_sample
0fc192383869c1cf37cda347c039bc2b	Firmicutes	Clostridiaceae		-0.639469	WWDAB	one_sample
1027b54790a93546edf5ff8b10d88155	Proteobacteria	Comamonadaceae		-0.791479	WWDAB	one_sample
105d15ff7bd19a20304442dd62203ecf	Proteobacteria	Sinobacteraceae		-0.639469	WWDAB	one_sample
e371697975999e3db82c7c36611a4359	Proteobacteria	Oxalobacteraceae	Janthinobacterium	-0.531375	WWDAB	less_50_percent
10ac8b1c7ae66c023f5b3688fbfe5073	Proteobacteria	Bradyrhizobiaceae	Bosea	-0.791479	WWDAB	one_sample
ef7eeab6ea187437e2eecfe8b1495e40	Proteobacteria	Xanthomonadaceae	Rhodanobacter	-0.531375	WWDAB	less_75_percent
46241d1e257c23efc1cd39dc67b040b4	Proteobacteria	Xanthomonadaceae		-0.49536	WWDAB	less_75_percent
110a8d9f1fd50ae8afaa6d5a4b5a352e	Proteobacteria	Sphingomonadaceae	Novosphingobium	-0.590162	WWDAB	one_sample
1193596569c0c6e3558593cfa7e23237	Proteobacteria	Caulobacteraceae		-0.791479	WWDAB	one_sample
11a78cc9363901add94eb2f7ea2dca79	Proteobacteria	Methylocystaceae		-0.791479	WWDAB	one_sample
122f48ff706e0d8158fb085c5bd62e98	Bacteroidetes	Chitinophagaceae		-0.791479	WWDAB	one_sample
4b6d9da8b8982c678f8b244ef29d18ef	Proteobacteria	Xanthomonadaceae	Rhodanobacter	-0.49536	WWDAB	less_75_percent
126148d33263c1b9d39f464ef2a93644	Proteobacteria	Rhodospirillaceae	Azospirillum	-0.709718	WWDAB	one_sample
1263c1d424ce177dd1cdcf8b9ce3279a	Proteobacteria			-0.791479	WWDAB	one_sample
5b2e24f71c5ff3b9cffdecb7c4252b35	Proteobacteria	Pseudomonadaceae	Pseudomonas	-0.49536	WWDAB	less_75_percent
74a5d94d97e8cb28fc68dc50719f146e	Proteobacteria	Methylophilaceae		-0.49536	WWDAB	less_75_percent
e79cccf53023ea843720e61dd5ed2a3a	Proteobacteria	Xanthomonadaceae		-0.49536	WWDAB	less_75_percent
12675779135d3fe4a2b693c9fb9281b9	Proteobacteria	Caulobacteraceae		-0.791479	WWDAB	one_sample
12deff11ad67c673f929148dccd2552d	Bacteroidetes	Cytophagaceae		-0.791479	WWDAB	one_sample
133c78856cc2ede9cb4bb237e9a510e9	Proteobacteria	Comamonadaceae	NA	-0.791479	WWDAB	one_sample
135f52d1937c366841723e324a786978	Acidobacteria	Koribacteraceae		-0.791479	WWDAB	one_sample
1378006dda5443c1a54269391fb69193	Proteobacteria	Oxalobacteraceae	Herbaspirillum	-0.791479	WWDAB	one_sample
28374cdcc891465a52ce7f9c7f9f2418	Proteobacteria	Oxalobacteraceae		-0.43651	WWDAB	less_50_percent
c0320eacdd6f63c59686d59743b579f3	Bacteroidetes	Cytophagaceae	Spirosoma	-0.43651	WWDAB	less_50_percent
23b7ffae5c32e6ea5c2285b26e13c33d	Proteobacteria	Bradyrhizobiaceae	NA	-0.43651	WWDAB	less_75_percent
1381569bd43ca1474bc51f3007dfd41e	Proteobacteria	Sphingomonadaceae	Kaistobacter	-0.791479	WWDAB	one_sample
291691e04734bfb00ddb0badb41d0327	Proteobacteria	Oxalobacteraceae		-0.43651	WWDAB	less_75_percent
13ccfc47bf0ffcf5c703331c03751df4	Bacteroidetes	Flavobacteriaceae	Flavobacterium	-0.791479	WWDAB	one_sample
14bdd48968974c68686c123cf1df7ece	Proteobacteria			-0.574309	WWDAB	one_sample
14cec32e708639572dbc73c03b5a5b83	Proteobacteria	Sphingomonadaceae	Sphingobium	-0.791479	WWDAB	one_sample
14e653b5ccdb432092406a6f0349e3ab	Proteobacteria	Alcaligenaceae		-0.791479	WWDAB	one_sample
15c7f0b3615cba0b97ccd2d839e14aee	Proteobacteria	Oxalobacteraceae		-0.791479	WWDAB	one_sample
15cfdb184c2928a322ef82f814f3e5a7	Firmicutes	Ruminococcaceae	NA	-0.615515	WWDAB	one_sample
15d341836bea8f0bf6ba4b98500f47d3	Actinobacteria	Nocardiaceae	NA	-0.709718	WWDAB	one_sample
3f8773a1e46800a6248230b69f42edab	Proteobacteria	Comamonadaceae	NA	-0.399072	WWDAB	less_50_percent
5e747c78ec57f74cd5b1b19448b78d9b	Bacteroidetes	Cytophagaceae	Spirosoma	-0.399072	WWDAB	less_50_percent
160a1494f41cc98a2480e9d8684b38ee	Bacteroidetes	Flavobacteriaceae	Flavobacterium	-0.631377	WWDAB	one_sample
16813a24e533a921c0a6e04b5dcd57a5	Bacteroidetes	Sphingobacteriaceae		-0.791479	WWDAB	one_sample
ea05a1a5f6f7a9490aaf6a642571c660	Proteobacteria	NA	NA	-0.399072	WWDAB	less_50_percent
16916dd4625322ca0ec8e86381213ffb	Firmicutes	Paenibacillaceae	Paenibacillus	-0.709718	WWDAB	one_sample
16d8d52062159c60cefe367ef4bd6d1f	Proteobacteria	Aeromonadaceae		-0.791479	WWDAB	one_sample
bfcb4f70129a765a5bb901acd0fae7a9	Proteobacteria	Rhizobiaceae	Agrobacterium	-0.399072	WWDAB	less_75_percent
17bbdf86613b7b3a4983c0efd065e9dd	Bacteroidetes	Sphingobacteriaceae		-0.791479	WWDAB	one_sample
184e5e9b156bcfec443e7a47344b470a	Firmicutes	Paenibacillaceae	Paenibacillus	-0.709718	WWDAB	one_sample
42fb3d8a3ecb7e8d413fa988e655a420	Proteobacteria	Comamonadaceae	NA	-0.333683	WWDAB	less_50_percent
198b5b28f965a6566ccf34dee08bc72a	Firmicutes	NA	NA	-0.791479	WWDAB	one_sample
1b467ea47451c5809c75f108451fa340	Proteobacteria	Pseudomonadaceae	Pseudomonas	-0.791479	WWDAB	one_sample
1b8a82e98b58668f61b3a6313ece6c5d	Proteobacteria	Caulobacteraceae		-0.709718	WWDAB	one_sample
1b8db38ceb6722e3ea5a827f77ca4afa	Proteobacteria	Xanthomonadaceae	NA	-0.709718	WWDAB	one_sample
1be2904e6005a2cfdeafd9e64656b603	Proteobacteria	Bradyrhizobiaceae	Balneimonas	-0.791479	WWDAB	one_sample
1c308990a40e8bdf77d96ef6f382a7a4	Proteobacteria	Bradyrhizobiaceae	Bosea	-0.791479	WWDAB	one_sample
1e45f89a486c5e70b6a48c858418e6ec	Proteobacteria	Bradyrhizobiaceae	Bradyrhizobium	-0.709718	WWDAB	one_sample
1e8be15cd949449d928cd772fa394892	Proteobacteria	Rhodobacteraceae	Paracoccus	-0.791479	WWDAB	one_sample
1f538ae3ff9d4b23396e90bdd8d853f2	Proteobacteria	Hyphomicrobiaceae	Devosia	-0.791479	WWDAB	one_sample
2113e1b572a2d11896f4f0a312f0f598	Firmicutes	Peptostreptococcaceae		-0.709718	WWDAB	one_sample
21657bfbffd12b2fcd5cb1f1ed28bb62	Proteobacteria			-0.791479	WWDAB	one_sample
21a4d6412b92267726ac407691cec07c	Proteobacteria	Shewanellaceae	Shewanella	-0.791479	WWDAB	one_sample
21dd3802cf0a31a7a294b267311d69f6	OP3			-0.791479	WWDAB	one_sample
2203df8e22bcf281851b8c567f4e6c8e	Proteobacteria	Oxalobacteraceae	Collimonas	-0.709718	WWDAB	one_sample
225ca43c98ec52db58490d7f6746a198	Firmicutes	Bacillaceae	Bacillus	-0.791479	WWDAB	one_sample
229a2abfcb96905e384e341ed50c15fe	Proteobacteria	Sphingomonadaceae	Sphingomonas	-0.709718	WWDAB	one_sample
2322b5fff38a90d99d7a37058ab164e8	Acidobacteria			-0.791479	WWDAB	one_sample
2402b772b5b3aeede158532d9c268ca6	Nitrospirae	Nitrospiraceae	Nitrospira	-0.709718	WWDAB	one_sample
240704f89390f844c5797b2f34e3f1d2	Proteobacteria	Pseudomonadaceae	Pseudomonas	-0.639469	WWDAB	one_sample
240c30e37e85bff8ec4af8eeaf14482a	Proteobacteria	Oxalobacteraceae		-0.791479	WWDAB	one_sample
241c4f510d32882f3ab65ca9daef4a9d	Firmicutes	Streptococcaceae	Streptococcus	-0.791479	WWDAB	one_sample
24333e995fed9cbab5960f1a93ecba28	Proteobacteria	Caulobacteraceae		-0.791479	WWDAB	one_sample
255a517134241013e183c8e8e324bb68	Firmicutes	Bacillaceae	Virgibacillus	-0.709718	WWDAB	one_sample
25e1f308703c9387db5acb67c16a72d6	Proteobacteria	Oxalobacteraceae		-0.791479	WWDAB	one_sample
25e49578bfef85e7212d2b2ce93d70eb	Proteobacteria	Sphingomonadaceae	Sphingomonas	-0.631377	WWDAB	one_sample
260178853dba02395549158919881a19	Proteobacteria	Myxococcaceae		-0.791479	WWDAB	one_sample
2623e6d706e01a5734d1ea7379300a3a	Fusobacteria	Leptotrichiaceae	Leptotrichia	-0.791479	WWDAB	one_sample
274d5f729ad23a0e4705ef10ae6296d1	Proteobacteria	Moraxellaceae	Perlucidibaca	-0.709718	WWDAB	one_sample
27653c4313d8885f010848344fb8dbbd	Bacteroidetes	Sphingobacteriaceae		-0.709718	WWDAB	one_sample
2820cf3a6046e0c05937791f56c5f8d1	Proteobacteria			-0.791479	WWDAB	one_sample
282e803c1dc1671daf561537008fafce	Actinobacteria	Microbacteriaceae	NA	-0.709718	WWDAB	one_sample
2842094965e641d2b537caaab255c8b5	Firmicutes	Bacillaceae	Bacillus	-0.709718	WWDAB	one_sample
2859f031167b2c14f3458f26f5ae022c	Proteobacteria	Rhodospirillaceae	Azospirillum	-0.791479	WWDAB	one_sample
286455fb9010281f41c5a9de9e5a731f	Bacteroidetes	Cytophagaceae	Spirosoma	-0.791479	WWDAB	one_sample
28afc3e4902fb257b5d1529fc8b0a642	Bacteroidetes	Chitinophagaceae	Sediminibacterium	-0.574309	WWDAB	one_sample
28c88b450bea58160189431027f00f38	Bacteroidetes	Sphingobacteriaceae	Pedobacter	-0.791479	WWDAB	one_sample
28f9d42296b309b8f4794193078820be	Proteobacteria	Oxalobacteraceae		-0.590162	WWDAB	one_sample
2b8bbfb3c0524b988251751db056841c	Proteobacteria	Acetobacteraceae		-0.791479	WWDAB	one_sample
2c4d0baae93cb7c3cbfdc3f750e5317d	Proteobacteria	Moraxellaceae	Psychrobacter	-0.709718	WWDAB	one_sample
2c83572ecd07a7ed01f8b51a12692b88	Firmicutes	Ruminococcaceae	NA	-0.709718	WWDAB	one_sample
2ccc903aa293c62dae27e15a5d2055c2	Proteobacteria	Caulobacteraceae	NA	-0.791479	WWDAB	one_sample
2cecfccac681e219124851662310fac0	Proteobacteria	NA	NA	-0.709718	WWDAB	one_sample
2ed6963403733fe809a66c8b86f3f5bf	Bacteroidetes	Flavobacteriaceae	Flavobacterium	-0.590162	WWDAB	one_sample
2ee97b6f3dac8169cedd0e73effb768c	Proteobacteria	Comamonadaceae		-0.709718	WWDAB	one_sample
303dfc2c21579efdb1c7feaf25a5d97e	Proteobacteria	Bradyrhizobiaceae	Bradyrhizobium	-0.791479	WWDAB	one_sample
3071919b53aae2caf4c058fcdfaec1b2	Proteobacteria	Rhodospirillaceae		-0.709718	WWDAB	one_sample
315cd5e88e05d021831af4cb8ae3faea	Actinobacteria	Micrococcaceae	Micrococcus	-0.791479	WWDAB	one_sample
31b6b1af90bf0ca948b27cc8bca4b66d	Firmicutes	Staphylococcaceae	Staphylococcus	-0.709718	WWDAB	one_sample
327853826922343c1c7e4fa64f222500	Proteobacteria	Xanthomonadaceae		-0.639469	WWDAB	one_sample
32b909d7cc2228e7490252334988884c	Actinobacteria	Dermacoccaceae	Dermacoccus	-0.791479	WWDAB	one_sample
32d5cca1930632a95b55dfead7a1b5dd	Proteobacteria	Bradyrhizobiaceae	NA	-0.709718	WWDAB	one_sample
32e4993cb35450ee8570fc30f8bb2990	Chloroflexi			-0.791479	WWDAB	one_sample
33e7d4fe81189ae9869d1bb9ad699bf9	Bacteroidetes	Chitinophagaceae		-0.791479	WWDAB	one_sample
33e93347e2638e47c6a9ea676f6c9e45	Proteobacteria	Burkholderiaceae	Burkholderia	-0.709718	WWDAB	one_sample
3474856237101d47d7883ca23bdc6f3a	Firmicutes	Paenibacillaceae	Paenibacillus	-0.791479	WWDAB	one_sample
34b67b060100a3fee407305fb8ce50a9	Proteobacteria	NA	NA	-0.791479	WWDAB	one_sample
34db2eeb573fdc615361717f620420fa	Proteobacteria	Sphingomonadaceae		-0.791479	WWDAB	one_sample
3515426aa8147ff3615e88ee189f5063	Firmicutes			-0.709718	WWDAB	one_sample
358c16d2bc5cf48b875a4f074e4ce0f5	Proteobacteria	Hyphomicrobiaceae	Rhodoplanes	-0.791479	WWDAB	one_sample
35d8b2c878039664a6e98728f9577619	Bacteroidetes	Porphyromonadaceae	Porphyromonas	-0.791479	WWDAB	one_sample
3671d62547da333dcbd3210c85de7f7d	Firmicutes	Lachnospiraceae		-0.791479	WWDAB	one_sample
36d287d15ad3b50bd207eee5fefffec8	Firmicutes	Paenibacillaceae	Paenibacillus	-0.709718	WWDAB	one_sample
39b48d2d31c88858d08f902c956e15ff	Proteobacteria			-0.791479	WWDAB	one_sample
39eec099d1b3b437759706afb46a73e8	Verrucomicrobia	Verrucomicrobiaceae	Prosthecobacter	-0.639469	WWDAB	one_sample
3a21878c378a6f55584b56e81e5178d9	Proteobacteria	Rhodospirillaceae	Azospirillum	-0.791479	WWDAB	one_sample
3a5eb0480c4dca979089d45ca5bcecc3	Proteobacteria	NA	NA	-0.791479	WWDAB	one_sample
3b968ab7824430d049a8fc0d9c1bc1c9	Firmicutes	Bacillaceae	Bacillus	-0.791479	WWDAB	one_sample
3c54c6fe3ff16c1df88126858c798f20	SAR406	NA	NA	-0.791479	WWDAB	one_sample
3c80500e6605f70be8db0af00773cb6e	Proteobacteria	Comamonadaceae		-0.791479	WWDAB	one_sample
3ccb8d5b7f50e1f716482def342e23b5	Bacteroidetes	Cytophagaceae	Spirosoma	-0.791479	WWDAB	one_sample
3cf41e5a05cc84ac4bec776634a007f9	Firmicutes	Paenibacillaceae	Paenibacillus	-0.791479	WWDAB	one_sample
3d460b5ff3eaa3c481f8adafe3ff3266	Actinobacteria	Corynebacteriaceae	Corynebacterium	-0.791479	WWDAB	one_sample
a65c4e191789317070853192840af86e	Proteobacteria	Brucellaceae	NA	-0.220705	WWDAB	less_75_percent
3dbc6910ebc3fe1423f35d1e49730590	Firmicutes	Bacillaceae	Bacillus	-0.709718	WWDAB	one_sample
3e447e890d911a8f1c60a731a250fb79	Proteobacteria	Alcaligenaceae		-0.709718	WWDAB	one_sample
3eb566de81c7a130cc4883b6290e7c37	Proteobacteria	Comamonadaceae		-0.791479	WWDAB	one_sample
3f5d68e8a3e7f35bca0c52abf877bfbd	Firmicutes	Bacillaceae	Bacillus	-0.709718	WWDAB	one_sample
aa19ff7aa7a384fea5f992c40094c9c9	Proteobacteria	Brucellaceae	NA	-0.220705	WWDAB	less_75_percent
407196f055db368ae94da7905c932881	Acidobacteria	Holophagaceae	Geothrix	-0.791479	WWDAB	one_sample
409fe736a7e7a4dcf8f0a5002e2756f9	Proteobacteria	Moraxellaceae	Enhydrobacter	-0.791479	WWDAB	one_sample
40bb322f00da1a9976fea19e3d550551	Proteobacteria	Sphingomonadaceae	Novosphingobium	-0.791479	WWDAB	one_sample
40be4686299239d3ad9b9a3abc391288	Proteobacteria			-0.709718	WWDAB	one_sample
40e27b3da29fc6d1bff9ac35bbed2143	Proteobacteria	Comamonadaceae	Polaromonas	-0.709718	WWDAB	one_sample
410e383a00190eb71e8d501bdfcb41f7	Actinobacteria	Streptomycetaceae	Streptomyces	-0.791479	WWDAB	one_sample
41987e663cf24973559a21bd0f250c34	Bacteroidetes	Sphingobacteriaceae	Pedobacter	-0.631377	WWDAB	one_sample
421cf9d8dff34b419036280fa563e377	Actinobacteria	Streptomycetaceae	Streptomyces	-0.791479	WWDAB	one_sample
422f50fa7d3816c0e8c7fe639d1bec53	Proteobacteria	Oxalobacteraceae	Ralstonia	-0.791479	WWDAB	one_sample
42df3b32be2103cafa3f2c8566b48d1c	Proteobacteria	Pseudomonadaceae	Pseudomonas	-0.791479	WWDAB	one_sample
434dd7b4b4eb28466ccf06b79f17ad80	Chlamydiae	NA	NA	-0.639469	WWDAB	one_sample
4391f5fd66219157b9cc0ef12b9d2f10	Proteobacteria	Bradyrhizobiaceae	Bradyrhizobium	-0.709718	WWDAB	one_sample
4483e94c80d73f846911c7d532d24bdb	Proteobacteria	NA	NA	-0.791479	WWDAB	one_sample
467c1674b48dbbdde79c4cd6b0f906b1	Proteobacteria	Sphingomonadaceae	Sphingobium	-0.709718	WWDAB	one_sample
46b37f4aa629c5ee343b4b9fcb4cf078	Firmicutes	Staphylococcaceae	Staphylococcus	-0.791479	WWDAB	one_sample
46c2da2ed1bbefe678e0ef57fd7d6f31	Proteobacteria	Bradyrhizobiaceae	Bosea	-0.791479	WWDAB	one_sample
477bc741db7f960bad07669c5528b573	Proteobacteria	Comamonadaceae		-0.590162	WWDAB	one_sample
481defe06da57036d54ba9ce6041b8b4	Proteobacteria			-0.791479	WWDAB	one_sample
488e0ac01571df6885ebd5f418741a77	Proteobacteria	Pseudomonadaceae	Pseudomonas	-0.791479	WWDAB	one_sample
802c69c9b70c2a1af65feda2d431c9bc	Proteobacteria	Alcaligenaceae		16.6089	WWDAB	less_100_percent
489b6ebe8b5c04d29fd4940eb141c297	Proteobacteria			-0.791479	WWDAB	one_sample
3301a6a1c7ea55996d5a0b54b6f507eb	Proteobacteria	Bradyrhizobiaceae	Bosea	10.3021	WWDAB	less_75_percent
48c2cedd6ed5a3cb603703adafda2dc8	Firmicutes	Leuconostocaceae	Weissella	-0.709718	WWDAB	one_sample
49a0d15a9802454f27dc903278fde7d9	Proteobacteria	Bradyrhizobiaceae	Bosea	-0.791479	WWDAB	one_sample
49cb09b11cb0199b89592ba8d79c8b71	Firmicutes	Aerococcaceae	Aerococcus	-0.791479	WWDAB	one_sample
49cdd6f21db8545d52c6e5af5da5fa45	Proteobacteria			-0.791479	WWDAB	one_sample
4aee35e5eb7fc1ab78d0eae9e801e6ff	Chlamydiae	Parachlamydiaceae	NA	-0.631377	WWDAB	one_sample
4b6a655f4e6bcc28ae0a7ca228c82796	Actinobacteria	Corynebacteriaceae	Corynebacterium	-0.791479	WWDAB	one_sample
4b82b326ddd5d478cd4fcfb209b7b231	Firmicutes	Staphylococcaceae	Staphylococcus	-0.791479	WWDAB	one_sample
4d7e23ae35b76d3a649137f05852627b	Actinobacteria	Mycobacteriaceae	Mycobacterium	-0.631377	WWDAB	one_sample
4f504dff3dfd3576d2e3e1352665998c	Proteobacteria			-0.791479	WWDAB	one_sample
4fbb41501f7b9c36663275565326f120	Proteobacteria	Piscirickettsiaceae		-0.631377	WWDAB	one_sample
508c119a6b9d0ec945d3651da34f6f7e	Proteobacteria	Moraxellaceae	Acinetobacter	-0.709718	WWDAB	one_sample
50dbb1e93dc68ae7572834f7447d5ae4	Firmicutes	Enterococcaceae	Enterococcus	-0.791479	WWDAB	one_sample
510b76c3e4645c2895cdccab6454dc14	Proteobacteria	Comamonadaceae	Thiomonas	-0.791479	WWDAB	one_sample
5124a2034c6145078a2fb58b7932b05d	Proteobacteria			-0.791479	WWDAB	one_sample
5137c3bd6737b7d1d2021ff7fe6ff0c3	Proteobacteria	Xanthomonadaceae	NA	-0.709718	WWDAB	one_sample
51c1da6d797b3f8ab04bfb6b0985ef3a	Proteobacteria			-0.709718	WWDAB	one_sample
523098041e1e8c6de7bf3971c821c5cc	Proteobacteria	Moraxellaceae	Acinetobacter	-0.791479	WWDAB	one_sample
525060ee92e4f1bf1410d306bb81794d	Verrucomicrobia	Opitutaceae		-0.791479	WWDAB	one_sample
8174ffac16717f37027d096047bf634d	Proteobacteria	Bradyrhizobiaceae	NA	12.7513	WWDAB	less_75_percent
52ced203be5a84d4dd13e55fa865b01a	Firmicutes	Planococcaceae	Lysinibacillus	-0.791479	WWDAB	one_sample
52fe61343d1c1fd1338ca64506f2a27e	Proteobacteria	Oxalobacteraceae		-0.631377	WWDAB	one_sample
5337edd3a742108ce5c731a9ede211da	Gemmatimonadetes			-0.791479	WWDAB	one_sample
5339754701fd2b83090aa7a39a47b455	Actinobacteria	Mycobacteriaceae	Mycobacterium	-0.791479	WWDAB	one_sample
5356d1b7852a011c7d532e6f1e807528	Proteobacteria	Sphingomonadaceae	Novosphingobium	-0.791479	WWDAB	one_sample
53ccb5376784cb5b4ee728510d89326a	Proteobacteria	NA	NA	-0.709718	WWDAB	one_sample
5432ae14dda0fbec6e808059857604f5	Proteobacteria	Xanthomonadaceae	Dyella	-0.709718	WWDAB	one_sample
54fd31edf0270126349a3a0fb16c396f	Proteobacteria			-0.791479	WWDAB	one_sample
554d80576913ae47391ca3ccc75dd49c	Proteobacteria	Pseudomonadaceae	Pseudomonas	-0.709718	WWDAB	one_sample
560adc08f879c75d0757f50ff3e3cb03	Proteobacteria	Xanthomonadaceae	Dyella	-0.631377	WWDAB	one_sample
563121aa4c28e189ca229dfb3b040eaf	Bacteroidetes	Sphingobacteriaceae		-0.791479	WWDAB	one_sample
56d114c89315b6a2ed2cca2b6d7a2f03	Actinobacteria	Nocardiaceae	NA	-0.791479	WWDAB	one_sample
581a24003d0056ec3aa2195380f77688	Actinobacteria	Streptomycetaceae	Streptomyces	-0.709718	WWDAB	one_sample
58bbad568d1675db3eafe40af1275ecf	Proteobacteria	Pseudomonadaceae	Pseudomonas	-0.791479	WWDAB	one_sample
59cc36994809c9f877790db6f8568811	Proteobacteria	Comamonadaceae		-0.791479	WWDAB	one_sample
5a35ec294639abf06706b2478273b254	Proteobacteria	Sphingomonadaceae	Sphingomonas	-0.791479	WWDAB	one_sample
5abdb5339345c6ed63b3fba35512783f	Proteobacteria	Methylobacteriaceae	Methylobacterium	-0.709718	WWDAB	one_sample
5b55fdd13d1c4eaab48eb09ac8fa89a0	Proteobacteria			-0.709718	WWDAB	one_sample
5b66731d54b9e0c031973e742ad5acaa	Proteobacteria	Xanthomonadaceae		-0.709718	WWDAB	one_sample
5ca5e36b6894eff66018447197c70a81	Proteobacteria	NA	NA	-0.590162	WWDAB	one_sample
5cedc92f5af100297c2f59174bc9526a	Actinobacteria	Streptomycetaceae	Streptomyces	-0.709718	WWDAB	one_sample
5d7da5788ae86609009a3cd2e9796c94	Actinobacteria	Streptomycetaceae	Streptomyces	-0.791479	WWDAB	one_sample
5ddbac69f011d7dbf1976548f67829e7	Proteobacteria	Rhodospirillaceae		-0.709718	WWDAB	one_sample
5e065c8c53b61830d24e2184fe887e39	Acidobacteria	Koribacteraceae		-0.709718	WWDAB	one_sample
5e09fbfefad1799b861b68f24b2e9792	Proteobacteria	Xanthobacteraceae	Xanthobacter	-0.791479	WWDAB	one_sample
5e398663d91fee52cca46ad6b331cf7b	Proteobacteria	Brucellaceae	NA	-0.709718	WWDAB	one_sample
5fbd3a7e1342c93a7e97447a3f27fa8a	Firmicutes	Bacillaceae	Bacillus	-0.791479	WWDAB	one_sample
6088330ea136ec14c0bbf4333097c617	Firmicutes	Lachnospiraceae		-0.639469	WWDAB	one_sample
60a3d81d55b6aefdc7bd27bf161d65d7	Proteobacteria	Rhodocyclaceae	Hydrogenophilus	-0.709718	WWDAB	one_sample
613c82013ff9ecefb28730e04ed99bd0	SAR406	A714017		-0.791479	WWDAB	one_sample
613d459a68cf7ffafdbacd555eb2f797	Firmicutes	Bacillaceae	Bacillus	-0.709718	WWDAB	one_sample
61f198a94e185c1dff9877cbc3dc2120	Proteobacteria	Acetobacteraceae		-0.791479	WWDAB	one_sample
620ea01e613d6b8451dd60ec11cda1be	Proteobacteria	Xanthomonadaceae		-0.631377	WWDAB	one_sample
62c50e5bc32a93831469738492d19826	Gemmatimonadetes			-0.709718	WWDAB	one_sample
62ceaca0aaf56c78be4a631f41a0ceb9	Proteobacteria	Sphingomonadaceae	Sphingomonas	-0.791479	WWDAB	one_sample
62dc22673bc8bbde3268429e5870ee7e	Bacteroidetes	[Paraprevotellaceae]	[Prevotella]	-0.791479	WWDAB	one_sample
6331b5eda041af1a7d6c165ddaf8f2e8	Proteobacteria			-0.791479	WWDAB	one_sample
639e4116379023880bb06afcbd0e9cbc	Proteobacteria	Hyphomicrobiaceae	Parvibaculum	-0.791479	WWDAB	one_sample
6518387b37c32bd16683d70855e6299f	Firmicutes	Clostridiaceae		-0.791479	WWDAB	one_sample
658586682048486121e18c93c9af5d74	Proteobacteria	Sphingomonadaceae	Novosphingobium	-0.631377	WWDAB	one_sample
65d2fd5481cfb8043f19737a76747a2d	Acidobacteria	Ellin6075		-0.709718	WWDAB	one_sample
65f042ca62e596a8d549f0a8e1f1b73b	Proteobacteria			-0.709718	WWDAB	one_sample
667f6c4b726d67560168c599e262ff5f	Firmicutes	[Tissierellaceae]	NA	-0.590162	WWDAB	one_sample
66c9516391c91799ed270e1b1c8a8f1f	Bacteroidetes	[Weeksellaceae]	Chryseobacterium	-0.791479	WWDAB	one_sample
673f072079f756a5d7d9242ef379cc49	Proteobacteria	Comamonadaceae	Polaromonas	-0.709718	WWDAB	one_sample
bee76101ea333c0d52e73a5a69e3cb59	Proteobacteria	Comamonadaceae	Acidovorax	17.163	WWDAB	conserved
676d65b5c9fd96a4f54ee99b6596ca69	Proteobacteria	Moraxellaceae	Acinetobacter	-0.791479	WWDAB	one_sample
67ba2c4d18b97a654fbc874577341fe1	Bacteroidetes	Flavobacteriaceae	Flavobacterium	-0.791479	WWDAB	one_sample
67e58dbfd5c306c0b1b2f1e1b8956ece	Proteobacteria	Caulobacteraceae		-0.709718	WWDAB	one_sample
6837ecc23b1d2de90d1d9cc7876426ff	Proteobacteria	Coxiellaceae		-0.791479	WWDAB	one_sample
68d7432233ad815081c0647f4f241181	Actinobacteria	Corynebacteriaceae	Corynebacterium	-0.709718	WWDAB	one_sample
68f04d06c8936280b3bf1bf766e00d4f	Actinobacteria	Micrococcaceae	Arthrobacter	-0.49536	WWDAB	one_sample
68f0e8b68d9b5b6bee6b9e15a9b2a9cd	Proteobacteria	Rhodospirillaceae	Azospirillum	-0.791479	WWDAB	one_sample
69e2b5ee6d7975829031406968d2e1db	Proteobacteria	Pseudomonadaceae	Pseudomonas	-0.791479	WWDAB	one_sample
69ec09d2406966e765a657bf9845e91e	Proteobacteria	NA	NA	-0.791479	WWDAB	one_sample
69f01b7b0b3f3e6a03015d692354e3b3	Proteobacteria	Caulobacteraceae	Mycoplana	-0.791479	WWDAB	one_sample
6a40f160811e2fda13fa9ebe120adfc5	Actinobacteria	Nocardiaceae	Rhodococcus	-0.791479	WWDAB	one_sample
6a577f1f512565ab9062577facbed8e0	Proteobacteria	Coxiellaceae		-0.639469	WWDAB	one_sample
6b0c3a52ce81d4ab0b9675bcb0b4fb04	Proteobacteria			-0.791479	WWDAB	one_sample
6b62b36d6faa8708816bc3ec2d42950a	Proteobacteria	Sphingomonadaceae	Sphingobium	-0.791479	WWDAB	one_sample
6b6420a16c4abfe9416dadf6686e9ede	Proteobacteria	Sinobacteraceae		-0.709718	WWDAB	one_sample
6b7abfb2159a0106a94fcebf100c09ca	Acidobacteria	Acidobacteriaceae		-0.709718	WWDAB	one_sample
6bce4688882af6369fd5ffe31e418c11	Proteobacteria	Xanthobacteraceae	Xanthobacter	-0.791479	WWDAB	one_sample
6c2640a4784e8f995fe5857ef7aa2f79	Acidobacteria			-0.791479	WWDAB	one_sample
6c6dec20d706c05f7186ea9c041f27e3	Proteobacteria	Burkholderiaceae	Burkholderia	-0.791479	WWDAB	one_sample
6c6e3beeeab7a0138fa19fd5ca42801a	Proteobacteria	Caulobacteraceae		-0.615515	WWDAB	one_sample
6c90f0e48c798699a8368e3b45252584	Proteobacteria	Methylobacteriaceae	Methylobacterium	-0.791479	WWDAB	one_sample
6dc5e86214f3d3dac99cd2f2cfb1f00e	Actinobacteria	Streptomycetaceae	Streptomyces	-0.791479	WWDAB	one_sample
6e738e818135f36d8d799e1faafb4bcf	Bacteroidetes	Chitinophagaceae		-0.709718	WWDAB	one_sample
6e7d553d9485c1257d9cf01ca2f77e91	Proteobacteria	Oxalobacteraceae		-0.631377	WWDAB	one_sample
6e82f5c754572ce4f7bf6607672dd8e4	Proteobacteria	Rhodospirillaceae		-0.631377	WWDAB	one_sample
6ec5d53e87fa490d1853b36bb46bd8d8	Proteobacteria	Moraxellaceae	Acinetobacter	-0.791479	WWDAB	one_sample
6fd2a494812cebae6a80bc16edd254ed	Gemmatimonadetes			-0.709718	WWDAB	one_sample
6ffc3fdc7609c5e50e161e56e2f0f2a9	Proteobacteria			-0.791479	WWDAB	one_sample
707e41233206036581e71dc922293f15	Proteobacteria	Xanthomonadaceae	Dyella	-0.791479	WWDAB	one_sample
7082342d34acbf137d3232be770908f4	Proteobacteria	NA	NA	-0.639469	WWDAB	one_sample
70f06e17ebc88576dfb1c7922c53ba3c	Firmicutes	Bacillaceae	Bacillus	-0.791479	WWDAB	one_sample
710247f57ba1b3d7453e5d88a79c1eeb	Firmicutes	Bacillaceae	Bacillus	-0.791479	WWDAB	one_sample
718888bf1745a3ed20305f896001d09e	Verrucomicrobia	Verrucomicrobiaceae		-0.791479	WWDAB	one_sample
71cf8adf1d37ebcf70c201e2b1e384a0	Bacteroidetes			-0.791479	WWDAB	one_sample
71dcb7f093ef41b69baef7c894894324	Actinobacteria	Microbacteriaceae	Cryocola	-0.791479	WWDAB	one_sample
7212abf02e80828faadd23a53cef250d	Proteobacteria	Pasteurellaceae	Aggregatibacter	-0.791479	WWDAB	one_sample
723aeed2c7c7671d552684abf7c4b705	Firmicutes	Bacillaceae	Bacillus	-0.791479	WWDAB	one_sample
727ee73e169934bece9a2b753ec9b904	Firmicutes	Paenibacillaceae	Paenibacillus	-0.709718	WWDAB	one_sample
72d05f3f4634a5dc3ecaa0978c123242	Bacteroidetes			-0.639469	WWDAB	one_sample
734d8f5e6d6c37b715e31b80e487276f	Firmicutes	Staphylococcaceae	Jeotgalicoccus	-0.791479	WWDAB	one_sample
73c35f673b3e02e01ec9b16d8ee8f1e8	Proteobacteria	Bradyrhizobiaceae		-0.791479	WWDAB	one_sample
73f357a987cb77642fcb1d0523ca1712	Proteobacteria	Bradyrhizobiaceae	Bosea	-0.791479	WWDAB	one_sample
7454783c046dd409219d1eb4915fa230	Proteobacteria	Xanthomonadaceae		-0.791479	WWDAB	one_sample
7473103dc81b6962dc7cfbad39b70abc	Proteobacteria	Xanthomonadaceae	Dokdonella	-0.615515	WWDAB	one_sample
74c9a183c4bc17766aa56b40fb73d9f2	Bacteroidetes	Chitinophagaceae	Flavisolibacter	-0.709718	WWDAB	one_sample
74e150de4be38f82a38bf66293034a28	Proteobacteria	Bradyrhizobiaceae	Bosea	-0.709718	WWDAB	one_sample
74e76f7111ff724dae513fbdf2418032	Proteobacteria	Pseudomonadaceae	Pseudomonas	-0.791479	WWDAB	one_sample
753d4ac9cb45c16bcda27762e8c53cc1	OP3			-0.791479	WWDAB	one_sample
7629f68ef259db851d304e550751462e	Proteobacteria	Rhizobiaceae	NA	-0.791479	WWDAB	one_sample
76dfc32328adfafea860120474d52afd	Firmicutes	Bacillaceae	Virgibacillus	-0.709718	WWDAB	one_sample
7795d9ffa39f51fe4eac412682d0bb31	Proteobacteria	Rhodospirillaceae		-0.49536	WWDAB	one_sample
77a1f9b9e40be7b2cfb0564e0cb17da8	Acidobacteria	Acidobacteriaceae		-0.574309	WWDAB	one_sample
77dd8144a91e57bfbdb574ec762ee630	Actinobacteria	Streptomycetaceae	Streptomyces	-0.791479	WWDAB	one_sample
77ece44c605e62f6750e74cfc35dc78e	Proteobacteria	Oxalobacteraceae		-0.791479	WWDAB	one_sample
78693c17fa703d58ad97f6c4d95ccefd	Proteobacteria	Caulobacteraceae	NA	-0.791479	WWDAB	one_sample
786a47eb9b08dd2647efe387402eddac	Actinobacteria	Streptomycetaceae	Streptomyces	-0.791479	WWDAB	one_sample
78b4623bc234e97fe38e9594b664fc7e	Proteobacteria	NA	NA	-0.709718	WWDAB	one_sample
78e59404cb406c0fbfbe77e9ec87c77a	Proteobacteria			-0.791479	WWDAB	one_sample
79090965535f69052e8a3fcd73bd1b78	Bacteroidetes	Chitinophagaceae	Sediminibacterium	-0.531375	WWDAB	one_sample
79ed05e136e44cc3a4c8acc9de3fde77	Proteobacteria	Piscirickettsiaceae		-0.709718	WWDAB	one_sample
7a9e4150a5e03ddde30f79624f9830f5	Proteobacteria	Rhodocyclaceae	Zoogloea	-0.631377	WWDAB	one_sample
7ab2bb717b2280cf1e2a110c04b2d52e	Firmicutes	Bacillaceae	Bacillus	-0.791479	WWDAB	one_sample
7b269135e0e677bd5f647199490bdb24	Actinobacteria	Gaiellaceae		-0.791479	WWDAB	one_sample
7c4ee4cbaa8a6d5d339c8f78219f2b5a	Proteobacteria	Sphingomonadaceae		-0.709718	WWDAB	one_sample
7c8c1d3856507672e588ad16e46e6120	Proteobacteria	NA	NA	-0.791479	WWDAB	one_sample
7d04cdd2ccfd66dcdc693e219bc1310d	Proteobacteria	Oxalobacteraceae	Janthinobacterium	-0.631377	WWDAB	one_sample
7db51a0cd4590c33f3e5baa86d3b5fd5	Proteobacteria	Sphingomonadaceae	Sphingobium	-0.791479	WWDAB	one_sample
c061b820ae8f6b453c750b386d33461c	Proteobacteria	Comamonadaceae		14.0142	WWDAB	less_100_percent
7e4da84dfabe6b8ca99af7bc8167147b	Proteobacteria	Oxalobacteraceae		-0.709718	WWDAB	one_sample
7eb5457ac66c3e2e23a04a4de43410a5	Firmicutes	Lactobacillaceae	Lactobacillus	-0.709718	WWDAB	one_sample
7f35f941a79f4f3512925571c5ba5925	Proteobacteria	Rhodospirillaceae		-0.631377	WWDAB	one_sample
80b05ce5c72ef05c509e753facb0232a	Fusobacteria	Leptotrichiaceae	Leptotrichia	-0.709718	WWDAB	one_sample
81bf61debe4a50691b9b99d75e4a13cd	Verrucomicrobia	[Chthoniobacteraceae]	DA101	-0.709718	WWDAB	one_sample
822f4c53b9bc67d46d5e6728e765be37	Proteobacteria	Rhodospirillaceae		-0.791479	WWDAB	one_sample
823e044d95550b99cb8cb813f4face00	Proteobacteria			-0.709718	WWDAB	one_sample
82a7050f567de238e9b658b01d035a05	Proteobacteria	Sphingomonadaceae	Sphingomonas	-0.791479	WWDAB	one_sample
833505c040f9804a94b888779e5aeb3f	Firmicutes	Paenibacillaceae	Paenibacillus	-0.791479	WWDAB	one_sample
84bd60f1c78db8651172e48d41ad0e01	Firmicutes	Bacillaceae	Bacillus	-0.791479	WWDAB	one_sample
850e40af760c6f9b524aa93c603e2c77	Proteobacteria	Pseudomonadaceae	Pseudomonas	-0.791479	WWDAB	one_sample
867dbbdf919fb3f8461bfff20a652e86	Actinobacteria	Gordoniaceae	Gordonia	-0.590162	WWDAB	one_sample
87221cb6045c67701483d297d8348e9c	Proteobacteria	Hyphomicrobiaceae	Rhodoplanes	-0.791479	WWDAB	one_sample
87579cdb616a9c2a1f4620af0549a7dd	Proteobacteria	Pseudomonadaceae	Pseudomonas	-0.639469	WWDAB	one_sample
876dc9dbba8272f05aefa85614347fc6	Bacteroidetes	Flavobacteriaceae	Flavobacterium	-0.791479	WWDAB	one_sample
877d3a96ce947c91dfbf179acfa562a7	Verrucomicrobia	Ellin517		-0.791479	WWDAB	one_sample
888e7162ed797938653063d6b03f08e7	Proteobacteria			-0.791479	WWDAB	one_sample
88af6d3a8b36e6a84738fa91bc7a90bc	Firmicutes	Ruminococcaceae		-0.791479	WWDAB	one_sample
8945b5e7ef6d8b36acb6ff0835d9f1e1	SAR406	NA	NA	-0.791479	WWDAB	one_sample
dd64fabd633eb84823833fad22bd6814	Proteobacteria	Comamonadaceae		15.7567	WWDAB	less_100_percent
89dce768a4165a8afb67a5c8be4fc1dd	Verrucomicrobia	[Chthoniobacteraceae]	DA101	-0.791479	WWDAB	one_sample
8a4d4dd0100dcb2dd8545ccfb8ef660b	Proteobacteria	Rhodobacteraceae	Paracoccus	-0.791479	WWDAB	one_sample
3ccfd095ea443d1f38e5f43ea6243723	Proteobacteria	Comamonadaceae		15.7952	WWDAB	conserved
8a79824e64992b56e694678ee167a79e	Proteobacteria	Alcaligenaceae	Achromobacter	-0.709718	WWDAB	one_sample
8a9ea077a65919c205ade247a093c79b	Proteobacteria	Rhodospirillaceae	Azospirillum	-0.709718	WWDAB	one_sample
8b1879128e5d1c551e71fd7c94894b63	Proteobacteria	Rhodocyclaceae	Zoogloea	-0.791479	WWDAB	one_sample
8b2d97b32ae66611b330539b85da968d	Acidobacteria	Holophagaceae		-0.791479	WWDAB	one_sample
8c47a345f3dfb6e7e6fb6822688f84f6	Proteobacteria	Burkholderiaceae	Pandoraea	-0.791479	WWDAB	one_sample
8c80a3132a0fef079efb0bd44798d08f	Proteobacteria	Comamonadaceae	Thiomonas	-0.791479	WWDAB	one_sample
8c8dafd0e32c0a56ace6179009920c4e	Proteobacteria			-0.589874	WWDAB	one_sample
8ca2296892b0f2115b634cea4105d09f	Proteobacteria	Moraxellaceae	Acinetobacter	-0.791479	WWDAB	one_sample
8ce0a12388440f7d8ddd1f05bb8e08a4	Proteobacteria	Bradyrhizobiaceae	Bradyrhizobium	-0.791479	WWDAB	one_sample
8d1360566ec320e45336ca5c16567b16	Proteobacteria	Aeromonadaceae		-0.791479	WWDAB	one_sample
8d8b680179f5113ce8231605956cee13	Actinobacteria	Corynebacteriaceae	Corynebacterium	-0.709718	WWDAB	one_sample
8f50281a7b05fc541337b20f5d7becc0	Bacteroidetes	Cytophagaceae	Flectobacillus	-0.791479	WWDAB	one_sample
c11bb4b0468cff82605d31fdff1c9324	Actinobacteria	Frankiaceae		13.2619	WWDAB	less_75_percent
8f57684d8cab3987d589fac9f4e827cf	Proteobacteria	Comamonadaceae	NA	-0.791479	WWDAB	one_sample
8fbca77d856431b044a95b88a4308f04	Proteobacteria	Burkholderiaceae	Burkholderia	-0.791479	WWDAB	one_sample
90b246cc2c06119ce9faeab1503bbebe	Actinobacteria	Streptomycetaceae	Streptomyces	-0.791479	WWDAB	one_sample
91fb4e072ccf72fa8a1e9466ccb02035	Proteobacteria	Piscirickettsiaceae		-0.791479	WWDAB	one_sample
9207848f3f195da8224f3680072cbe23	Proteobacteria	NA	NA	-0.791479	WWDAB	one_sample
932d11cb5ba2fc9dcb3b8780c59186c4	Actinobacteria	Intrasporangiaceae	NA	-0.791479	WWDAB	one_sample
9341d1b23fca0c1f8a1f0bce682b542e	[Thermi]	Deinococcaceae	Deinococcus	-0.709718	WWDAB	one_sample
940520190a22be40fa78ab75c667fcda	Bacteroidetes	Cytophagaceae	Spirosoma	-0.791479	WWDAB	one_sample
949bb65439d462a63746783af67b1345	Actinobacteria	Dermabacteraceae	NA	-0.791479	WWDAB	one_sample
94d0b1d625b6da064883ad4b7d46dfa4	Actinobacteria	Micrococcaceae	Nesterenkonia	-0.709718	WWDAB	one_sample
94f0d85140e7e286ff7e3019744c5cd7	Proteobacteria	Pseudomonadaceae	Pseudomonas	-0.791479	WWDAB	one_sample
958687f9cca83758f630facf48fb5a95	Proteobacteria			-0.791479	WWDAB	one_sample
960f5899a17d32d11f0c41e775b0ffc7	Proteobacteria	Oxalobacteraceae		-0.791479	WWDAB	one_sample
9610f288e12f4e2c495a1413b08c9ec1	Gemmatimonadetes			-0.791479	WWDAB	one_sample
9622b7c919cce2281650dc758ce14f2e	Proteobacteria	Alcaligenaceae		-0.791479	WWDAB	one_sample
962c910fa03a2a86d4631448a04b08ea	Firmicutes	Clostridiaceae		-0.791479	WWDAB	one_sample
96485d36db0ff4668ae2f6d70c81ac45	Actinobacteria	Bifidobacteriaceae	NA	-0.709718	WWDAB	one_sample
96598c0ac084df2cf86eb76f8d7ee61a	Proteobacteria	Sphingomonadaceae		-0.791479	WWDAB	one_sample
9672bb1a6912895d2715eeed995e0501	Proteobacteria			-0.791479	WWDAB	one_sample
96a1eeabec857abc3b9189de965a59eb	Proteobacteria	Pseudomonadaceae	Pseudomonas	-0.791479	WWDAB	one_sample
97336678f215c54b6e5ab564e56d2f1e	Verrucomicrobia	[Chthoniobacteraceae]	DA101	-0.791479	WWDAB	one_sample
97597bcc269a85ff02db353f66fa61a8	Actinobacteria	Mycobacteriaceae	Mycobacterium	-0.639469	WWDAB	one_sample
97a354b44dba3f0f5c01e9cd7ecd35af	Bacteroidetes	Chitinophagaceae		-0.791479	WWDAB	one_sample
988d922b1d9682342627e97eb8c26a78	Proteobacteria	Comamonadaceae	NA	-0.791479	WWDAB	one_sample
989f4b0e77a193a4bb63f87c8848bf73	Proteobacteria	Burkholderiaceae	Burkholderia	-0.791479	WWDAB	one_sample
98a31fcc449fdb8c586ea5f3fefcb299	Proteobacteria	Pseudomonadaceae	Pseudomonas	-0.791479	WWDAB	one_sample
9970206bb5ae19044f4aa0d655ee3bd4	Proteobacteria	0319-6G20		-0.791479	WWDAB	one_sample
99e02ba50e17349147556601d2bd8881	Proteobacteria	Xanthomonadaceae	Stenotrophomonas	-0.791479	WWDAB	one_sample
9b6187a4d10d6e3cb803043b376d76b4	Firmicutes	Streptococcaceae	Streptococcus	-0.709718	WWDAB	one_sample
9b6b3e152139671a7eb860fd07a233de	Proteobacteria	Burkholderiaceae	Burkholderia	-0.791479	WWDAB	one_sample
9b6cc2948d5addede2b062b76946e8cf	Fusobacteria	Fusobacteriaceae	Fusobacterium	-0.791479	WWDAB	one_sample
9c30e1c5bb53d4311d282de11ed13412	Proteobacteria	Comamonadaceae	Polaromonas	-0.709718	WWDAB	one_sample
9d2e4ace51d5b0f9bbf6fc0630b89ea1	Proteobacteria	Moraxellaceae	Perlucidibaca	-0.791479	WWDAB	one_sample
9d46daaa96f725bd427c114c6c54eb5e	Proteobacteria	Bradyrhizobiaceae	NA	-0.590162	WWDAB	one_sample
9dc7b31260f60b172ac4552f70e6f66e	Actinobacteria	Corynebacteriaceae	Corynebacterium	-0.791479	WWDAB	one_sample
9e4ad8e8b4b9e2029211932919583f7b	Firmicutes	Peptostreptococcaceae		-0.709718	WWDAB	one_sample
9ef56da3dc2ab08c681cba15824353c1	Firmicutes	Bacillaceae	Bacillus	-0.791479	WWDAB	one_sample
9ef88d36d4af67803946c349d62276c0	Proteobacteria	Moraxellaceae	Acinetobacter	-0.791479	WWDAB	one_sample
a17fe06157181bbbd813e999c92ff895	Proteobacteria	Hyphomicrobiaceae	Parvibaculum	-0.709718	WWDAB	one_sample
a2c4d0ce808a1e26fa12dc3ae1a40ab7	Bacteroidetes	Chitinophagaceae		-0.639469	WWDAB	one_sample
a3e33c41b7463300d2f308058509c28f	Cyanobacteria	Pseudanabaenaceae		-0.791479	WWDAB	one_sample
a3f7a134f5404bbfcc09c5245c767570	Proteobacteria	Alcaligenaceae	Achromobacter	-0.791479	WWDAB	one_sample
1f0b0b5e1b79a08123521a298937903a	Proteobacteria	Methylophilaceae	NA	17.8422	WWDAB	less_100_percent
a4973e3692472ff966fc5f036bd47610	Actinobacteria	Microbacteriaceae	NA	-0.631377	WWDAB	one_sample
a50cc3da3b9c61a6554caa7d3e989af0	Proteobacteria	Pseudomonadaceae	Pseudomonas	-0.631377	WWDAB	one_sample
a58d58492ba920ac2ad95f019576d70f	Bacteroidetes	Chitinophagaceae		-0.791479	WWDAB	one_sample
a5f9fa82d79bbcf4a131ac9520e2c81c	Proteobacteria	Comamonadaceae	Thiomonas	-0.791479	WWDAB	one_sample
a6194797d9a4037914c4e1d13fbb6238	Bacteroidetes	Flavobacteriaceae	Flavobacterium	-0.791479	WWDAB	one_sample
a6714cfe5268e96a559e9d1b9fd761ed	Actinobacteria	Mycobacteriaceae	Mycobacterium	-0.590162	WWDAB	one_sample
a743db8956ed3694c566f6fa94e4385e	Proteobacteria	NA	NA	-0.791479	WWDAB	one_sample
a7d4446fbfd347b51e4dbd5f1ad00d77	Proteobacteria	Bradyrhizobiaceae	Bradyrhizobium	-0.791479	WWDAB	one_sample
a7fac82b106e6866e2f087b4b7eeec88	Firmicutes	Aerococcaceae	Aerococcus	-0.791479	WWDAB	one_sample
a82b34bb801b64a507d23d350581f5c0	Proteobacteria	Comamonadaceae	Polaromonas	-0.791479	WWDAB	one_sample
a869734cb5eb6216b413485c10af4a4a	Proteobacteria			-0.791479	WWDAB	one_sample
a86c665b7b6739ad7ba9772c3a690d49	Firmicutes	Leuconostocaceae	Weissella	-0.709718	WWDAB	one_sample
a874dd2c9ee17f030e6ee917489b3d03	Proteobacteria	Pseudomonadaceae	Pseudomonas	-0.791479	WWDAB	one_sample
a87d57c9716363f7ed7db6c7707a5bc2	Proteobacteria	Burkholderiaceae	Pandoraea	-0.639469	WWDAB	one_sample
a8be23336470d1ce6c83327c30fd9087	Proteobacteria	Pseudomonadaceae	Pseudomonas	-0.709718	WWDAB	one_sample
ab53291086b725235dad5a9f44778e87	Firmicutes	Bacillaceae	Bacillus	-0.709718	WWDAB	one_sample
ab7feab7c4b936f75575c43f03fbebae	Proteobacteria	Sinobacteraceae		-0.791479	WWDAB	one_sample
abfb2bd7a9f9aa6ba6cdc75c863dd1f9	Firmicutes	Ruminococcaceae	NA	-0.631377	WWDAB	one_sample
ad7ee4e8fbaa50e0d2f584dbdbc573e8	Proteobacteria			-0.709718	WWDAB	one_sample
adec9f72baa9eb0bf147977052834c1f	Proteobacteria	Acetobacteraceae		-0.791479	WWDAB	one_sample
adf4e4216c88193dbb81f597fd4f258d	Acidobacteria	Holophagaceae		-0.631377	WWDAB	one_sample
afa1b36675d8b7dfa9897a31e1892f1b	Proteobacteria			-0.709718	WWDAB	one_sample
afe59315d7611a21af6223f745e23420	Proteobacteria	Sinobacteraceae		-0.791479	WWDAB	one_sample
b04eef46b401a2bf549d77976a2e8992	Actinobacteria	Mycobacteriaceae	Mycobacterium	-0.791479	WWDAB	one_sample
b050720508642a19ef572f785c0f05c6	Actinobacteria	Streptomycetaceae	Streptomyces	-0.709718	WWDAB	one_sample
b09faddec89f848cf3a0221be571f4eb	Proteobacteria	Caulobacteraceae		-0.791479	WWDAB	one_sample
b1090a74f2d66105d96a105794e6076b	Actinobacteria	Streptomycetaceae	NA	-0.791479	WWDAB	one_sample
b116b17bb06518a8f5e11f26c8c2b2df	Proteobacteria	Moraxellaceae	Acinetobacter	-0.709718	WWDAB	one_sample
b18c7f8c25178514902eae075f4eb1b2	Firmicutes	Lactobacillaceae	Lactobacillus	-0.709718	WWDAB	one_sample
b21b21af52ab57348f1083c9f619778a	Proteobacteria	Legionellaceae	NA	-0.43651	WWDAB	one_sample
b27cf3e77d26bb34ff69851be7bbc338	Proteobacteria	Xanthomonadaceae	Dyella	-0.791479	WWDAB	one_sample
b2c2889600376bb8451a0618612eea38	Bacteroidetes	Sphingobacteriaceae	Pedobacter	-0.791479	WWDAB	one_sample
b3702941fe0431333fb5fc345404d3d2	Proteobacteria	Hyphomicrobiaceae	Devosia	-0.791479	WWDAB	one_sample
b3ec14ec3843c611c721eb7e7f21a1e8	Proteobacteria	Comamonadaceae	NA	-0.709718	WWDAB	one_sample
b433f91d5cb3b0df2cc6e16a4c715e40	Firmicutes	Bacillaceae	Bacillus	-0.709718	WWDAB	one_sample
b44aa58adcb8376d9efc0524901c34a6	Proteobacteria	Comamonadaceae		-0.709718	WWDAB	one_sample
b4df39e47dee8e932c7596cdb8528fd3	Proteobacteria	Comamonadaceae		-0.791479	WWDAB	one_sample
b4e5767c7d90313bcec2acd8d3575222	Proteobacteria			-0.791479	WWDAB	one_sample
b5b556e4e005f4438c0fc7f5ad05de2d	Proteobacteria	Bradyrhizobiaceae	Bradyrhizobium	-0.791479	WWDAB	one_sample
b736205009fa3a524db4057304a95681	Proteobacteria			-0.791479	WWDAB	one_sample
b780e9fdd7ba41061b856e02eb90cd05	Proteobacteria			-0.791479	WWDAB	one_sample
b7bcaa904171425c9e339a6c62b95055	Proteobacteria	NA	NA	-0.709718	WWDAB	one_sample
b7f3f6e9b0b56f6269f1fc18973ced82	Firmicutes	[Exiguobacteraceae]	Exiguobacterium	-0.791479	WWDAB	one_sample
b857f935dc427c824115c94532a04dac	Proteobacteria	Moraxellaceae	Acinetobacter	-0.791479	WWDAB	one_sample
b90755ef310e1740d96b661aca4f2bcb	Proteobacteria	Rhodospirillaceae		-0.709718	WWDAB	one_sample
b91b9c0e0e11f761128fd06a19174a63	Firmicutes	[Tissierellaceae]	Anaerococcus	-0.791479	WWDAB	one_sample
b92072e8b567c384036dfa444442a815	Proteobacteria			-0.615515	WWDAB	one_sample
b95fd54d7761bc746b52c3a40972b061	Proteobacteria	NA	NA	-0.791479	WWDAB	one_sample
69830904fbbf06dc4d36994f9274a518	Actinobacteria	Microbacteriaceae		14.4947	WWDAB	less_100_percent
b9d5e1efb3e869476f78fafb681e4fab	Proteobacteria	NA	NA	-0.49536	WWDAB	one_sample
bb4fd49682374f73a1156c87553f7478	Firmicutes	NA	NA	-0.791479	WWDAB	one_sample
bc5d4c13b843178b3993f01b90f94387	Firmicutes	[Tissierellaceae]	Peptoniphilus	-0.791479	WWDAB	one_sample
bc9415a49248f36e6134b712a04755b4	Proteobacteria	Xanthomonadaceae	Dyella	-0.709718	WWDAB	one_sample
bd15dc98828ba341c2c94c50307a9f7b	Actinobacteria	Cellulomonadaceae	Cellulomonas	-0.791479	WWDAB	one_sample
bd5c2c5514b264f5649ec6bac5b0819d	Verrucomicrobia	Verrucomicrobiaceae	Prosthecobacter	-0.639469	WWDAB	one_sample
be30f9e255de5723c7f9b33934b598e1	Firmicutes	Erysipelotrichaceae	NA	-0.639469	WWDAB	one_sample
bec924c4400f7cdc5fb990f43dd20a53	Proteobacteria	Comamonadaceae	NA	-0.791479	WWDAB	one_sample
bf7a849c248e575dedcbb6ccccb86a76	Proteobacteria	NA	NA	-0.709718	WWDAB	one_sample
bfaab38da0c45b63b4fed70257284ee3	Proteobacteria	Comamonadaceae	Rhodoferax	-0.639469	WWDAB	one_sample
bfb2532053be70d7197a74058c174813	Actinobacteria	Frankiaceae		-0.631377	WWDAB	one_sample
c00d81be7b4ac7926250abeac46709f1	Acidobacteria	Koribacteraceae		-0.791479	WWDAB	one_sample
c050106760ce338030a39f03cfdfd61c	Firmicutes	Enterococcaceae	Enterococcus	-0.791479	WWDAB	one_sample
c0e2a08535e29e705a0487ba5f13ba72	Actinobacteria	Streptomycetaceae	Streptomyces	-0.791479	WWDAB	one_sample
c1b2308c06d68bab7f6294f0c01320e5	Proteobacteria	Sphingomonadaceae	Novosphingobium	-0.709718	WWDAB	one_sample
c21f72c9c6431d1b12b1dc9e765c0934	Proteobacteria	Rhodobacteraceae	Paracoccus	-0.791479	WWDAB	one_sample
c22844fc4980fb10649f4a4437f05e2c	Proteobacteria	Moraxellaceae	Perlucidibaca	-0.791479	WWDAB	one_sample
c2cc6668c98fcefe87b7722cf67e7661	Proteobacteria	Acetobacteraceae	Roseomonas	-0.791479	WWDAB	one_sample
c45bc97900486933e8e2b21d2da6e9e6	Proteobacteria	Hyphomicrobiaceae	Parvibaculum	-0.791479	WWDAB	one_sample
c4c7584a3d7ae19756e80821bd23e0ea	Bacteroidetes	Cytophagaceae	Flectobacillus	-0.590162	WWDAB	one_sample
c4f85825f88655569cf27972153f3ffc	Proteobacteria	Methylobacteriaceae	Methylobacterium	-0.791479	WWDAB	one_sample
c4fb8b7cd8f5dc5df81b6f2623521b35	Firmicutes	[Tissierellaceae]	Anaerococcus	-0.791479	WWDAB	one_sample
c620a0069c12e92c256ff9d6ee5a1635	Proteobacteria	AEGEAN_112		-0.791479	WWDAB	one_sample
c6a9f1a8830638fadbe23ca1b8384db0	Actinobacteria	Streptomycetaceae	Streptomyces	-0.791479	WWDAB	one_sample
c72f493d2c5a37265cea6e1bd091d2c5	Verrucomicrobia	[Chthoniobacteraceae]	DA101	-0.791479	WWDAB	one_sample
c7301896ac1d36fc24f4c92f1f278162	Proteobacteria			-0.709718	WWDAB	one_sample
c818f883dfe6e372d1d1d8c6a17ad8b8	Proteobacteria	Caulobacteraceae		-0.590162	WWDAB	one_sample
c862408a0a615f4a3da4778deda5561b	Firmicutes	Bacillaceae	Bacillus	-0.791479	WWDAB	one_sample
c8e434437be770bb4e885f147e896e2f	Proteobacteria			-0.590162	WWDAB	one_sample
ca7e94bfead1b2befc1971d97ab6d074	Proteobacteria	Hyphomicrobiaceae	Parvibaculum	-0.631377	WWDAB	one_sample
a6b6a93c404a6896089ea8fb52186fbf	Actinobacteria	Microbacteriaceae		14.9297	WWDAB	less_100_percent
cabe4305f4fcca898bfb109f023d7751	Proteobacteria	Oxalobacteraceae	Janthinobacterium	-0.791479	WWDAB	one_sample
cb079d063e7fbcb18d2c6919722cd137	Firmicutes	Bacillaceae	Bacillus	-0.791479	WWDAB	one_sample
cb5c7b2c82ebb33bee8e25dd5fd8887f	Proteobacteria	Xanthomonadaceae		-0.791479	WWDAB	one_sample
cb73d5723d8c9d89ef40d3acf30fa062	Firmicutes	Paenibacillaceae	Paenibacillus	-0.709718	WWDAB	one_sample
cb9a0912770ff328ba21c19be28970e7	Firmicutes	Paenibacillaceae	Paenibacillus	-0.791479	WWDAB	one_sample
cbaae40a58a34914ecd4060a735eba02	Firmicutes	Staphylococcaceae	Staphylococcus	-0.791479	WWDAB	one_sample
cbf3f8e4846fe985b1efcf95cae18ae0	Proteobacteria			-0.791479	WWDAB	one_sample
cc6e8548f8579b39740be29299b8d7fe	Proteobacteria	Bradyrhizobiaceae	Bradyrhizobium	-0.791479	WWDAB	one_sample
ccd687fc39f5e9061c96e5c9c96f8289	Proteobacteria	Bradyrhizobiaceae	NA	-0.791479	WWDAB	one_sample
cd379bdc0b0a2b325dcc413b1f21159b	Proteobacteria			-0.615515	WWDAB	one_sample
cdc638ff11a161a01ca6df0227851c94	Proteobacteria	Caulobacteraceae	Caulobacter	-0.709718	WWDAB	one_sample
cebec35138914047543f446d37864eb8	Bacteroidetes	Cytophagaceae		-0.791479	WWDAB	one_sample
cef11656d713684dc366fe2b6779c5d1	Proteobacteria	Burkholderiaceae	Burkholderia	-0.709718	WWDAB	one_sample
cefc438614792b82dd490f29d5ed3f18	Proteobacteria	Sphingomonadaceae	Sphingobium	-0.709718	WWDAB	one_sample
cfbf7fce73e9a44a8a105eb2b5aebeb1	Firmicutes			-0.791479	WWDAB	one_sample
cfc4588557fc6698918b1f84696e8f50	Actinobacteria	Mycobacteriaceae	Mycobacterium	-0.791479	WWDAB	one_sample
d017579ff33f1826f083fbf7e04e197d	Verrucomicrobia	01D2Z36		-0.791479	WWDAB	one_sample
d0b7c785f51022566fdb0f3b8fb8b891	Actinobacteria	Streptomycetaceae	Streptomyces	-0.791479	WWDAB	one_sample
d0d39039f4bf90e5a1588b4a7d589a0e	Proteobacteria	Moraxellaceae	Enhydrobacter	-0.791479	WWDAB	one_sample
d0e6199418b56d423f72b8168f7b16c6	Actinobacteria	Streptomycetaceae	Streptomyces	-0.709718	WWDAB	one_sample
d1891a616b1ec4b5da033e85477e2710	Verrucomicrobia	[Chthoniobacteraceae]	Candidatus Xiphinematobacter	-0.709718	WWDAB	one_sample
d1b3720d7ce1dbec32947d923614dc34	Fusobacteria	Fusobacteriaceae	Fusobacterium	-0.791479	WWDAB	one_sample
d1dd458172cbe08ce737986c1a5daa96	Cyanobacteria	NA	NA	-0.791479	WWDAB	one_sample
d25cfb4a0eb9f553d97333f6d73a48bc	Proteobacteria	Pseudomonadaceae	Pseudomonas	-0.791479	WWDAB	one_sample
d2c9eaabeea58f14cf0b1d765b97e49a	SAR406	A714017		-0.791479	WWDAB	one_sample
d34dddd74aef341ba101af8f9ebe739a	Bacteroidetes	Flavobacteriaceae	Flavobacterium	-0.615515	WWDAB	one_sample
d412307dc5312b2868ae4acb98165f34	Firmicutes	Bacillaceae	Bacillus	-0.791479	WWDAB	one_sample
d59d7fb9b17430e2030c9a310e06e5e2	Actinobacteria	Streptomycetaceae	Streptomyces	-0.791479	WWDAB	one_sample
d669240c60ce2ef8b806ccfb1956d4cd	TM7			-0.709718	WWDAB	one_sample
d711dc481f23f4c0f1ce3e447081efc0	Proteobacteria	Sphingomonadaceae	Novosphingobium	-0.791479	WWDAB	one_sample
d72692296e3fad67b562192266cf73e7	Firmicutes	Bacillaceae	Bacillus	-0.791479	WWDAB	one_sample
d7e5165d135cbb43eb11bd1f6bf10bf6	Proteobacteria	Caulobacteraceae		-0.791479	WWDAB	one_sample
d930a4baa114ddd449d609361e449593	Firmicutes	Peptostreptococcaceae		-0.791479	WWDAB	one_sample
d97f74ced2117047effabaaf5879bac4	Firmicutes	Lachnospiraceae		-0.709718	WWDAB	one_sample
d9d2c8ae7bac76d9fc99e959008ea695	Actinobacteria	Micrococcaceae	Microbispora	-0.709718	WWDAB	one_sample
da239e159f17737077dbae66af1e74c3	Proteobacteria	Oxalobacteraceae		-0.791479	WWDAB	one_sample
da8ae8c6de0f16f6eb6856a29bdaf2e5	SAR406	NA	NA	-0.639469	WWDAB	one_sample
db681912bb4cd3aa9ea1e8d2e65a077a	Proteobacteria	Oxalobacteraceae		-0.709718	WWDAB	one_sample
db90a0a39ddb26f3ee2400c6dc5f1a12	Firmicutes	Paenibacillaceae	Paenibacillus	-0.791479	WWDAB	one_sample
dc1f94d0150847904d0f051c13312ddb	Firmicutes	Gemellaceae	Gemella	-0.791479	WWDAB	one_sample
dc6ac2ea82ba1bb5ff924b45ad27631a	Actinobacteria	Frankiaceae		-0.631377	WWDAB	one_sample
dcc5044aefdea2b661531b2dbd3201e2	Proteobacteria	Xanthomonadaceae	NA	-0.791479	WWDAB	one_sample
dd5cdf62dd34f5225b691d5b64af6de5	SAR406	NA	NA	-0.709718	WWDAB	one_sample
de0b4e4fd172a24693408bcf30ae86e1	Proteobacteria	NA	NA	-0.709718	WWDAB	one_sample
de3182a98324d1c1608dfc287f53eede	Bacteroidetes	Flavobacteriaceae	Flavobacterium	-0.791479	WWDAB	one_sample
de844fd16d83e29b3d698a94aea279f2	Verrucomicrobia	[Chthoniobacteraceae]	DA101	-0.791479	WWDAB	one_sample
df697cb089217886c88af8ff5988c054	Proteobacteria	Xanthomonadaceae		-0.791479	WWDAB	one_sample
e00aec69ae2dc5291157e4114867c989	Firmicutes	Ruminococcaceae	NA	-0.631377	WWDAB	one_sample
e02148c33f5c8427d8ba768da2532acf	Actinobacteria	Streptomycetaceae	Streptomyces	-0.791479	WWDAB	one_sample
e0b09ed7123be801f19266aa059a3867	Actinobacteria	Micrococcaceae	Micrococcus	-0.791479	WWDAB	one_sample
e0b404b6873a9f895e88ef22f83c9c18	Proteobacteria	Caulobacteraceae	Mycoplana	-0.791479	WWDAB	one_sample
e0e767c413c4b622fc23cc22293f20ef	Actinobacteria	Micrococcaceae	Arthrobacter	-0.791479	WWDAB	one_sample
e1c24e42f316c779545d711b8c13b67e	Proteobacteria	Rhodospirillaceae	Azospirillum	-0.791479	WWDAB	one_sample
e1e0203da04a9b858bd55ab8a4f725f9	Proteobacteria	Comamonadaceae		-0.709718	WWDAB	one_sample
e1fc07a0e7e1060b7471591139bee8d3	Proteobacteria			-0.791479	WWDAB	one_sample
e22861894bc7b2b60b9de52baa58f1fd	Actinobacteria	Actinomycetaceae	Actinomyces	-0.791479	WWDAB	one_sample
e2607163c73ee5b6abe6608bbf652550	Bacteroidetes	Flavobacteriaceae	Flavobacterium	-0.791479	WWDAB	one_sample
e3a4a04974efa3b4fb810417c2f045e3	Proteobacteria	Sphingomonadaceae	Sphingopyxis	-0.590162	WWDAB	one_sample
e4822c36140e33c75d85227e4eb1471b	Proteobacteria	Sphingomonadaceae	NA	-0.590162	WWDAB	one_sample
e5037e7e763a8049b81c5073cd1cde11	Actinobacteria	Gordoniaceae	Gordonia	-0.709718	WWDAB	one_sample
e54203fe8ba05ac8669851a371f92bc4	Proteobacteria	Pseudomonadaceae	Pseudomonas	-0.791479	WWDAB	one_sample
e583081e5bffe80643efab973d06765e	Proteobacteria	Comamonadaceae	NA	-0.709718	WWDAB	one_sample
e5ec27f205c81f6d9a10b19aea87dd5d	Actinobacteria	Frankiaceae		-0.639469	WWDAB	one_sample
e5f8edacf15809dcbd6eca5a6b22f5d8	Proteobacteria	Xanthomonadaceae	Stenotrophomonas	-0.709718	WWDAB	one_sample
e66b6b4a600953b33288023fe653bcec	Firmicutes	Bacillaceae	Bacillus	-0.791479	WWDAB	one_sample
e66e85adf82c18e2c8d495722b2df906	Actinobacteria	Corynebacteriaceae	Corynebacterium	-0.791479	WWDAB	one_sample
e6e343e5474c29899754d850e4c900c1	Proteobacteria	Pseudomonadaceae	Pseudomonas	-0.791479	WWDAB	one_sample
e717ef03e1770ba9752fb055a28054b6	Proteobacteria	Xanthomonadaceae		-0.791479	WWDAB	one_sample
e7ccc7cf246cd1411d5d81bf4d036e7d	Bacteroidetes	Sphingobacteriaceae	Pedobacter	-0.791479	WWDAB	one_sample
e948694c8e27df471af18741f6b9bbd3	Actinobacteria	Streptomycetaceae	NA	-0.709718	WWDAB	one_sample
e9ab1f655ebd1552c21f641c7fe90cd7	Proteobacteria	Brucellaceae	NA	-0.709718	WWDAB	one_sample
e9d4de1c4ae9388c28a9eaa128e4b21a	Actinobacteria	Mycobacteriaceae	Mycobacterium	-0.709718	WWDAB	one_sample
ea06741ad8850c533208dda43fb32535	Chloroflexi			-0.791479	WWDAB	one_sample
ea2db870db64560b51516bb24b9c8a7b	Actinobacteria	Microbacteriaceae		-0.791479	WWDAB	one_sample
ea2e5e89a4686f8ee5548f28319e38ac	Proteobacteria	Moraxellaceae		-0.791479	WWDAB	one_sample
eae1c287e90a57695e1093f41c64bcb9	Actinobacteria	Cellulomonadaceae	Cellulomonas	-0.791479	WWDAB	one_sample
eb36336a2762710e62b13d838a79166d	Firmicutes	[Tissierellaceae]	Anaerococcus	-0.709718	WWDAB	one_sample
ebbed79f377f08e650b984448ea298eb	Proteobacteria	Alcaligenaceae		-0.791479	WWDAB	one_sample
ec0f3940c7926a54998eeaa610d4817a	Proteobacteria	Sphingomonadaceae	Sphingobium	-0.639469	WWDAB	one_sample
ec9a419da6f4672abdde3675951c82ea	Firmicutes	Clostridiaceae	Alkaliphilus	-0.791479	WWDAB	one_sample
eca492f365fe481e4c73c61de6c2ebd8	Proteobacteria	Comamonadaceae	Variovorax	-0.631377	WWDAB	one_sample
ed8c90ed000f265e442bf25401f33e21	Gemmatimonadetes			-0.791479	WWDAB	one_sample
ed982f51443650d06ec25a42efd45d04	Proteobacteria	Bradyrhizobiaceae	Bosea	-0.709718	WWDAB	one_sample
ee729ece8fe2677c022a2c4fe7225f37	Proteobacteria	Xanthomonadaceae	Dokdonella	-0.639469	WWDAB	one_sample
eee26c3093219f365274c32b956632db	Proteobacteria	Rhizobiaceae	NA	-0.709718	WWDAB	one_sample
ef438fe148a006010c8d3c014e06dd1d	Proteobacteria			-0.791479	WWDAB	one_sample
ef97a1a576b7ee210a3d704cfaf8a845	Proteobacteria	Piscirickettsiaceae		-0.709718	WWDAB	one_sample
efd4d50988b361e390446698caa8cb8b	Proteobacteria			-0.709718	WWDAB	one_sample
efff81fe673fa3f6a3561a41e03a26c0	Firmicutes	Paenibacillaceae	Paenibacillus	-0.791479	WWDAB	one_sample
f07d071d3d1a13d255e75806ed536bb5	Proteobacteria	Bradyrhizobiaceae	NA	-0.791479	WWDAB	one_sample
f0aed63840bf84bf73ea256392e1d501	Proteobacteria	Pseudomonadaceae	Pseudomonas	-0.709718	WWDAB	one_sample
f0e6b7b03f6c0de3fbe20e51f6e85677	Proteobacteria	Xanthomonadaceae	Dyella	-0.791479	WWDAB	one_sample
f0f747091c0cabb41f03ec9abba2b842	Proteobacteria	Hyphomicrobiaceae	Rhodoplanes	-0.791479	WWDAB	one_sample
f0facecf1e403888dec2edc1f82ab9c8	SAR406	NA	NA	-0.631377	WWDAB	one_sample
f157496b421fb39f63a8bed4c1b4031a	Proteobacteria	Comamonadaceae		-0.791479	WWDAB	one_sample
f1cdbddf668e9ffb55ca28b15fb4bf08	Firmicutes	Planococcaceae	Lysinibacillus	-0.709718	WWDAB	one_sample
f2e349f42a841c994f0af50f077946ce	Proteobacteria	Hyphomicrobiaceae	Devosia	-0.791479	WWDAB	one_sample
f2f1ac1e4c6b6fce6b46166b160a8d71	Proteobacteria			-0.709718	WWDAB	one_sample
f359a0b876fab30e5481983430498a66	Proteobacteria	Sphingomonadaceae	NA	-0.531375	WWDAB	one_sample
f4b34268dc5de0cc3be86696f66b20a8	Proteobacteria	NA	NA	-0.791479	WWDAB	one_sample
f4c150b9560aca221b1e460ef5dc460d	Proteobacteria	Brucellaceae	NA	-0.709718	WWDAB	one_sample
f4c424596eee210cb5f5814cec7d54b4	Proteobacteria	Oxalobacteraceae		-0.791479	WWDAB	one_sample
f4f79500959fc6fcc18b6cf6a8ccd993	Proteobacteria	Moraxellaceae	Acinetobacter	-0.791479	WWDAB	one_sample
f54fa90adacbe913519b9b3e1593748b	Proteobacteria	Rhodocyclaceae	NA	-0.791479	WWDAB	one_sample
f58962a7b1874a378919897877b3b02f	Actinobacteria	Nocardiaceae	NA	-0.791479	WWDAB	one_sample
f5cf22e63ade9c476a19225c24c9000b	Firmicutes	[Tissierellaceae]	NA	-0.639469	WWDAB	one_sample
f5ee2cb8311575d7c77f0c01b7f97578	Proteobacteria	NA	NA	-0.791479	WWDAB	one_sample
6c7f92568ac312e168abd04a29d56870	Proteobacteria	Oxalobacteraceae		12.3099	WWDAB	less_75_percent
f5fc4eb19b7f985ad0fb4c3e76d2bbab	Acidobacteria	Solibacteraceae	Candidatus Solibacter	-0.709718	WWDAB	one_sample
f682b3f9eb93675a2c101902b5228959	Proteobacteria	Rhodospirillaceae	Skermanella	-0.709718	WWDAB	one_sample
f6dfb4bc78cfd6a5693bc6b12eaaf746	Bacteroidetes	Sphingobacteriaceae		-0.615515	WWDAB	one_sample
f8294223288318790c6e80db9cf73f47	Bacteroidetes	Chitinophagaceae		-0.791479	WWDAB	one_sample
f8a7497774d020930c28783134ab6c67	Proteobacteria	Xanthomonadaceae	Rhodanobacter	-0.791479	WWDAB	one_sample
f8cf7d3924fd6cde5dfc12f55c4a3fec	Proteobacteria	Alteromonadaceae	Cellvibrio	-0.631377	WWDAB	one_sample
fa259fc6cc185761fdad13ead08436cf	Bacteroidetes	Cytophagaceae	Spirosoma	-0.631377	WWDAB	one_sample
fa44d058354301bdc34df82932dc6e3f	Proteobacteria	Moraxellaceae		-0.709718	WWDAB	one_sample
fac56c6b97e7a01fb69ca8b8551f85c6	Proteobacteria	Oxalobacteraceae	Janthinobacterium	-0.791479	WWDAB	one_sample
fb2fba58fd2faabcf2d3ba0938a4bbb5	Proteobacteria	Bradyrhizobiaceae	Bradyrhizobium	-0.791479	WWDAB	one_sample
fb6e5ea8c365992dda66497768481ef7	Chloroflexi			-0.791479	WWDAB	one_sample
fb81768b17d1e8b3a2541d719e9eb24e	Proteobacteria	Moraxellaceae	Acinetobacter	-0.709718	WWDAB	one_sample
fc3b64375b649057e780d9817ffc0b13	Proteobacteria			-0.791479	WWDAB	one_sample
dde9d995840bb276f307f47b1c829754	Proteobacteria	Oxalobacteraceae		12.4875	WWDAB	less_75_percent
fce95d88309706884be5a520a4b04d91	Proteobacteria	Comamonadaceae	NA	-0.791479	WWDAB	one_sample
e6d943f5e7a13f5ba37bcb51a8253ec6	Proteobacteria	Oxalobacteraceae		13.021	WWDAB	less_50_percent
fda11d8477e4ed0cdefb0842ed09e0d0	Proteobacteria	Caulobacteraceae	Caulobacter	-0.791479	WWDAB	one_sample
fea314b6c6636589bdaab3203c397fdf	Bacteroidetes	Cytophagaceae		-0.791479	WWDAB	one_sample
feaa7134e5202efebed14b506b2462ce	Proteobacteria	Rhodocyclaceae	NA	-0.639469	WWDAB	one_sample
ff3085ccc8de7d1c1f38b0f85c7c6565	Proteobacteria			-0.791479	WWDAB	one_sample
5a22082c0bfad402f8591e234dff9c4a	Proteobacteria	Oxalobacteraceae		14.2111	WWDAB	less_75_percent
ff315d781aa7c205c07fcab0735bb0a3	Firmicutes	Bacillaceae	Bacillus	-0.709718	WWDAB	one_sample
ff6add2f2163a36795710ffc8614d784	Bacteroidetes	Chitinophagaceae		-0.791479	WWDAB	one_sample
ff74302de7b7ab06f9dfe728243337f4	Firmicutes	Staphylococcaceae	Jeotgalicoccus	-0.791479	WWDAB	one_sample
0034225586d9b42e3ee256c55b4f3344	Proteobacteria	Xanthomonadaceae	Rhodanobacter	-0.709718	WWDAB	less_25_percent
011987d179b04dbff1bf84f1de449e00	Actinobacteria	Micrococcaceae	Arthrobacter	-0.544201	WWDAB	less_25_percent
0137adb5a5546c26855559008b17b4e9	Proteobacteria	Xanthomonadaceae	Rhodanobacter	-0.590162	WWDAB	less_25_percent
030779dacd1711d5ecf7be3b1e884a21	Proteobacteria	Comamonadaceae	NA	-0.709718	WWDAB	less_25_percent
04bbefbc69897b8e17a33646609def8a	Proteobacteria			-0.615515	WWDAB	less_25_percent
04c7585b878e2b2148be31f980af32c9	Proteobacteria	Moraxellaceae	Acinetobacter	-0.709718	WWDAB	less_25_percent
05a86c46c34b569de351d6d981f5789c	[Thermi]	Deinococcaceae	Deinococcus	-0.709718	WWDAB	less_25_percent
ce8d134d187089810856276280dc746e	Proteobacteria	Rhizobiaceae	Agrobacterium	12.1835	WWDAB	less_75_percent
06f3bd7955da6016dd1bc3130d44ea15	Proteobacteria	Comamonadaceae	NA	-0.639469	WWDAB	less_25_percent
0862d97d510738cea8ae0a80c754e699	Proteobacteria	Comamonadaceae	NA	-0.791479	WWDAB	less_25_percent
0b01d57df25c1a0ef77f495d433d8c37	Proteobacteria	Bradyrhizobiaceae	Bradyrhizobium	-0.709718	WWDAB	less_25_percent
0b4c181c632b1902b3889fc1a9f8045e	Proteobacteria	Oxalobacteraceae		-0.709718	WWDAB	less_25_percent
0b9b4a4c2d9d4a2f046c858dd5739651	Proteobacteria			-0.791479	WWDAB	less_25_percent
0bda8fb5f7721a7c32b0a573826715a1	Proteobacteria	Comamonadaceae	NA	-0.709718	WWDAB	less_25_percent
0d0f0f118894f44148dcd7d2f9ff6c63	Proteobacteria	Phyllobacteriaceae	Mesorhizobium	-0.709718	WWDAB	less_25_percent
0deca3c4bcca7f324e91095009cb88a8	Proteobacteria	Rhodospirillaceae		-0.590162	WWDAB	less_25_percent
114a8cdccfd0f83d071f8e9b1ca1f9a4	Proteobacteria	Oxalobacteraceae		-0.709718	WWDAB	less_25_percent
118baaf90f991356e94a7229ecb0e256	Proteobacteria	Caulobacteraceae	Asticcacaulis	-0.709718	WWDAB	less_25_percent
1263e42c1e0021b8b4f9d932717815ee	Proteobacteria	Alcaligenaceae		-0.631377	WWDAB	less_25_percent
12a003f0151f549f060111c163534600	Proteobacteria	Xanthomonadaceae	Rhodanobacter	-0.615515	WWDAB	less_25_percent
18d42e0b01d4afc4858fd2fbc150b853	Proteobacteria	Pseudomonadaceae	Pseudomonas	-0.791479	WWDAB	less_25_percent
19e3f3767f039483c54cdbdeef377c48	Proteobacteria	Xanthomonadaceae	Dokdonella	-0.615515	WWDAB	less_25_percent
19e4bfd1f07e7fa92dff0e254a9c6a02	Firmicutes	Bacillaceae	Bacillus	-0.709718	WWDAB	less_25_percent
1a956a46e829d26087afdfcc93ea33e8	Proteobacteria	Hyphomicrobiaceae	Parvibaculum	-0.615515	WWDAB	less_25_percent
1aeebe34da0853ca45cac61cdc002416	Proteobacteria	Xanthobacteraceae	Xanthobacter	-0.709718	WWDAB	less_25_percent
1bf7ba8bb9dbce70b35aea116bd95766	Proteobacteria	Oxalobacteraceae		-0.709718	WWDAB	less_25_percent
1c332e278a130d9289ea199d34a17274	Proteobacteria	Comamonadaceae		-0.615515	WWDAB	less_25_percent
1cc4501723ca525e059487b8a4ecb8fb	Proteobacteria	Methylophilaceae	NA	-0.709718	WWDAB	less_25_percent
1ea8326fde8995057b76de574c240424	Proteobacteria	Comamonadaceae		-0.709718	WWDAB	less_25_percent
1fb35724c0c86c4454682619bfcb9e15	Proteobacteria	Oxalobacteraceae	NA	-0.709718	WWDAB	less_25_percent
20ce69143adbd532c001f4762c47fdce	Proteobacteria	Xanthomonadaceae		-0.709718	WWDAB	less_25_percent
20ece7979a3c99b65dac8a757b80cf18	Proteobacteria	Moraxellaceae	Acinetobacter	-0.791479	WWDAB	less_25_percent
21a22d31d397f264640642da970803ff	Proteobacteria	Oxalobacteraceae		-0.639469	WWDAB	less_25_percent
21a59fd1bef49698e525c5386c1b9cce	Proteobacteria	Oxalobacteraceae		-0.709718	WWDAB	less_25_percent
23957c3c99ac3f9537f9ce6f58151b43	Firmicutes	Bacillaceae	Bacillus	-0.791479	WWDAB	less_25_percent
26ad421e15c280e719bd47c8936dd9a4	Proteobacteria	Oxalobacteraceae		-0.709718	WWDAB	less_25_percent
26bbe78ef43b0913f84c3bfd3be62af4	Proteobacteria			-0.574309	WWDAB	less_25_percent
26e2aabdca86cec3bb3e4283c5d9ab6c	Proteobacteria	Comamonadaceae		-0.709718	WWDAB	less_25_percent
28378bf628c5ac11d424909620d709c2	Gemmatimonadetes			-0.709718	WWDAB	less_25_percent
2a781bb38a222508f5f834d26c881619	Proteobacteria	Pseudomonadaceae	Pseudomonas	-0.791479	WWDAB	less_25_percent
7ec280c3b6150780e86ff35c878efe52	Proteobacteria	Sphingomonadaceae	Novosphingobium	14.1771	WWDAB	less_50_percent
5168af1e940b6ea5aee575d19bbbf5f6	Proteobacteria	Sphingomonadaceae	Novosphingobium	14.2826	WWDAB	less_75_percent
2b5bc2b186b280229b10db9dd250baed	Proteobacteria	Oxalobacteraceae		-0.631377	WWDAB	less_25_percent
32a24801dfd7b6eb515e5961b7a411fe	Bacteroidetes	Cytophagaceae	Spirosoma	-0.791479	WWDAB	less_25_percent
32b472f3394081a8d82edd4ec3c7f9ec	Proteobacteria	Methylophilaceae	NA	-0.709718	WWDAB	less_25_percent
352c4cf2ada03e953369d630d936b249	Proteobacteria	Comamonadaceae	NA	-0.574309	WWDAB	less_25_percent
3555ca722562c6d3186ff5203b6d996c	Proteobacteria	Bradyrhizobiaceae	Bradyrhizobium	-0.791479	WWDAB	less_25_percent
366d0c956a1c6cf8c18e23ade8efd097	Proteobacteria	NA	NA	-0.531375	WWDAB	less_25_percent
37793e0d5d9ab844bd1b4567d0ce6d42	Proteobacteria	Oxalobacteraceae		-0.791479	WWDAB	less_25_percent
37a69fef0ca4f05883a195490feaf373	Proteobacteria	Comamonadaceae	NA	-0.709718	WWDAB	less_25_percent
38c249cebf1ab24e54e0e857cc9ac11d	Proteobacteria	Sphingomonadaceae	Sphingomonas	-0.709718	WWDAB	less_25_percent
399ec07c3b5e348bf915c33d53f2a283	Actinobacteria	Corynebacteriaceae	Corynebacterium	-0.791479	WWDAB	less_25_percent
3c397d3dbda0e00546e92f1f7f7bc54e	Proteobacteria	Oxalobacteraceae		-0.589874	WWDAB	less_25_percent
4048249fbd8a922fe645d2d56c386cd2	Firmicutes	Bacillaceae	Bacillus	-0.590162	WWDAB	less_25_percent
4092411e6c8813d218e11a7aaedf0abb	Proteobacteria			-0.709718	WWDAB	less_25_percent
40e9d65e4ecd99c291bd7ecaef45c544	Proteobacteria	Oxalobacteraceae		-0.574309	WWDAB	less_25_percent
42a0627f7656c92493afb8a567b18d83	Proteobacteria	Comamonadaceae		-0.791479	WWDAB	less_25_percent
43c7bf4f543029fc20817dcec9c4b77c	Proteobacteria	NA	NA	-0.791479	WWDAB	less_25_percent
4430aa0224cae75ff9081db21ac27d2d	Proteobacteria	Comamonadaceae	Rhodoferax	-0.709718	WWDAB	less_25_percent
46ef8524e513fc9ea72c97c0752374b9	Proteobacteria	Xanthomonadaceae		-0.631377	WWDAB	less_25_percent
48b351769ed7903783247fdbd93c3275	Firmicutes	Bacillaceae	Bacillus	-0.709718	WWDAB	less_25_percent
48b5ecaef730748f467822681b9a4ec8	Proteobacteria	NA	NA	-0.791479	WWDAB	less_25_percent
4a2b608de62b483294a68c27de4589b6	Proteobacteria	Burkholderiaceae	Burkholderia	-0.709718	WWDAB	less_25_percent
4a657c339fe6d3a461c47615ea766053	Proteobacteria	Phyllobacteriaceae	Mesorhizobium	-0.791479	WWDAB	less_25_percent
4b6719f4867abc75bd7d741ea6db7736	Proteobacteria	Oxalobacteraceae		-0.709718	WWDAB	less_25_percent
4bf7f9df0abe349279abacf7ad7c968c	Firmicutes			-0.791479	WWDAB	less_25_percent
4c9a3bc7c5d86c3f391c403d1aa708da	Firmicutes	Bacillaceae	Bacillus	-0.709718	WWDAB	less_25_percent
514e9b175d8a65469c54494008b6cf1e	Firmicutes	Paenibacillaceae	Paenibacillus	-0.709718	WWDAB	less_25_percent
51f50b164f4a9653f7ded83aba7fa687	Proteobacteria	Comamonadaceae	NA	-0.709718	WWDAB	less_25_percent
52e1af3b96825ff76888443ef57ed559	Proteobacteria	Moraxellaceae	Perlucidibaca	-0.615515	WWDAB	less_25_percent
54f06b35f3a4dcf5f30f34e85d3a7df8	Proteobacteria	Comamonadaceae		-0.615515	WWDAB	less_25_percent
56b66e1dc3c039da556a4123548aa966	Proteobacteria	Xanthomonadaceae		-0.631377	WWDAB	less_25_percent
5cd829e02acccf45e2d536eb96e9ebc8	Proteobacteria	Oxalobacteraceae		-0.709718	WWDAB	less_25_percent
5e626f15e533ca4453e7d344ffb29d9c	Cyanobacteria	NA	NA	-0.639469	WWDAB	less_25_percent
5ede5221c54288539742a5521c617bec	Proteobacteria	Oxalobacteraceae	Janthinobacterium	-0.709718	WWDAB	less_25_percent
5f31336198896bbfb48b21cdebd51b22	Proteobacteria	Oxalobacteraceae	Janthinobacterium	-0.639469	WWDAB	less_25_percent
60467df1db3f1ec824a55e5c7ace75db	Proteobacteria			-0.49536	WWDAB	less_25_percent
6105f95a0fe9cafd1b7afb446a715f69	Proteobacteria	Rhodospirillaceae		-0.639469	WWDAB	less_25_percent
616eb620e396876260ef7dee1fd19145	Proteobacteria	Oxalobacteraceae	Collimonas	-0.709718	WWDAB	less_25_percent
637ac4e5eada81d7cde5c91185317bed	Proteobacteria	Moraxellaceae	Perlucidibaca	-0.589874	WWDAB	less_25_percent
651fd3d8b9a3416f2da310ad5ad6854c	Proteobacteria	Comamonadaceae	NA	-0.791479	WWDAB	less_25_percent
66257aae1ceb9ebcf3d7076f9d003557	Proteobacteria	Oxalobacteraceae	Janthinobacterium	-0.791479	WWDAB	less_25_percent
6706710c1094809d0bc80bce144d8efc	Proteobacteria	Comamonadaceae	NA	-0.791479	WWDAB	less_25_percent
6a23a1659448c6b2107b509e0111cf97	Proteobacteria	Comamonadaceae	NA	-0.709718	WWDAB	less_25_percent
6b91e3c7304a04f986cc10fef8390172	Proteobacteria	Xanthomonadaceae	Dokdonella	-0.631377	WWDAB	less_25_percent
6ed1eada04ea97e1f9c0ff56227cd873	Actinobacteria	Mycobacteriaceae	Mycobacterium	-0.590162	WWDAB	less_25_percent
6f13a965bd64de12da538376374f6f0e	Proteobacteria	Xanthomonadaceae	Rhodanobacter	-0.791479	WWDAB	less_25_percent
701ff2271ab9fe18e0ea699abb6c49fc	Proteobacteria	Oxalobacteraceae		-0.590162	WWDAB	less_25_percent
717f046c4ead538e1711fa7ddb878130	Proteobacteria	Phyllobacteriaceae	Mesorhizobium	-0.709718	WWDAB	less_25_percent
72c395c5974796dcd727cabf003efea5	Proteobacteria	Oxalobacteraceae		-0.709718	WWDAB	less_25_percent
73a188be695b8d96c302fd571d114394	Firmicutes	Planococcaceae	Lysinibacillus	-0.639469	WWDAB	less_25_percent
73c877beaa6a2d80182f8bac6cda3e2c	Proteobacteria	Comamonadaceae	NA	-0.791479	WWDAB	less_25_percent
74c7f51456c6a82afbc61d7e226dc80e	Bacteroidetes	Chitinophagaceae		-0.589874	WWDAB	less_25_percent
751459a314e7bd75feeebbde0dda6174	Proteobacteria	NA	NA	-0.639469	WWDAB	less_25_percent
753b1631972c2fdec5dfe8e12374c7c0	Firmicutes	Streptococcaceae	Streptococcus	-0.791479	WWDAB	less_25_percent
7676c0e4cfa4e7d9dfad82dc07739869	Proteobacteria	Caulobacteraceae		-0.589874	WWDAB	less_25_percent
76e74cd76e516378074606f41b904a03	Proteobacteria	Methylophilaceae		-0.709718	WWDAB	less_25_percent
7759023a8b1f8c914bb77e1a34dd9753	Proteobacteria	Bradyrhizobiaceae	Bosea	-0.791479	WWDAB	less_25_percent
78d1abc4e64e420bb583f0a61a9551dd	Verrucomicrobia	Verrucomicrobiaceae	Prosthecobacter	-0.589874	WWDAB	less_25_percent
7baf56ee575fa9e8357e2f8acd74d3b0	Actinobacteria	Microbacteriaceae	NA	-0.639469	WWDAB	less_25_percent
7bc49131479546a53d80b56a818eb2fd	Proteobacteria	Oxalobacteraceae		-0.709718	WWDAB	less_25_percent
7bff02052ef7fa7d2cd5d791d3fe9bb3	Proteobacteria	Oxalobacteraceae	Janthinobacterium	-0.709718	WWDAB	less_25_percent
5d896683a733c60b0eae4d43c9ef23e7	Proteobacteria	Xanthomonadaceae	Rhodanobacter	17.7176	WWDAB	less_100_percent
7c1996df09f63654eb1bd9e3b2358af7	Proteobacteria	Pseudomonadaceae	Pseudomonas	-0.639469	WWDAB	less_25_percent
7c9c5137e06cf5c36783c3370f909196	Proteobacteria	Pseudomonadaceae	Pseudomonas	-0.709718	WWDAB	less_25_percent
7ca1cdf0cc2230ece75f55623f85f85b	Proteobacteria	Bradyrhizobiaceae	Bosea	-0.709718	WWDAB	less_25_percent
801ca17791031b571a41cc534f06a255	Proteobacteria	Bradyrhizobiaceae	NA	-0.639469	WWDAB	less_25_percent
81e0727e202e961402c6d5e51832835a	Proteobacteria	Comamonadaceae	NA	-0.791479	WWDAB	less_25_percent
83978764b708e50949f53d4f3b1ffdfa	Firmicutes	[Tissierellaceae]	NA	-0.615515	WWDAB	less_25_percent
84c8331464b2d0c6acffc98ee2d8ddf1	Proteobacteria	Comamonadaceae		-0.709718	WWDAB	less_25_percent
8515f2fede5f1e07d04f3631595148ac	Proteobacteria	Pseudomonadaceae	Pseudomonas	-0.639469	WWDAB	less_25_percent
88d957ac3b08ff653b4ed278776d9cd6	Proteobacteria	Comamonadaceae		-0.791479	WWDAB	less_25_percent
890e7d4884e38ca0f11e392fafa0a157	Proteobacteria	Moraxellaceae	Acinetobacter	-0.639469	WWDAB	less_25_percent
89fd1e4cd2606ee700cfe3be3fd35101	Proteobacteria	Phyllobacteriaceae	Mesorhizobium	-0.631377	WWDAB	less_25_percent
8b07188fa9d007101d2e6dc1b6327312	Firmicutes	Bacillaceae	Bacillus	-0.791479	WWDAB	less_25_percent
8fd2f3223f54adcb06f4c65f15435014	Proteobacteria	Xanthomonadaceae	Rhodanobacter	-0.709718	WWDAB	less_25_percent
91d28dfad935383c18b367103644e84d	Proteobacteria	Moraxellaceae		-0.631377	WWDAB	less_25_percent
92ce29801e1ee2d0a3010dac76805b96	Proteobacteria	Caulobacteraceae	NA	-0.709718	WWDAB	less_25_percent
944748f51348e8cb291f7b6af3066d3b	Proteobacteria	Pseudomonadaceae	Pseudomonas	-0.709718	WWDAB	less_25_percent
968ff91f500ee57ae0af2fae180daafe	Proteobacteria	Phyllobacteriaceae	Mesorhizobium	-0.399072	WWDAB	less_25_percent
995705b3ee08a9480bfaaf0e38184fa7	Proteobacteria	Comamonadaceae	NA	-0.639469	WWDAB	less_25_percent
998b815885424b02a962256a3d5c1a74	Proteobacteria	Pseudomonadaceae	Pseudomonas	-0.639469	WWDAB	less_25_percent
99ab155e45b5bdef2a990897d70ff565	[Thermi]	Deinococcaceae	Deinococcus	-0.791479	WWDAB	less_25_percent
9afee88066fe18505fa73671385a94e9	Proteobacteria	0319-6G20		-0.791479	WWDAB	less_25_percent
9c281da91296db8dc6029b67290aa855	Proteobacteria	Acetobacteraceae		-0.615515	WWDAB	less_25_percent
9c8c5335ecc21303e42007edb887c786	Proteobacteria	Hyphomicrobiaceae	Devosia	-0.791479	WWDAB	less_25_percent
9df5c12e75329a90dc24c893329201cf	Proteobacteria	Oxalobacteraceae	Janthinobacterium	-0.709718	WWDAB	less_25_percent
9e0af2054e18ec273f84c63e73fa1ec5	Bacteroidetes	Flavobacteriaceae	Flavobacterium	-0.615515	WWDAB	less_25_percent
9ec9ce3b318b26645b01b9be1cf5902a	Firmicutes	Bacillaceae	Bacillus	-0.709718	WWDAB	less_25_percent
9ef0d648247bd1303f21a15604e51aab	Actinobacteria	Micrococcaceae	NA	-0.639469	WWDAB	less_25_percent
a1bff5ea9113c41be9c9617451ca31f4	Proteobacteria	Neisseriaceae	Neisseria	-0.631377	WWDAB	less_25_percent
a1fe6cdcfb76e9e8c381ba0ffecdd56c	Firmicutes	Paenibacillaceae	Paenibacillus	-0.791479	WWDAB	less_25_percent
a27c98a37c016230c34877ac6fdd52f0	Actinobacteria	Frankiaceae		-0.639469	WWDAB	less_25_percent
a2ab2fb95355fd19ac8bd968d6235fe2	Proteobacteria	Burkholderiaceae	Burkholderia	-0.791479	WWDAB	less_25_percent
a37df731c1707e61eb8a858e2aff5067	Firmicutes	Streptococcaceae	Streptococcus	-0.709718	WWDAB	less_25_percent
a42f1211f383f366fe333257392bede8	Proteobacteria	Sphingomonadaceae	Sphingomonas	-0.709718	WWDAB	less_25_percent
a4b6a2a9f2b8bf036c6e624b446af5c2	Proteobacteria	Oxalobacteraceae		-0.709718	WWDAB	less_25_percent
a586285ab7f1ade523dec182f973bd72	Proteobacteria	Comamonadaceae		-0.791479	WWDAB	less_25_percent
a75f28af9a8125d4f74ef960738feb1e	Proteobacteria	Oxalobacteraceae	Janthinobacterium	-0.615515	WWDAB	less_25_percent
a9409d1ca6548e88995526956bfca1db	Verrucomicrobia	Verrucomicrobiaceae	Prosthecobacter	-0.589874	WWDAB	less_25_percent
abbd7057698522dc203a35ee1aaccb1d	Proteobacteria	Xanthomonadaceae		-0.639469	WWDAB	less_25_percent
ae0233e01f916f033e5734f9a4b01ac2	Proteobacteria	Comamonadaceae		-0.709718	WWDAB	less_25_percent
af3326bf6ce0096d3f6ace331b0a4c07	Proteobacteria	Caulobacteraceae		-0.791479	WWDAB	less_25_percent
b0f0e8f4c9a160219486057e76a0578a	Proteobacteria	Comamonadaceae	Rhodoferax	-0.709718	WWDAB	less_25_percent
b1a342a54a6de98446286542b3890384	Proteobacteria	Comamonadaceae	NA	-0.709718	WWDAB	less_25_percent
b22fdcc4af531405e5aa25a138fd6e12	Firmicutes			-0.639469	WWDAB	less_25_percent
b254a6d514782db9a2f6db685148dba4	Proteobacteria	Xanthomonadaceae		-0.791479	WWDAB	less_25_percent
b3704fc1d1d08aef1251c6cc588617e1	Proteobacteria	Xanthobacteraceae	Ancylobacter	-0.709718	WWDAB	less_25_percent
b393d10a1dce8fb1fefcdc938ce47edc	Proteobacteria	Pseudomonadaceae	Pseudomonas	-0.709718	WWDAB	less_25_percent
b3d909bf97ab4694402d43b43f4f96e2	Proteobacteria	Moraxellaceae	Acinetobacter	-0.791479	WWDAB	less_25_percent
b4fdb9c431d1edd4eda63fee615997d5	Firmicutes	Bacillaceae	Virgibacillus	-0.709718	WWDAB	less_25_percent
b7ab25cd2bc76c55d1f218f1328ab62f	Proteobacteria	Moraxellaceae		-0.631377	WWDAB	less_25_percent
b89bca22311394d283eaa55e48db96e4	Proteobacteria	Moraxellaceae	Acinetobacter	-0.590162	WWDAB	less_25_percent
b9d18e010e200d77b4cc9246cafc78c4	Proteobacteria	Sinobacteraceae		-0.709718	WWDAB	less_25_percent
bb9d56b917ee6d625ff53d2840ae7358	Proteobacteria	Methylophilaceae		-0.709718	WWDAB	less_25_percent
bde26227556474811d4100a18e744290	Proteobacteria	Sphingomonadaceae	Sphingomonas	-0.589874	WWDAB	less_25_percent
bf4c6be37b48f15f80e0a24c36e728fa	Proteobacteria	Comamonadaceae		-0.709718	WWDAB	less_25_percent
c0dc7e0e5f65904810307ef45db1a274	Proteobacteria	Xanthomonadaceae		-0.631377	WWDAB	less_25_percent
c1b5e4b5ae53dcd2f2dcbbd5b02f29e0	Gemmatimonadetes			-0.791479	WWDAB	less_25_percent
c3076ab1d1ad8e40753385405c04e9f5	Proteobacteria	Hyphomicrobiaceae	Parvibaculum	-0.615515	WWDAB	less_25_percent
c44ec032b3fe0dd1b852c70bc911ff6a	Proteobacteria	Comamonadaceae		-0.709718	WWDAB	less_25_percent
c48b8cccbed7d80d04eccecef1b118f5	Proteobacteria	Oxalobacteraceae		-0.709718	WWDAB	less_25_percent
c554e58821deece77d6a2da94a3455ce	Proteobacteria	Moraxellaceae	Perlucidibaca	-0.589874	WWDAB	less_25_percent
c5dae4d3a109ada370eb85577a5f9251	Proteobacteria	Alteromonadaceae	Cellvibrio	-0.615515	WWDAB	less_25_percent
c728b979d87ee4b934de4812be2f99c5	Proteobacteria			-0.639469	WWDAB	less_25_percent
c76a38cd4a2db0054013da850fbeb55f	Proteobacteria	Comamonadaceae	NA	-0.709718	WWDAB	less_25_percent
c9d33fcaad0f658167d5d26b7eb095b1	Proteobacteria	Xanthomonadaceae	NA	-0.709718	WWDAB	less_25_percent
c9f9db8fde18d63c93fdc0b0d6c41b17	Proteobacteria	Oxalobacteraceae	Janthinobacterium	-0.631377	WWDAB	less_25_percent
ca0ac75bdf3d2c13a1ad8bba70c43949	Proteobacteria	Rhodospirillaceae		-0.709718	WWDAB	less_25_percent
cb747501c8917bc123fc66866789c3d7	Proteobacteria	Hyphomicrobiaceae	Rhodoplanes	-0.791479	WWDAB	less_25_percent
cb7cb592b69dba4db6b9fb71b90ab34a	Firmicutes	Staphylococcaceae	Staphylococcus	-0.791479	WWDAB	less_25_percent
cbaf65d3fee0afd8171f14df5cad286f	Proteobacteria	Moraxellaceae	Perlucidibaca	-0.574309	WWDAB	less_25_percent
cbcd6e7393598f4f91258ee1782dfb8a	Actinobacteria	Microbacteriaceae	Salinibacterium	-0.631377	WWDAB	less_25_percent
cbdd9380eef8583cec32b5d528369c91	Proteobacteria	Comamonadaceae		-0.791479	WWDAB	less_25_percent
cc1cfc9f525e03061fc73042cedb6821	Proteobacteria	Moraxellaceae		-0.615515	WWDAB	less_25_percent
d1f8e728db007bf7b2d7efb1f29a020d	Bacteroidetes	Chitinophagaceae		-0.590162	WWDAB	less_25_percent
d2618d69686b137909106d68631099cc	Proteobacteria	Sphingomonadaceae	Sphingomonas	-0.709718	WWDAB	less_25_percent
d4027c57e44c048ef583678094b1855e	Proteobacteria	Rhodospirillaceae	Azospirillum	-0.639469	WWDAB	less_25_percent
d69db053627f5a279f318acc94006090	Actinobacteria	Streptomycetaceae	NA	-0.709718	WWDAB	less_25_percent
d901de7c01e9f3be910136460fd969d5	Proteobacteria	NA	NA	-0.791479	WWDAB	less_25_percent
da46f1d6999460fa080eb8d1bcb1a7de	Proteobacteria	Moraxellaceae		-0.631377	WWDAB	less_25_percent
dbffba6268bf747e70a3a5828477525d	Proteobacteria	Burkholderiaceae	Pandoraea	-0.709718	WWDAB	less_25_percent
dc0cfd7765db4fb044c0f343a596c0cb	Proteobacteria	Sinobacteraceae		-0.709718	WWDAB	less_25_percent
dcd32119dbb8f583bed7d13b5e8399c4	Actinobacteria	Streptomycetaceae	Streptomyces	-0.791479	WWDAB	less_25_percent
dcdbcc506fe870f14cab98392417fe4b	Proteobacteria	Oxalobacteraceae		-0.709718	WWDAB	less_25_percent
ddf1e5d6a1902f3ed52b5164400db152	Proteobacteria			-0.791479	WWDAB	less_25_percent
df188c087daa2e1c91521fc1e3ff0ce2	Firmicutes	Bacillaceae	Bacillus	-0.709718	WWDAB	less_25_percent
df1f3b5a6c8aa6ec2fdd7af15ce1fb37	Proteobacteria	Oxalobacteraceae		-0.709718	WWDAB	less_25_percent
e15fc91b328a3f117d0e75fdcd2018a6	Actinobacteria	Microbacteriaceae	Salinibacterium	-0.631377	WWDAB	less_25_percent
e2afe700dd8cacbc4c04141e162600fd	Proteobacteria	Oxalobacteraceae		-0.791479	WWDAB	less_25_percent
e430af2ac0ef1dee9281599ccb3a6bd7	Proteobacteria	Phyllobacteriaceae	Mesorhizobium	-0.709718	WWDAB	less_25_percent
ec089886b182f77bd6cfc2690531ddc5	Proteobacteria	Caulobacteraceae		-0.615515	WWDAB	less_25_percent
ecc19a54ff902023e5cf5491bb5f037f	Proteobacteria	Oxalobacteraceae		-0.791479	WWDAB	less_25_percent
ee5686690b124ce165ffb3d45b56594c	Proteobacteria	Sinobacteraceae		-0.590162	WWDAB	less_25_percent
ef00f807db07cfd1afd1abcfd526ce14	Proteobacteria	Alcaligenaceae		-0.631377	WWDAB	less_25_percent
f0b5cc352aaee2b7761ccaf0f1268a2e	Proteobacteria	Xanthomonadaceae	Dokdonella	-0.590162	WWDAB	less_25_percent
f172fba18cfeb8391604660159c4ba8b	Proteobacteria	Alcaligenaceae	Achromobacter	-0.639469	WWDAB	less_25_percent
f254a29bb19d5d4e3a7368c9e72f7b5b	Proteobacteria	0319-6G20		-0.791479	WWDAB	less_25_percent
f28e5685412e15a1869bc55c1480376c	Proteobacteria			-0.590162	WWDAB	less_25_percent
f602b1c8ff62b8cfe8210951eb6e59a9	Proteobacteria	Xanthomonadaceae	Dokdonella	-0.631377	WWDAB	less_25_percent
f62e8d5206da05fbaef3c92189a46ce6	Proteobacteria	Comamonadaceae	Rhodoferax	-0.615515	WWDAB	less_25_percent
f62e9cd44376b3fbf09135d24a3e0905	Proteobacteria	Oxalobacteraceae		-0.709718	WWDAB	less_25_percent
f74d5397854f6b11f549c1408c03b85e	Proteobacteria	Comamonadaceae	NA	-0.709718	WWDAB	less_25_percent
f7b1e7cf8c15ab2f777d74daa5ef0064	Proteobacteria	Methylophilaceae		-0.709718	WWDAB	less_25_percent
f7e3a5fb8e3571d251cf285e9daf039c	Proteobacteria	Xanthomonadaceae	Dokdonella	-0.631377	WWDAB	less_25_percent
f81e3ede98ed2ce00c0e4b77ae2f4a83	Proteobacteria	Oxalobacteraceae	Janthinobacterium	-0.709718	WWDAB	less_25_percent
fba4ecdc1f107b89e585b661d563d47e	Proteobacteria	Sphingomonadaceae	Novosphingobium	-0.49536	WWDAB	less_25_percent
