# Supplementary material for: Duckweed hosts a taxonomically similar bacterial assemblage as the terrestrial leaf microbiome
Source: PLoS One. 2020 Feb 6;15(2):e0228560. doi: 10.1371/journal.pone.0228560 (PMC7004381; doi:10.1371/journal.pone.0228560)
Supplement: S7 File — Phylum and family level relative abundance for Princeton Meadows year 1 bacterial communities and information for bacterial taxa specific to WWDAB community, WWDAB t5 specific taxa, and WWDAB t10 specific taxa. RA = relative abundance, Sample_Percent = percentage of samples bacterial genus was found in, OTU_Count = number of ASVs from bacterial genus, Mean_RA_Rank = rank was assigned according to mean relative abundance. (XLSX) [file pone.0228560.s014.xlsx]

## Sheet: Phylum_RA
sample_id	tissue	bacteria	type	treatment	time	tax	RA
T0_W_D_E_2	wastewater	wastewater	wastewater	none	0	Acidobacteria	1.40275
T0_W_D_E_2	wastewater	wastewater	wastewater	none	0	Actinobacteria	12.656
T0_W_D_E_2	wastewater	wastewater	wastewater	none	0	Bacteroidetes	16.2465
T0_W_D_E_2	wastewater	wastewater	wastewater	none	0	Chloroflexi	1.75046
T0_W_D_E_2	wastewater	wastewater	wastewater	none	0	Firmicutes	1.0357
T0_W_D_E_2	wastewater	wastewater	wastewater	none	0	low abundance (< 1% RA)	2.68872
T0_W_D_E_2	wastewater	wastewater	wastewater	none	0	Nitrospirae	8.88394
T0_W_D_E_2	wastewater	wastewater	wastewater	none	0	Planctomycetes	2.28077
T0_W_D_E_2	wastewater	wastewater	wastewater	none	0	Proteobacteria	44.5458
T0_W_D_E_2	wastewater	wastewater	wastewater	none	0	Verrucomicrobia	8.50945
T0_W_A_C_2	wastewater	wastewater	wastewater	none	0	Acidobacteria	1.5346
T0_W_A_C_2	wastewater	wastewater	wastewater	none	0	Actinobacteria	13.4405
T0_W_A_C_2	wastewater	wastewater	wastewater	none	0	Bacteroidetes	12.5833
T0_W_A_C_2	wastewater	wastewater	wastewater	none	0	Chlamydiae	1.58407
T0_W_A_C_2	wastewater	wastewater	wastewater	none	0	Chloroflexi	1.84501
T0_W_A_C_2	wastewater	wastewater	wastewater	none	0	Firmicutes	1.00916
T0_W_A_C_2	wastewater	wastewater	wastewater	none	0	low abundance (< 1% RA)	2.15219
T0_W_A_C_2	wastewater	wastewater	wastewater	none	0	Nitrospirae	9.99657
T0_W_A_C_2	wastewater	wastewater	wastewater	none	0	Planctomycetes	1.9446
T0_W_A_C_2	wastewater	wastewater	wastewater	none	0	Proteobacteria	49.4755
T0_W_A_C_2	wastewater	wastewater	wastewater	none	0	Verrucomicrobia	4.43437
T5_W_D_E_2	wastewater	wastewater	wastewater	none	5	Acidobacteria	1.08355
T5_W_D_E_2	wastewater	wastewater	wastewater	none	5	Actinobacteria	3.24484
T5_W_D_E_2	wastewater	wastewater	wastewater	none	5	Bacteroidetes	13.0964
T5_W_D_E_2	wastewater	wastewater	wastewater	none	5	Chloroflexi	1.05184
T5_W_D_E_2	wastewater	wastewater	wastewater	none	5	Cyanobacteria	21.9814
T5_W_D_E_2	wastewater	wastewater	wastewater	none	5	low abundance (< 1% RA)	2.90539
T5_W_D_E_2	wastewater	wastewater	wastewater	none	5	Planctomycetes	1.20503
T5_W_D_E_2	wastewater	wastewater	wastewater	none	5	Proteobacteria	51.9317
T5_W_D_E_2	wastewater	wastewater	wastewater	none	5	Verrucomicrobia	3.49987
T5_W_A_C_2	wastewater	wastewater	wastewater	none	5	Acidobacteria	1.42743
T5_W_A_C_2	wastewater	wastewater	wastewater	none	5	Actinobacteria	6.05331
T5_W_A_C_2	wastewater	wastewater	wastewater	none	5	Bacteroidetes	13.3032
T5_W_A_C_2	wastewater	wastewater	wastewater	none	5	Chloroflexi	1.45902
T5_W_A_C_2	wastewater	wastewater	wastewater	none	5	Cyanobacteria	16.9123
T5_W_A_C_2	wastewater	wastewater	wastewater	none	5	low abundance (< 1% RA)	2.70978
T5_W_A_C_2	wastewater	wastewater	wastewater	none	5	Nitrospirae	1.75738
T5_W_A_C_2	wastewater	wastewater	wastewater	none	5	Planctomycetes	1.03313
T5_W_A_C_2	wastewater	wastewater	wastewater	none	5	Proteobacteria	51.4354
T5_W_A_C_2	wastewater	wastewater	wastewater	none	5	Verrucomicrobia	3.90905
T10_W_D_E_2	wastewater	wastewater	wastewater	none	10	Acidobacteria	1.90526
T10_W_D_E_2	wastewater	wastewater	wastewater	none	10	Bacteroidetes	15.302
T10_W_D_E_2	wastewater	wastewater	wastewater	none	10	Cyanobacteria	46.7443
T10_W_D_E_2	wastewater	wastewater	wastewater	none	10	low abundance (< 1% RA)	3.06555
T10_W_D_E_2	wastewater	wastewater	wastewater	none	10	Proteobacteria	31.699
T10_W_D_E_2	wastewater	wastewater	wastewater	none	10	Verrucomicrobia	1.28397
T10_W_A_C_2	wastewater	wastewater	wastewater	none	10	Acidobacteria	1.41557
T10_W_A_C_2	wastewater	wastewater	wastewater	none	10	Actinobacteria	1.39286
T10_W_A_C_2	wastewater	wastewater	wastewater	none	10	Bacteroidetes	19.7369
T10_W_A_C_2	wastewater	wastewater	wastewater	none	10	Cyanobacteria	32.9242
T10_W_A_C_2	wastewater	wastewater	wastewater	none	10	low abundance (< 1% RA)	2.05577
T10_W_A_C_2	wastewater	wastewater	wastewater	none	10	Nitrospirae	1.12683
T10_W_A_C_2	wastewater	wastewater	wastewater	none	10	Planctomycetes	1.16901
T10_W_A_C_2	wastewater	wastewater	wastewater	none	10	Proteobacteria	37.6067
T10_W_A_C_2	wastewater	wastewater	wastewater	none	10	Verrucomicrobia	2.57214
5A_C_432_9509_DAM_2	S_polyrhiza432_9509	none	ambient_water	none	5	Actinobacteria	3.99881
5A_C_432_9509_DAM_2	S_polyrhiza432_9509	none	ambient_water	none	5	Bacteroidetes	12.5656
5A_C_432_9509_DAM_2	S_polyrhiza432_9509	none	ambient_water	none	5	Cyanobacteria	1.51626
5A_C_432_9509_DAM_2	S_polyrhiza432_9509	none	ambient_water	none	5	low abundance (< 1% RA)	3.43163
5A_C_432_9509_DAM_2	S_polyrhiza432_9509	none	ambient_water	none	5	Nitrospirae	2.26951
5A_C_432_9509_DAM_2	S_polyrhiza432_9509	none	ambient_water	none	5	Proteobacteria	74.3126
5A_C_432_9509_DAM_2	S_polyrhiza432_9509	none	ambient_water	none	5	Verrucomicrobia	1.90559
T5_432_DAM_W_D_F_2	S_polyrhiza432_9509	none	ambient_water	none	5	Actinobacteria	7.89037
T5_432_DAM_W_D_F_2	S_polyrhiza432_9509	none	ambient_water	none	5	Bacteroidetes	13.5639
T5_432_DAM_W_D_F_2	S_polyrhiza432_9509	none	ambient_water	none	5	Chloroflexi	1.4577
T5_432_DAM_W_D_F_2	S_polyrhiza432_9509	none	ambient_water	none	5	Cyanobacteria	3.36314
T5_432_DAM_W_D_F_2	S_polyrhiza432_9509	none	ambient_water	none	5	low abundance (< 1% RA)	3.05951
T5_432_DAM_W_D_F_2	S_polyrhiza432_9509	none	ambient_water	none	5	Nitrospirae	2.68689
T5_432_DAM_W_D_F_2	S_polyrhiza432_9509	none	ambient_water	none	5	Planctomycetes	1.14751
T5_432_DAM_W_D_F_2	S_polyrhiza432_9509	none	ambient_water	none	5	Proteobacteria	64.6877
T5_432_DAM_W_D_F_2	S_polyrhiza432_9509	none	ambient_water	none	5	Verrucomicrobia	2.1432
T5_432_DAM_W_G_I_2	S_polyrhiza432_9509	none	ambient_water	none	5	Actinobacteria	3.2834
T5_432_DAM_W_G_I_2	S_polyrhiza432_9509	none	ambient_water	none	5	Bacteroidetes	10.0067
T5_432_DAM_W_G_I_2	S_polyrhiza432_9509	none	ambient_water	none	5	low abundance (< 1% RA)	4.2309
T5_432_DAM_W_G_I_2	S_polyrhiza432_9509	none	ambient_water	none	5	Nitrospirae	1.34875
T5_432_DAM_W_G_I_2	S_polyrhiza432_9509	none	ambient_water	none	5	Proteobacteria	81.1303
T5_432_DAM_W_J_L_2	S_polyrhiza432_9509	none	ambient_water	none	5	Actinobacteria	6.49744
T5_432_DAM_W_J_L_2	S_polyrhiza432_9509	none	ambient_water	none	5	Bacteroidetes	10.2202
T5_432_DAM_W_J_L_2	S_polyrhiza432_9509	none	ambient_water	none	5	Chloroflexi	1.27996
T5_432_DAM_W_J_L_2	S_polyrhiza432_9509	none	ambient_water	none	5	Cyanobacteria	1.76839
T5_432_DAM_W_J_L_2	S_polyrhiza432_9509	none	ambient_water	none	5	low abundance (< 1% RA)	3.09865
T5_432_DAM_W_J_L_2	S_polyrhiza432_9509	none	ambient_water	none	5	Nitrospirae	2.52121
T5_432_DAM_W_J_L_2	S_polyrhiza432_9509	none	ambient_water	none	5	Proteobacteria	72.9024
T5_432_DAM_W_J_L_2	S_polyrhiza432_9509	none	ambient_water	none	5	Verrucomicrobia	1.7118
T10_432_DAM_W_A_C_2	S_polyrhiza432_9509	none	ambient_water	none	10	Actinobacteria	15.9047
T10_432_DAM_W_A_C_2	S_polyrhiza432_9509	none	ambient_water	none	10	Bacteroidetes	11.2758
T10_432_DAM_W_A_C_2	S_polyrhiza432_9509	none	ambient_water	none	10	low abundance (< 1% RA)	3.71131
T10_432_DAM_W_A_C_2	S_polyrhiza432_9509	none	ambient_water	none	10	Proteobacteria	69.1082
T10_432_DAM_W_D_F_2	S_polyrhiza432_9509	none	ambient_water	none	10	Actinobacteria	12.769
T10_432_DAM_W_D_F_2	S_polyrhiza432_9509	none	ambient_water	none	10	Bacteroidetes	5.88535
T10_432_DAM_W_D_F_2	S_polyrhiza432_9509	none	ambient_water	none	10	low abundance (< 1% RA)	3.70106
T10_432_DAM_W_D_F_2	S_polyrhiza432_9509	none	ambient_water	none	10	Proteobacteria	77.6446
T10_432_DAM_W_G_I_2	S_polyrhiza432_9509	none	ambient_water	none	10	Actinobacteria	4.80118
T10_432_DAM_W_G_I_2	S_polyrhiza432_9509	none	ambient_water	none	10	Bacteroidetes	6.07686
T10_432_DAM_W_G_I_2	S_polyrhiza432_9509	none	ambient_water	none	10	low abundance (< 1% RA)	2.68128
T10_432_DAM_W_G_I_2	S_polyrhiza432_9509	none	ambient_water	none	10	Proteobacteria	86.4407
T10_432_DAM_W_J_L_2	S_polyrhiza432_9509	none	ambient_water	none	10	Actinobacteria	9.77667
T10_432_DAM_W_J_L_2	S_polyrhiza432_9509	none	ambient_water	none	10	Bacteroidetes	21.064
T10_432_DAM_W_J_L_2	S_polyrhiza432_9509	none	ambient_water	none	10	low abundance (< 1% RA)	2.52533
T10_432_DAM_W_J_L_2	S_polyrhiza432_9509	none	ambient_water	none	10	Proteobacteria	64.7896
T10_432_DAM_W_J_L_2	S_polyrhiza432_9509	none	ambient_water	none	10	TM6	1.84437
T0_432_B_3_2	S_polyrhiza432_9509	none	treated_tissue	none	0	Actinobacteria	18.4606
T0_432_B_3_2	S_polyrhiza432_9509	none	treated_tissue	none	0	Firmicutes	20.84
T0_432_B_3_2	S_polyrhiza432_9509	none	treated_tissue	none	0	low abundance (< 1% RA)	1.1977
T0_432_B_3_2	S_polyrhiza432_9509	none	treated_tissue	none	0	Proteobacteria	59.5018
T5_432_DAM_B_H_2	S_polyrhiza432_9509	none	treated_tissue	SD_treated	5	low abundance (< 1% RA)	1.4543
T5_432_DAM_B_H_2	S_polyrhiza432_9509	none	treated_tissue	SD_treated	5	Proteobacteria	98.5457
T5_432_DAM_B_I_2	S_polyrhiza432_9509	none	treated_tissue	SD_treated	5	low abundance (< 1% RA)	0.580109
T5_432_DAM_B_I_2	S_polyrhiza432_9509	none	treated_tissue	SD_treated	5	Proteobacteria	99.4199
T5_432_DAM_B_J_2	S_polyrhiza432_9509	none	treated_tissue	SD_treated	5	low abundance (< 1% RA)	0.994633
T5_432_DAM_B_J_2	S_polyrhiza432_9509	none	treated_tissue	SD_treated	5	Proteobacteria	99.0054
T5_432_DAM_B_L_2	S_polyrhiza432_9509	none	treated_tissue	SD_treated	5	Actinobacteria	1.16764
T5_432_DAM_B_L_2	S_polyrhiza432_9509	none	treated_tissue	SD_treated	5	Firmicutes	1.49273
T5_432_DAM_B_L_2	S_polyrhiza432_9509	none	treated_tissue	SD_treated	5	low abundance (< 1% RA)	0.114868
T5_432_DAM_B_L_2	S_polyrhiza432_9509	none	treated_tissue	SD_treated	5	Proteobacteria	97.2248
T10_432_DAM_B_A_2	S_polyrhiza432_9509	none	treated_tissue	SD_treated	10	Actinobacteria	2.5484
T10_432_DAM_B_A_2	S_polyrhiza432_9509	none	treated_tissue	SD_treated	10	low abundance (< 1% RA)	0.871096
T10_432_DAM_B_A_2	S_polyrhiza432_9509	none	treated_tissue	SD_treated	10	Proteobacteria	96.5805
T10_432_DAM_B_B_2	S_polyrhiza432_9509	none	treated_tissue	SD_treated	10	Actinobacteria	1.06467
T10_432_DAM_B_B_2	S_polyrhiza432_9509	none	treated_tissue	SD_treated	10	low abundance (< 1% RA)	1.06278
T10_432_DAM_B_B_2	S_polyrhiza432_9509	none	treated_tissue	SD_treated	10	Proteobacteria	97.8725
T10_432_DAM_B_C_2	S_polyrhiza432_9509	none	treated_tissue	SD_treated	10	Actinobacteria	1.15181
T10_432_DAM_B_C_2	S_polyrhiza432_9509	none	treated_tissue	SD_treated	10	low abundance (< 1% RA)	0.253286
T10_432_DAM_B_C_2	S_polyrhiza432_9509	none	treated_tissue	SD_treated	10	Proteobacteria	98.5949
T10_432_DAM_B_D_2	S_polyrhiza432_9509	none	treated_tissue	SD_treated	10	Actinobacteria	7.22734
T10_432_DAM_B_D_2	S_polyrhiza432_9509	none	treated_tissue	SD_treated	10	low abundance (< 1% RA)	0.67952
T10_432_DAM_B_D_2	S_polyrhiza432_9509	none	treated_tissue	SD_treated	10	Proteobacteria	92.0931
T10_432_DAM_B_E_2	S_polyrhiza432_9509	none	treated_tissue	SD_treated	10	Actinobacteria	2.47425
T10_432_DAM_B_E_2	S_polyrhiza432_9509	none	treated_tissue	SD_treated	10	low abundance (< 1% RA)	0.705914
T10_432_DAM_B_E_2	S_polyrhiza432_9509	none	treated_tissue	SD_treated	10	Proteobacteria	96.8198
T10_432_DAM_B_F_2	S_polyrhiza432_9509	none	treated_tissue	SD_treated	10	Actinobacteria	1.55004
T10_432_DAM_B_F_2	S_polyrhiza432_9509	none	treated_tissue	SD_treated	10	low abundance (< 1% RA)	0.492375
T10_432_DAM_B_F_2	S_polyrhiza432_9509	none	treated_tissue	SD_treated	10	Proteobacteria	97.9576
T10_432_DAM_B_G_2	S_polyrhiza432_9509	none	treated_tissue	SD_treated	10	low abundance (< 1% RA)	0.838075
T10_432_DAM_B_G_2	S_polyrhiza432_9509	none	treated_tissue	SD_treated	10	Proteobacteria	99.1619
T10_432_DAM_B_H_2	S_polyrhiza432_9509	none	treated_tissue	SD_treated	10	low abundance (< 1% RA)	0.775165
T10_432_DAM_B_H_2	S_polyrhiza432_9509	none	treated_tissue	SD_treated	10	Proteobacteria	99.2248
T10_432_DAM_B_I_2	S_polyrhiza432_9509	none	treated_tissue	SD_treated	10	low abundance (< 1% RA)	0.439578
T10_432_DAM_B_I_2	S_polyrhiza432_9509	none	treated_tissue	SD_treated	10	Proteobacteria	99.5604
T10_432_DAM_BJ_2	S_polyrhiza432_9509	none	treated_tissue	SD_treated	10	Actinobacteria	1.08984
T10_432_DAM_BJ_2	S_polyrhiza432_9509	none	treated_tissue	SD_treated	10	Firmicutes	1.06483
T10_432_DAM_BJ_2	S_polyrhiza432_9509	none	treated_tissue	SD_treated	10	low abundance (< 1% RA)	0.273502
T10_432_DAM_BJ_2	S_polyrhiza432_9509	none	treated_tissue	SD_treated	10	Proteobacteria	97.5718
T10_432_DAM_B_K_2	S_polyrhiza432_9509	none	treated_tissue	SD_treated	10	Actinobacteria	4.90895
T10_432_DAM_B_K_2	S_polyrhiza432_9509	none	treated_tissue	SD_treated	10	low abundance (< 1% RA)	0.655203
T10_432_DAM_B_K_2	S_polyrhiza432_9509	none	treated_tissue	SD_treated	10	Proteobacteria	94.4359
T10_432_DAM_B_L_2	S_polyrhiza432_9509	none	treated_tissue	SD_treated	10	Actinobacteria	2.61684
T10_432_DAM_B_L_2	S_polyrhiza432_9509	none	treated_tissue	SD_treated	10	low abundance (< 1% RA)	0.337797
T10_432_DAM_B_L_2	S_polyrhiza432_9509	none	treated_tissue	SD_treated	10	Proteobacteria	97.0454

## Sheet: Family_RA
sample_id	tissue	type	treatment	time	Family	RA
T5_432_DAM_B_I_2	S_polyrhiza432_9509	treated_tissue	SD_treated	5	Oxalobacteraceae	67.0476
T10_432_DAM_B_K_2	S_polyrhiza432_9509	treated_tissue	SD_treated	10	Xanthomonadaceae	65.7747
T10_432_DAM_B_A_2	S_polyrhiza432_9509	treated_tissue	SD_treated	10	Xanthomonadaceae	62.7811
T10_432_DAM_B_L_2	S_polyrhiza432_9509	treated_tissue	SD_treated	10	Xanthomonadaceae	58.148
T10_432_DAM_BJ_2	S_polyrhiza432_9509	treated_tissue	SD_treated	10	Xanthomonadaceae	49.9909
T5_432_DAM_B_H_2	S_polyrhiza432_9509	treated_tissue	SD_treated	5	Oxalobacteraceae	49.1819
T10_432_DAM_B_I_2	S_polyrhiza432_9509	treated_tissue	SD_treated	10	Xanthomonadaceae	48.4172
T10_432_DAM_B_E_2	S_polyrhiza432_9509	treated_tissue	SD_treated	10	Xanthomonadaceae	47.1918
T10_W_D_E_2	wastewater	wastewater	none	10	Pseudanabaenaceae	46.6299
T10_432_DAM_B_F_2	S_polyrhiza432_9509	treated_tissue	SD_treated	10	Xanthomonadaceae	45.852
T5_432_DAM_B_J_2	S_polyrhiza432_9509	treated_tissue	SD_treated	5	Comamonadaceae	45.3866
T10_432_DAM_B_D_2	S_polyrhiza432_9509	treated_tissue	SD_treated	10	Xanthomonadaceae	42.8948
T5_432_DAM_B_L_2	S_polyrhiza432_9509	treated_tissue	SD_treated	5	Oxalobacteraceae	41.8856
T10_432_DAM_B_C_2	S_polyrhiza432_9509	treated_tissue	SD_treated	10	Xanthomonadaceae	41.8487
T10_432_DAM_B_I_2	S_polyrhiza432_9509	treated_tissue	SD_treated	10	Pseudomonadaceae	39.7265
T10_432_DAM_B_G_2	S_polyrhiza432_9509	treated_tissue	SD_treated	10	Xanthomonadaceae	39.079
T0_432_B_3_2	S_polyrhiza432_9509	treated_tissue	none	0	Pseudomonadaceae	38.518
T10_432_DAM_B_H_2	S_polyrhiza432_9509	treated_tissue	SD_treated	10	Xanthomonadaceae	38.1637
T10_432_DAM_W_D_F_2	S_polyrhiza432_9509	ambient_water	none	10	Xanthomonadaceae	36.6209
T10_432_DAM_W_A_C_2	S_polyrhiza432_9509	ambient_water	none	10	Xanthomonadaceae	34.3679
T5_432_DAM_B_L_2	S_polyrhiza432_9509	treated_tissue	SD_treated	5	Comamonadaceae	33.6798
T10_432_DAM_B_B_2	S_polyrhiza432_9509	treated_tissue	SD_treated	10	Xanthomonadaceae	33.6238
T5_432_DAM_B_J_2	S_polyrhiza432_9509	treated_tissue	SD_treated	5	Oxalobacteraceae	32.4634
T10_W_A_C_2	wastewater	wastewater	none	10	Pseudanabaenaceae	30.9566
5A_C_432_9509_DAM_2	S_polyrhiza432_9509	ambient_water	none	5	Oxalobacteraceae	29.617
T10_432_DAM_B_G_2	S_polyrhiza432_9509	treated_tissue	SD_treated	10	Pseudomonadaceae	28.9317
T5_432_DAM_B_H_2	S_polyrhiza432_9509	treated_tissue	SD_treated	5	Moraxellaceae	28.3667
T10_432_DAM_B_C_2	S_polyrhiza432_9509	treated_tissue	SD_treated	10	Caulobacteraceae	28.0108
T10_432_DAM_B_H_2	S_polyrhiza432_9509	treated_tissue	SD_treated	10	Comamonadaceae	26.625
T10_432_DAM_W_G_I_2	S_polyrhiza432_9509	ambient_water	none	10	Xanthomonadaceae	26.1703
T10_432_DAM_W_J_L_2	S_polyrhiza432_9509	ambient_water	none	10	Xanthomonadaceae	23.6285
T5_432_DAM_W_G_I_2	S_polyrhiza432_9509	ambient_water	none	5	Oxalobacteraceae	22.3966
T0_W_A_C_2	wastewater	wastewater	none	0	unclassified	22.3134
T10_432_DAM_W_G_I_2	S_polyrhiza432_9509	ambient_water	none	10	Pseudomonadaceae	21.6218
T5_432_DAM_W_G_I_2	S_polyrhiza432_9509	ambient_water	none	5	Sphingomonadaceae	20.9959
T5_W_D_E_2	wastewater	wastewater	none	5	Pseudanabaenaceae	20.9445
T10_432_DAM_B_B_2	S_polyrhiza432_9509	treated_tissue	SD_treated	10	Caulobacteraceae	20.1658
T0_W_D_E_2	wastewater	wastewater	none	0	unclassified	19.8112
T5_432_DAM_W_J_L_2	S_polyrhiza432_9509	ambient_water	none	5	Oxalobacteraceae	19.1144
T5_432_DAM_B_I_2	S_polyrhiza432_9509	treated_tissue	SD_treated	5	Comamonadaceae	18.7857
T0_W_D_E_2	wastewater	wastewater	none	0	low abundance (< 1% RA)	16.5248
T5_W_A_C_2	wastewater	wastewater	none	5	Pseudanabaenaceae	16.454
T10_432_DAM_B_D_2	S_polyrhiza432_9509	treated_tissue	SD_treated	10	Pseudomonadaceae	16.3433
T5_432_DAM_W_D_F_2	S_polyrhiza432_9509	ambient_water	none	5	Oxalobacteraceae	15.8574
T5_W_A_C_2	wastewater	wastewater	none	5	unclassified	15.1417
T5_W_D_E_2	wastewater	wastewater	none	5	low abundance (< 1% RA)	14.561
T5_W_D_E_2	wastewater	wastewater	none	5	unclassified	14.3632
T10_432_DAM_B_B_2	S_polyrhiza432_9509	treated_tissue	SD_treated	10	Pseudomonadaceae	13.8319
T10_432_DAM_W_J_L_2	S_polyrhiza432_9509	ambient_water	none	10	Sphingobacteriaceae	13.0252
T10_432_DAM_B_F_2	S_polyrhiza432_9509	treated_tissue	SD_treated	10	Pseudomonadaceae	12.2587
T0_W_A_C_2	wastewater	wastewater	none	0	low abundance (< 1% RA)	12.2471
T10_432_DAM_B_C_2	S_polyrhiza432_9509	treated_tissue	SD_treated	10	Comamonadaceae	12.174
T10_432_DAM_W_A_C_2	S_polyrhiza432_9509	ambient_water	none	10	Microbacteriaceae	12.0926
T10_432_DAM_B_E_2	S_polyrhiza432_9509	treated_tissue	SD_treated	10	Caulobacteraceae	12.0689
T10_432_DAM_B_B_2	S_polyrhiza432_9509	treated_tissue	SD_treated	10	Comamonadaceae	11.906
T10_432_DAM_W_G_I_2	S_polyrhiza432_9509	ambient_water	none	10	Sphingomonadaceae	11.7366
T5_432_DAM_W_D_F_2	S_polyrhiza432_9509	ambient_water	none	5	low abundance (< 1% RA)	11.7248
T10_432_DAM_B_H_2	S_polyrhiza432_9509	treated_tissue	SD_treated	10	Pseudomonadaceae	11.6908
T5_432_DAM_W_D_F_2	S_polyrhiza432_9509	ambient_water	none	5	unclassified	11.608
T10_W_A_C_2	wastewater	wastewater	none	10	Chitinophagaceae	11.456
T10_432_DAM_BJ_2	S_polyrhiza432_9509	treated_tissue	SD_treated	10	Comamonadaceae	11.385
T5_W_A_C_2	wastewater	wastewater	none	5	low abundance (< 1% RA)	11.2747
T5_432_DAM_W_G_I_2	S_polyrhiza432_9509	ambient_water	none	5	Moraxellaceae	11.2702
T0_432_B_3_2	S_polyrhiza432_9509	treated_tissue	none	0	Streptomycetaceae	11.2105
T5_432_DAM_W_G_I_2	S_polyrhiza432_9509	ambient_water	none	5	low abundance (< 1% RA)	11.2053
T10_W_A_C_2	wastewater	wastewater	none	10	low abundance (< 1% RA)	11.0407
T5_W_D_E_2	wastewater	wastewater	none	5	Oxalobacteraceae	11.0332
T10_432_DAM_B_L_2	S_polyrhiza432_9509	treated_tissue	SD_treated	10	Pseudomonadaceae	10.7708
T10_432_DAM_B_F_2	S_polyrhiza432_9509	treated_tissue	SD_treated	10	Rhizobiaceae	10.7329
5A_C_432_9509_DAM_2	S_polyrhiza432_9509	ambient_water	none	5	low abundance (< 1% RA)	10.6963
T5_W_A_C_2	wastewater	wastewater	none	5	Comamonadaceae	10.6168
T10_432_DAM_W_D_F_2	S_polyrhiza432_9509	ambient_water	none	10	Pseudomonadaceae	10.3554
T10_432_DAM_B_H_2	S_polyrhiza432_9509	treated_tissue	SD_treated	10	Oxalobacteraceae	10.2987
T10_W_D_E_2	wastewater	wastewater	none	10	Chitinophagaceae	10.2941
T5_W_D_E_2	wastewater	wastewater	none	5	Comamonadaceae	10.2396
T0_W_A_C_2	wastewater	wastewater	none	0	Nitrospiraceae	9.9948
T10_432_DAM_W_D_F_2	S_polyrhiza432_9509	ambient_water	none	10	low abundance (< 1% RA)	9.9692
T5_W_A_C_2	wastewater	wastewater	none	5	Oxalobacteraceae	9.96314
T5_432_DAM_W_J_L_2	S_polyrhiza432_9509	ambient_water	none	5	low abundance (< 1% RA)	9.95513
T0_432_B_3_2	S_polyrhiza432_9509	treated_tissue	none	0	Bacillaceae	9.93293
T5_432_DAM_W_J_L_2	S_polyrhiza432_9509	ambient_water	none	5	unclassified	9.81846
T10_W_D_E_2	wastewater	wastewater	none	10	Comamonadaceae	9.75562
5A_C_432_9509_DAM_2	S_polyrhiza432_9509	ambient_water	none	5	Sphingomonadaceae	9.73357
T5_432_DAM_B_J_2	S_polyrhiza432_9509	treated_tissue	SD_treated	5	Xanthomonadaceae	9.38641
T10_W_A_C_2	wastewater	wastewater	none	10	Oxalobacteraceae	9.27259
T5_432_DAM_B_H_2	S_polyrhiza432_9509	treated_tissue	SD_treated	5	Methylophilaceae	8.992
T10_432_DAM_B_E_2	S_polyrhiza432_9509	treated_tissue	SD_treated	10	Rhizobiaceae	8.93191
T0_W_D_E_2	wastewater	wastewater	none	0	Nitrospiraceae	8.88321
T10_W_D_E_2	wastewater	wastewater	none	10	low abundance (< 1% RA)	8.69125
T5_432_DAM_W_G_I_2	S_polyrhiza432_9509	ambient_water	none	5	Xanthomonadaceae	8.63918
T10_W_A_C_2	wastewater	wastewater	none	10	Comamonadaceae	8.58481
T10_432_DAM_W_A_C_2	S_polyrhiza432_9509	ambient_water	none	10	low abundance (< 1% RA)	8.49839
T10_432_DAM_W_A_C_2	S_polyrhiza432_9509	ambient_water	none	10	Chitinophagaceae	8.42652
T10_432_DAM_B_K_2	S_polyrhiza432_9509	treated_tissue	SD_treated	10	Alcaligenaceae	8.23991
T10_432_DAM_W_J_L_2	S_polyrhiza432_9509	ambient_water	none	10	Microbacteriaceae	8.20116
T10_432_DAM_B_G_2	S_polyrhiza432_9509	treated_tissue	SD_treated	10	Alcaligenaceae	8.18329
T10_432_DAM_BJ_2	S_polyrhiza432_9509	treated_tissue	SD_treated	10	Oxalobacteraceae	8.11492
T5_432_DAM_W_J_L_2	S_polyrhiza432_9509	ambient_water	none	5	Xanthomonadaceae	8.08184
T10_432_DAM_B_G_2	S_polyrhiza432_9509	treated_tissue	SD_treated	10	Caulobacteraceae	8.06044
T10_432_DAM_BJ_2	S_polyrhiza432_9509	treated_tissue	SD_treated	10	Caulobacteraceae	8.05918
T10_432_DAM_W_G_I_2	S_polyrhiza432_9509	ambient_water	none	10	low abundance (< 1% RA)	8.05103
T10_432_DAM_W_J_L_2	S_polyrhiza432_9509	ambient_water	none	10	low abundance (< 1% RA)	8.04638
T10_432_DAM_B_A_2	S_polyrhiza432_9509	treated_tissue	SD_treated	10	Caulobacteraceae	8.03275
T10_432_DAM_B_H_2	S_polyrhiza432_9509	treated_tissue	SD_treated	10	Caulobacteraceae	7.99494
T5_432_DAM_B_L_2	S_polyrhiza432_9509	treated_tissue	SD_treated	5	Pseudomonadaceae	7.96438
T10_432_DAM_W_J_L_2	S_polyrhiza432_9509	ambient_water	none	10	Pseudomonadaceae	7.92777
T5_432_DAM_W_D_F_2	S_polyrhiza432_9509	ambient_water	none	5	Cytophagaceae	7.84798
T5_432_DAM_W_D_F_2	S_polyrhiza432_9509	ambient_water	none	5	Xanthomonadaceae	7.81638
5A_C_432_9509_DAM_2	S_polyrhiza432_9509	ambient_water	none	5	unclassified	7.73964
T10_432_DAM_B_L_2	S_polyrhiza432_9509	treated_tissue	SD_treated	10	Caulobacteraceae	7.60316
T0_432_B_3_2	S_polyrhiza432_9509	treated_tissue	none	0	Moraxellaceae	7.58544
5A_C_432_9509_DAM_2	S_polyrhiza432_9509	ambient_water	none	5	Xanthomonadaceae	7.35226
T5_432_DAM_B_I_2	S_polyrhiza432_9509	treated_tissue	SD_treated	5	Pseudomonadaceae	7.32303
T0_W_D_E_2	wastewater	wastewater	none	0	Opitutaceae	7.30321
T10_432_DAM_B_B_2	S_polyrhiza432_9509	treated_tissue	SD_treated	10	Methylophilaceae	7.29279
T10_W_D_E_2	wastewater	wastewater	none	10	Oxalobacteraceae	7.29042
T0_W_D_E_2	wastewater	wastewater	none	0	Cytophagaceae	7.14851
T10_432_DAM_B_F_2	S_polyrhiza432_9509	treated_tissue	SD_treated	10	Caulobacteraceae	7.14603
T5_432_DAM_W_J_L_2	S_polyrhiza432_9509	ambient_water	none	5	Comamonadaceae	7.07091
T10_432_DAM_W_A_C_2	S_polyrhiza432_9509	ambient_water	none	10	Caulobacteraceae	7.06092
T0_W_A_C_2	wastewater	wastewater	none	0	Gordoniaceae	7.02959
T10_432_DAM_B_L_2	S_polyrhiza432_9509	treated_tissue	SD_treated	10	Rhizobiaceae	7.02564
T0_432_B_3_2	S_polyrhiza432_9509	treated_tissue	none	0	low abundance (< 1% RA)	6.94666
T10_432_DAM_W_G_I_2	S_polyrhiza432_9509	ambient_water	none	10	unclassified	6.79833
T10_W_A_C_2	wastewater	wastewater	none	10	unclassified	6.77668
T10_432_DAM_W_A_C_2	S_polyrhiza432_9509	ambient_water	none	10	unclassified	6.75848
T5_432_DAM_W_J_L_2	S_polyrhiza432_9509	ambient_water	none	5	Pseudomonadaceae	6.67315
T10_432_DAM_W_J_L_2	S_polyrhiza432_9509	ambient_water	none	10	Chitinophagaceae	6.62918
T10_W_A_C_2	wastewater	wastewater	none	10	Cytophagaceae	6.57608
T10_432_DAM_W_J_L_2	S_polyrhiza432_9509	ambient_water	none	10	unclassified	6.56435
T0_W_D_E_2	wastewater	wastewater	none	0	Gordoniaceae	6.50967
T5_432_DAM_B_H_2	S_polyrhiza432_9509	treated_tissue	SD_treated	5	Sphingomonadaceae	6.43832
T10_432_DAM_B_K_2	S_polyrhiza432_9509	treated_tissue	SD_treated	10	Caulobacteraceae	6.41944
T10_432_DAM_B_D_2	S_polyrhiza432_9509	treated_tissue	SD_treated	10	Brucellaceae	6.41717
5A_C_432_9509_DAM_2	S_polyrhiza432_9509	ambient_water	none	5	Cytophagaceae	6.36605
T10_432_DAM_B_E_2	S_polyrhiza432_9509	treated_tissue	SD_treated	10	Comamonadaceae	6.36354
T5_W_A_C_2	wastewater	wastewater	none	5	Chitinophagaceae	6.3583
T10_432_DAM_B_A_2	S_polyrhiza432_9509	treated_tissue	SD_treated	10	Methylophilaceae	6.17678
T0_432_B_3_2	S_polyrhiza432_9509	treated_tissue	none	0	Nocardiaceae	6.16416
T10_432_DAM_B_D_2	S_polyrhiza432_9509	treated_tissue	SD_treated	10	Comamonadaceae	6.15975
T10_432_DAM_W_D_F_2	S_polyrhiza432_9509	ambient_water	none	10	Microbacteriaceae	6.10423
T0_W_A_C_2	wastewater	wastewater	none	0	Comamonadaceae	6.08494
T5_432_DAM_W_D_F_2	S_polyrhiza432_9509	ambient_water	none	5	Sphingomonadaceae	5.78069
T10_432_DAM_W_D_F_2	S_polyrhiza432_9509	ambient_water	none	10	unclassified	5.75165
T5_432_DAM_W_J_L_2	S_polyrhiza432_9509	ambient_water	none	5	Cytophagaceae	5.66288
T5_432_DAM_W_G_I_2	S_polyrhiza432_9509	ambient_water	none	5	unclassified	5.62741
T5_432_DAM_B_L_2	S_polyrhiza432_9509	treated_tissue	SD_treated	5	Xanthomonadaceae	5.6146
T5_432_DAM_W_D_F_2	S_polyrhiza432_9509	ambient_water	none	5	Comamonadaceae	5.58186
T5_432_DAM_W_G_I_2	S_polyrhiza432_9509	ambient_water	none	5	Cytophagaceae	5.54809
T10_432_DAM_BJ_2	S_polyrhiza432_9509	treated_tissue	SD_treated	10	Brucellaceae	5.53619
T5_432_DAM_W_J_L_2	S_polyrhiza432_9509	ambient_water	none	5	Moraxellaceae	5.49941
T10_432_DAM_B_E_2	S_polyrhiza432_9509	treated_tissue	SD_treated	10	Brucellaceae	5.47777
T10_432_DAM_B_D_2	S_polyrhiza432_9509	treated_tissue	SD_treated	10	Caulobacteraceae	5.41065
T10_432_DAM_B_B_2	S_polyrhiza432_9509	treated_tissue	SD_treated	10	Oxalobacteraceae	5.41026
T0_432_B_3_2	S_polyrhiza432_9509	treated_tissue	none	0	Paenibacillaceae	5.39764
T10_432_DAM_W_D_F_2	S_polyrhiza432_9509	ambient_water	none	10	Frankiaceae	5.3961
T5_432_DAM_B_L_2	S_polyrhiza432_9509	treated_tissue	SD_treated	5	low abundance (< 1% RA)	5.38988
T0_W_D_E_2	wastewater	wastewater	none	0	Comamonadaceae	5.18215
T10_432_DAM_B_F_2	S_polyrhiza432_9509	treated_tissue	SD_treated	10	Comamonadaceae	5.14945
T10_W_A_C_2	wastewater	wastewater	none	10	Sphingomonadaceae	5.11401
T10_432_DAM_BJ_2	S_polyrhiza432_9509	treated_tissue	SD_treated	10	Pseudomonadaceae	5.10432
T0_W_A_C_2	wastewater	wastewater	none	0	Hyphomicrobiaceae	5.09341
T10_432_DAM_BJ_2	S_polyrhiza432_9509	treated_tissue	SD_treated	10	low abundance (< 1% RA)	5.00586
T10_432_DAM_B_E_2	S_polyrhiza432_9509	treated_tissue	SD_treated	10	low abundance (< 1% RA)	4.97557
T5_432_DAM_B_L_2	S_polyrhiza432_9509	treated_tissue	SD_treated	5	Methylophilaceae	4.82112
T5_W_D_E_2	wastewater	wastewater	none	5	Chitinophagaceae	4.79889
T10_432_DAM_B_G_2	S_polyrhiza432_9509	treated_tissue	SD_treated	10	Comamonadaceae	4.75864
T10_432_DAM_W_J_L_2	S_polyrhiza432_9509	ambient_water	none	10	Alcaligenaceae	4.69988
T10_432_DAM_B_A_2	S_polyrhiza432_9509	treated_tissue	SD_treated	10	Alcaligenaceae	4.55992
T5_432_DAM_W_D_F_2	S_polyrhiza432_9509	ambient_water	none	5	Pseudomonadaceae	4.53917
T5_432_DAM_W_G_I_2	S_polyrhiza432_9509	ambient_water	none	5	Comamonadaceae	4.50636
T5_432_DAM_B_J_2	S_polyrhiza432_9509	treated_tissue	SD_treated	5	Pseudomonadaceae	4.39566
T10_432_DAM_B_C_2	S_polyrhiza432_9509	treated_tissue	SD_treated	10	Oxalobacteraceae	4.3847
T10_432_DAM_B_K_2	S_polyrhiza432_9509	treated_tissue	SD_treated	10	Microbacteriaceae	4.34453
T10_W_D_E_2	wastewater	wastewater	none	10	Cytophagaceae	4.30472
T10_432_DAM_B_A_2	S_polyrhiza432_9509	treated_tissue	SD_treated	10	Pseudomonadaceae	4.27815
T10_432_DAM_B_A_2	S_polyrhiza432_9509	treated_tissue	SD_treated	10	Comamonadaceae	4.27459
T10_432_DAM_B_D_2	S_polyrhiza432_9509	treated_tissue	SD_treated	10	Alcaligenaceae	4.27116
T10_432_DAM_B_I_2	S_polyrhiza432_9509	treated_tissue	SD_treated	10	Comamonadaceae	4.24071
T10_432_DAM_B_F_2	S_polyrhiza432_9509	treated_tissue	SD_treated	10	unclassified	4.21678
T10_432_DAM_W_D_F_2	S_polyrhiza432_9509	ambient_water	none	10	Chitinophagaceae	4.20368
T5_432_DAM_W_D_F_2	S_polyrhiza432_9509	ambient_water	none	5	Gordoniaceae	4.18852
T5_432_DAM_B_H_2	S_polyrhiza432_9509	treated_tissue	SD_treated	5	Xanthomonadaceae	4.12188
5A_C_432_9509_DAM_2	S_polyrhiza432_9509	ambient_water	none	5	Comamonadaceae	4.12038
T5_W_D_E_2	wastewater	wastewater	none	5	Moraxellaceae	4.09413
T10_W_D_E_2	wastewater	wastewater	none	10	Sphingomonadaceae	4.09195
T10_432_DAM_W_J_L_2	S_polyrhiza432_9509	ambient_water	none	10	Rhizobiaceae	4.08777
T0_W_D_E_2	wastewater	wastewater	none	0	Hyphomicrobiaceae	4.07328
T0_W_D_E_2	wastewater	wastewater	none	0	Mycobacteriaceae	4.0506
T10_432_DAM_B_F_2	S_polyrhiza432_9509	treated_tissue	SD_treated	10	low abundance (< 1% RA)	4.04317
T0_W_A_C_2	wastewater	wastewater	none	0	Mycobacteriaceae	4.02365
T10_432_DAM_B_K_2	S_polyrhiza432_9509	treated_tissue	SD_treated	10	Comamonadaceae	4.01663
T5_W_D_E_2	wastewater	wastewater	none	5	Cytophagaceae	4.00123
T10_432_DAM_B_C_2	S_polyrhiza432_9509	treated_tissue	SD_treated	10	Pseudomonadaceae	3.93181
T10_W_D_E_2	wastewater	wastewater	none	10	unclassified	3.92056
T10_432_DAM_BJ_2	S_polyrhiza432_9509	treated_tissue	SD_treated	10	Alcaligenaceae	3.90248
T5_432_DAM_B_J_2	S_polyrhiza432_9509	treated_tissue	SD_treated	5	Methylophilaceae	3.8695
T0_W_A_C_2	wastewater	wastewater	none	0	Moraxellaceae	3.85813
T10_432_DAM_B_I_2	S_polyrhiza432_9509	treated_tissue	SD_treated	10	Oxalobacteraceae	3.82328
T10_432_DAM_B_D_2	S_polyrhiza432_9509	treated_tissue	SD_treated	10	Frankiaceae	3.79573
T0_432_B_3_2	S_polyrhiza432_9509	treated_tissue	none	0	Burkholderiaceae	3.72086
T10_432_DAM_B_B_2	S_polyrhiza432_9509	treated_tissue	SD_treated	10	low abundance (< 1% RA)	3.68323
T0_W_D_E_2	wastewater	wastewater	none	0	Moraxellaceae	3.61367
T5_432_DAM_B_J_2	S_polyrhiza432_9509	treated_tissue	SD_treated	5	low abundance (< 1% RA)	3.60361
T10_432_DAM_W_A_C_2	S_polyrhiza432_9509	ambient_water	none	10	Moraxellaceae	3.6007
T10_432_DAM_B_F_2	S_polyrhiza432_9509	treated_tissue	SD_treated	10	Oxalobacteraceae	3.58691
T10_432_DAM_W_G_I_2	S_polyrhiza432_9509	ambient_water	none	10	Chitinophagaceae	3.54633
T10_432_DAM_B_C_2	S_polyrhiza432_9509	treated_tissue	SD_treated	10	Methylophilaceae	3.50519
5A_C_432_9509_DAM_2	S_polyrhiza432_9509	ambient_water	none	5	Pseudomonadaceae	3.49065
T5_W_A_C_2	wastewater	wastewater	none	5	Cytophagaceae	3.46873
T0_W_A_C_2	wastewater	wastewater	none	0	Chitinophagaceae	3.46404
T10_432_DAM_W_G_I_2	S_polyrhiza432_9509	ambient_water	none	10	Oxalobacteraceae	3.45157
T10_432_DAM_W_G_I_2	S_polyrhiza432_9509	ambient_water	none	10	Caulobacteraceae	3.43721
T10_432_DAM_B_D_2	S_polyrhiza432_9509	treated_tissue	SD_treated	10	Methylophilaceae	3.40765
T10_432_DAM_B_E_2	S_polyrhiza432_9509	treated_tissue	SD_treated	10	Methylophilaceae	3.37163
T10_432_DAM_W_D_F_2	S_polyrhiza432_9509	ambient_water	none	10	Rhizobiaceae	3.35591
T0_W_A_C_2	wastewater	wastewater	none	0	Opitutaceae	3.33602
T10_432_DAM_B_K_2	S_polyrhiza432_9509	treated_tissue	SD_treated	10	low abundance (< 1% RA)	3.33216
T10_432_DAM_B_C_2	S_polyrhiza432_9509	treated_tissue	SD_treated	10	low abundance (< 1% RA)	3.31676
T10_432_DAM_B_E_2	S_polyrhiza432_9509	treated_tissue	SD_treated	10	Alcaligenaceae	3.22142
T5_432_DAM_W_D_F_2	S_polyrhiza432_9509	ambient_water	none	5	Pseudanabaenaceae	3.21556
T10_432_DAM_B_L_2	S_polyrhiza432_9509	treated_tissue	SD_treated	10	low abundance (< 1% RA)	3.21507
T10_432_DAM_B_F_2	S_polyrhiza432_9509	treated_tissue	SD_treated	10	Brucellaceae	3.14731
T10_432_DAM_B_D_2	S_polyrhiza432_9509	treated_tissue	SD_treated	10	Microbacteriaceae	3.1278
T10_432_DAM_B_A_2	S_polyrhiza432_9509	treated_tissue	SD_treated	10	low abundance (< 1% RA)	3.12528
5A_C_432_9509_DAM_2	S_polyrhiza432_9509	ambient_water	none	5	Chitinophagaceae	3.11188
T5_432_DAM_W_D_F_2	S_polyrhiza432_9509	ambient_water	none	5	Chitinophagaceae	3.05527
5A_C_432_9509_DAM_2	S_polyrhiza432_9509	ambient_water	none	5	Moraxellaceae	3.04191
T10_432_DAM_B_D_2	S_polyrhiza432_9509	treated_tissue	SD_treated	10	low abundance (< 1% RA)	3.02344
T10_432_DAM_W_D_F_2	S_polyrhiza432_9509	ambient_water	none	10	Methylophilaceae	3.00631
T10_432_DAM_B_L_2	S_polyrhiza432_9509	treated_tissue	SD_treated	10	Alcaligenaceae	2.99604
T10_432_DAM_B_L_2	S_polyrhiza432_9509	treated_tissue	SD_treated	10	Comamonadaceae	2.9481
T5_432_DAM_W_J_L_2	S_polyrhiza432_9509	ambient_water	none	5	Sphingomonadaceae	2.94147
T10_432_DAM_W_G_I_2	S_polyrhiza432_9509	ambient_water	none	10	Microbacteriaceae	2.92034
T10_432_DAM_W_D_F_2	S_polyrhiza432_9509	ambient_water	none	10	Alcaligenaceae	2.92015
T10_432_DAM_B_A_2	S_polyrhiza432_9509	treated_tissue	SD_treated	10	Oxalobacteraceae	2.89862
T0_432_B_3_2	S_polyrhiza432_9509	treated_tissue	none	0	Staphylococcaceae	2.87448
T0_W_D_E_2	wastewater	wastewater	none	0	Oxalobacteraceae	2.86959
T5_432_DAM_B_H_2	S_polyrhiza432_9509	treated_tissue	SD_treated	5	low abundance (< 1% RA)	2.86833
T5_432_DAM_B_I_2	S_polyrhiza432_9509	treated_tissue	SD_treated	5	low abundance (< 1% RA)	2.84437
T10_432_DAM_W_J_L_2	S_polyrhiza432_9509	ambient_water	none	10	Moraxellaceae	2.79068
T5_W_D_E_2	wastewater	wastewater	none	5	Xanthomonadaceae	2.78376
T10_432_DAM_W_D_F_2	S_polyrhiza432_9509	ambient_water	none	10	Caulobacteraceae	2.76961
T5_W_A_C_2	wastewater	wastewater	none	5	Rhodocyclaceae	2.75853
T10_432_DAM_B_H_2	S_polyrhiza432_9509	treated_tissue	SD_treated	10	low abundance (< 1% RA)	2.75125
T10_432_DAM_W_A_C_2	S_polyrhiza432_9509	ambient_water	none	10	Alcaligenaceae	2.69901
T5_432_DAM_W_D_F_2	S_polyrhiza432_9509	ambient_water	none	5	Nitrospiraceae	2.68689
T10_432_DAM_B_E_2	S_polyrhiza432_9509	treated_tissue	SD_treated	10	Oxalobacteraceae	2.66249
T10_432_DAM_W_J_L_2	S_polyrhiza432_9509	ambient_water	none	10	Oxalobacteraceae	2.64041
T10_432_DAM_W_A_C_2	S_polyrhiza432_9509	ambient_water	none	10	Comamonadaceae	2.63273
T10_432_DAM_W_G_I_2	S_polyrhiza432_9509	ambient_water	none	10	Methylophilaceae	2.62529
T5_W_A_C_2	wastewater	wastewater	none	5	Gordoniaceae	2.62358
T0_W_A_C_2	wastewater	wastewater	none	0	Cytophagaceae	2.61379
T0_W_D_E_2	wastewater	wastewater	none	0	Chitinophagaceae	2.6093
T5_432_DAM_W_J_L_2	S_polyrhiza432_9509	ambient_water	none	5	Gordoniaceae	2.55364
T10_432_DAM_B_E_2	S_polyrhiza432_9509	treated_tissue	SD_treated	10	Pseudomonadaceae	2.54903
T5_W_A_C_2	wastewater	wastewater	none	5	Opitutaceae	2.54441
5A_C_432_9509_DAM_2	S_polyrhiza432_9509	ambient_water	none	5	Caulobacteraceae	2.52594
T5_432_DAM_W_J_L_2	S_polyrhiza432_9509	ambient_water	none	5	Nitrospiraceae	2.52121
T5_432_DAM_W_J_L_2	S_polyrhiza432_9509	ambient_water	none	5	Hyphomicrobiaceae	2.46926
T5_432_DAM_W_D_F_2	S_polyrhiza432_9509	ambient_water	none	5	Moraxellaceae	2.44529
T10_432_DAM_W_A_C_2	S_polyrhiza432_9509	ambient_water	none	10	Pseudomonadaceae	2.42038
T10_432_DAM_B_G_2	S_polyrhiza432_9509	treated_tissue	SD_treated	10	Oxalobacteraceae	2.41625
T5_432_DAM_W_D_F_2	S_polyrhiza432_9509	ambient_water	none	5	Caulobacteraceae	2.40792
T10_432_DAM_W_A_C_2	S_polyrhiza432_9509	ambient_water	none	10	Oxalobacteraceae	2.40498
T10_432_DAM_W_D_F_2	S_polyrhiza432_9509	ambient_water	none	10	Moraxellaceae	2.3893
T5_W_A_C_2	wastewater	wastewater	none	5	Hyphomicrobiaceae	2.38841
T0_W_A_C_2	wastewater	wastewater	none	0	Xanthomonadaceae	2.37132
T10_432_DAM_W_G_I_2	S_polyrhiza432_9509	ambient_water	none	10	Moraxellaceae	2.3647
T5_W_D_E_2	wastewater	wastewater	none	5	Hyphomicrobiaceae	2.34295
T5_432_DAM_W_J_L_2	S_polyrhiza432_9509	ambient_water	none	5	Methylophilaceae	2.33921
T10_432_DAM_B_K_2	S_polyrhiza432_9509	treated_tissue	SD_treated	10	Pseudomonadaceae	2.3383
T10_432_DAM_W_J_L_2	S_polyrhiza432_9509	ambient_water	none	10	Caulobacteraceae	2.31275
T10_432_DAM_W_A_C_2	S_polyrhiza432_9509	ambient_water	none	10	Cytophagaceae	2.2883
5A_C_432_9509_DAM_2	S_polyrhiza432_9509	ambient_water	none	5	Nitrospiraceae	2.26951
T0_W_D_E_2	wastewater	wastewater	none	0	Nitrosomonadaceae	2.26496
T0_W_A_C_2	wastewater	wastewater	none	0	Nitrosomonadaceae	2.253
T5_432_DAM_W_G_I_2	S_polyrhiza432_9509	ambient_water	none	5	Methylophilaceae	2.25233
T10_432_DAM_B_K_2	S_polyrhiza432_9509	treated_tissue	SD_treated	10	Rhizobiaceae	2.24453
T10_432_DAM_W_D_F_2	S_polyrhiza432_9509	ambient_water	none	10	Hyphomicrobiaceae	2.23629
T10_432_DAM_W_A_C_2	S_polyrhiza432_9509	ambient_water	none	10	Methylophilaceae	2.23603
T5_W_D_E_2	wastewater	wastewater	none	5	Rhodocyclaceae	2.21923
T5_432_DAM_W_J_L_2	S_polyrhiza432_9509	ambient_water	none	5	Chitinophagaceae	2.2085
T10_432_DAM_W_J_L_2	S_polyrhiza432_9509	ambient_water	none	10	Methylophilaceae	2.19716
T10_W_D_E_2	wastewater	wastewater	none	10	Rhodospirillaceae	2.15261
T0_W_A_C_2	wastewater	wastewater	none	0	Bradyrhizobiaceae	2.1434
T5_W_A_C_2	wastewater	wastewater	none	5	Rhodospirillaceae	2.13178
T5_432_DAM_W_G_I_2	S_polyrhiza432_9509	ambient_water	none	5	Chitinophagaceae	2.13123
T10_432_DAM_W_J_L_2	S_polyrhiza432_9509	ambient_water	none	10	Comamonadaceae	2.1268
T10_432_DAM_B_D_2	S_polyrhiza432_9509	treated_tissue	SD_treated	10	Oxalobacteraceae	2.12514
T10_432_DAM_B_B_2	S_polyrhiza432_9509	treated_tissue	SD_treated	10	unclassified	2.1199
T10_432_DAM_B_I_2	S_polyrhiza432_9509	treated_tissue	SD_treated	10	low abundance (< 1% RA)	2.11394
T10_432_DAM_B_L_2	S_polyrhiza432_9509	treated_tissue	SD_treated	10	Microbacteriaceae	2.08508
T10_432_DAM_W_J_L_2	S_polyrhiza432_9509	ambient_water	none	10	Hyphomicrobiaceae	2.06197
T10_W_A_C_2	wastewater	wastewater	none	10	Rhodospirillaceae	2.04658
T10_432_DAM_B_E_2	S_polyrhiza432_9509	treated_tissue	SD_treated	10	unclassified	2.04425
T10_432_DAM_B_G_2	S_polyrhiza432_9509	treated_tissue	SD_treated	10	Brucellaceae	2.03489
T10_432_DAM_W_D_F_2	S_polyrhiza432_9509	ambient_water	none	10	Comamonadaceae	1.99513
T0_W_D_E_2	wastewater	wastewater	none	0	Xanthomonadaceae	1.99239
T5_W_A_C_2	wastewater	wastewater	none	5	Xanthomonadaceae	1.98514
T10_432_DAM_B_B_2	S_polyrhiza432_9509	treated_tissue	SD_treated	10	Alcaligenaceae	1.96628
T5_432_DAM_W_J_L_2	S_polyrhiza432_9509	ambient_water	none	5	Alteromonadaceae	1.94245
T5_432_DAM_B_I_2	S_polyrhiza432_9509	treated_tissue	SD_treated	5	Xanthomonadaceae	1.93886
T5_432_DAM_W_D_F_2	S_polyrhiza432_9509	ambient_water	none	5	Hyphomicrobiaceae	1.90005
T5_432_DAM_W_D_F_2	S_polyrhiza432_9509	ambient_water	none	5	Bradyrhizobiaceae	1.89543
T5_W_D_E_2	wastewater	wastewater	none	5	Opitutaceae	1.88517
T10_432_DAM_W_A_C_2	S_polyrhiza432_9509	ambient_water	none	10	Frankiaceae	1.86266
T10_432_DAM_B_G_2	S_polyrhiza432_9509	treated_tissue	SD_treated	10	low abundance (< 1% RA)	1.85854
5A_C_432_9509_DAM_2	S_polyrhiza432_9509	ambient_water	none	5	Gordoniaceae	1.84969
T5_432_DAM_W_G_I_2	S_polyrhiza432_9509	ambient_water	none	5	Gordoniaceae	1.83785
T10_432_DAM_W_J_L_2	S_polyrhiza432_9509	ambient_water	none	10	Sphingomonadaceae	1.82879
T10_432_DAM_B_A_2	S_polyrhiza432_9509	treated_tissue	SD_treated	10	Microbacteriaceae	1.82486
T0_W_D_E_2	wastewater	wastewater	none	0	Bradyrhizobiaceae	1.81018
T10_432_DAM_W_D_F_2	S_polyrhiza432_9509	ambient_water	none	10	Oxalobacteraceae	1.80794
T10_432_DAM_W_G_I_2	S_polyrhiza432_9509	ambient_water	none	10	Cytophagaceae	1.7746
T0_432_B_3_2	S_polyrhiza432_9509	treated_tissue	none	0	Planococcaceae	1.7726
T5_432_DAM_W_D_F_2	S_polyrhiza432_9509	ambient_water	none	5	Mycobacteriaceae	1.7648
T5_W_A_C_2	wastewater	wastewater	none	5	Nitrospiraceae	1.75738
T5_W_A_C_2	wastewater	wastewater	none	5	Bradyrhizobiaceae	1.75426
T10_432_DAM_W_G_I_2	S_polyrhiza432_9509	ambient_water	none	10	Alcaligenaceae	1.7423
T5_432_DAM_W_D_F_2	S_polyrhiza432_9509	ambient_water	none	5	Opitutaceae	1.74053
T10_W_A_C_2	wastewater	wastewater	none	10	Phormidiaceae	1.71134
T0_W_A_C_2	wastewater	wastewater	none	0	Rhodocyclaceae	1.695
T10_W_A_C_2	wastewater	wastewater	none	10	Verrucomicrobiaceae	1.68052
T5_W_D_E_2	wastewater	wastewater	none	5	Rhodospirillaceae	1.66945
T10_432_DAM_B_K_2	S_polyrhiza432_9509	treated_tissue	SD_treated	10	unclassified	1.66698
T10_432_DAM_B_H_2	S_polyrhiza432_9509	treated_tissue	SD_treated	10	Methylophilaceae	1.66577
5A_C_432_9509_DAM_2	S_polyrhiza432_9509	ambient_water	none	5	Methylophilaceae	1.66285
T5_432_DAM_W_J_L_2	S_polyrhiza432_9509	ambient_water	none	5	Mycobacteriaceae	1.65125
T5_432_DAM_W_D_F_2	S_polyrhiza432_9509	ambient_water	none	5	Methylophilaceae	1.6492
T0_432_B_3_2	S_polyrhiza432_9509	treated_tissue	none	0	Oxalobacteraceae	1.64484
T5_W_A_C_2	wastewater	wastewater	none	5	Moraxellaceae	1.64427
T10_432_DAM_BJ_2	S_polyrhiza432_9509	treated_tissue	SD_treated	10	Methylophilaceae	1.64309
T5_432_DAM_W_J_L_2	S_polyrhiza432_9509	ambient_water	none	5	Caulobacteraceae	1.63768
T0_W_A_C_2	wastewater	wastewater	none	0	Rhodospirillaceae	1.63067
T10_432_DAM_B_K_2	S_polyrhiza432_9509	treated_tissue	SD_treated	10	Oxalobacteraceae	1.62278
T0_W_D_E_2	wastewater	wastewater	none	0	Rhodospirillaceae	1.62091
T10_W_D_E_2	wastewater	wastewater	none	10	Ellin6075	1.61165
T10_432_DAM_B_G_2	S_polyrhiza432_9509	treated_tissue	SD_treated	10	Burkholderiaceae	1.60983
T10_432_DAM_W_G_I_2	S_polyrhiza432_9509	ambient_water	none	10	Sinobacteraceae	1.59082
T5_432_DAM_B_I_2	S_polyrhiza432_9509	treated_tissue	SD_treated	5	Methylophilaceae	1.57956
T5_432_DAM_W_J_L_2	S_polyrhiza432_9509	ambient_water	none	5	Pseudanabaenaceae	1.57679
T10_432_DAM_B_C_2	S_polyrhiza432_9509	treated_tissue	SD_treated	10	unclassified	1.56892
5A_C_432_9509_DAM_2	S_polyrhiza432_9509	ambient_water	none	5	Opitutaceae	1.5405
T10_432_DAM_B_D_2	S_polyrhiza432_9509	treated_tissue	SD_treated	10	Rhizobiaceae	1.53066
T10_432_DAM_B_D_2	S_polyrhiza432_9509	treated_tissue	SD_treated	10	unclassified	1.49278
T5_432_DAM_W_J_L_2	S_polyrhiza432_9509	ambient_water	none	5	Opitutaceae	1.47255
T5_W_A_C_2	wastewater	wastewater	none	5	Mycobacteriaceae	1.47228
T0_W_A_C_2	wastewater	wastewater	none	0	Oxalobacteraceae	1.47161
T10_432_DAM_B_L_2	S_polyrhiza432_9509	treated_tissue	SD_treated	10	Brucellaceae	1.46724
T10_432_DAM_B_F_2	S_polyrhiza432_9509	treated_tissue	SD_treated	10	Methylophilaceae	1.45282
T5_W_D_E_2	wastewater	wastewater	none	5	Verrucomicrobiaceae	1.4457
T10_432_DAM_W_A_C_2	S_polyrhiza432_9509	ambient_water	none	10	Sphingomonadaceae	1.44401
T10_W_A_C_2	wastewater	wastewater	none	10	Bradyrhizobiaceae	1.44153
T0_W_A_C_2	wastewater	wastewater	none	0	Parachlamydiaceae	1.42473
5A_C_432_9509_DAM_2	S_polyrhiza432_9509	ambient_water	none	5	Pseudanabaenaceae	1.42441
T0_432_B_3_2	S_polyrhiza432_9509	treated_tissue	none	0	Comamonadaceae	1.37336
T10_432_DAM_B_F_2	S_polyrhiza432_9509	treated_tissue	SD_treated	10	Alcaligenaceae	1.36462
T5_432_DAM_W_G_I_2	S_polyrhiza432_9509	ambient_water	none	5	Nitrospiraceae	1.34875
T0_432_B_3_2	S_polyrhiza432_9509	treated_tissue	none	0	Sphingomonadaceae	1.34142
T10_432_DAM_B_I_2	S_polyrhiza432_9509	treated_tissue	SD_treated	10	Caulobacteraceae	1.33856
T0_W_A_C_2	wastewater	wastewater	none	0	Caulobacteraceae	1.33551
T10_432_DAM_B_L_2	S_polyrhiza432_9509	treated_tissue	SD_treated	10	unclassified	1.32613
T5_432_DAM_W_J_L_2	S_polyrhiza432_9509	ambient_water	none	5	Bradyrhizobiaceae	1.28261
T5_W_D_E_2	wastewater	wastewater	none	5	Bradyrhizobiaceae	1.27821
T0_W_A_C_2	wastewater	wastewater	none	0	Coxiellaceae	1.27311
T0_W_A_C_2	wastewater	wastewater	none	0	Acetobacteraceae	1.26471
T10_432_DAM_B_L_2	S_polyrhiza432_9509	treated_tissue	SD_treated	10	Methylophilaceae	1.26075
T10_432_DAM_B_C_2	S_polyrhiza432_9509	treated_tissue	SD_treated	10	Alcaligenaceae	1.25916
T10_432_DAM_BJ_2	S_polyrhiza432_9509	treated_tissue	SD_treated	10	unclassified	1.25811
T10_W_D_E_2	wastewater	wastewater	none	10	Bradyrhizobiaceae	1.25719
T5_432_DAM_W_J_L_2	S_polyrhiza432_9509	ambient_water	none	5	Microbacteriaceae	1.25614
T0_W_D_E_2	wastewater	wastewater	none	0	Rhodocyclaceae	1.25575
5A_C_432_9509_DAM_2	S_polyrhiza432_9509	ambient_water	none	5	Hyphomicrobiaceae	1.25437
T5_432_DAM_W_D_F_2	S_polyrhiza432_9509	ambient_water	none	5	Rhodospirillaceae	1.24076
T0_W_D_E_2	wastewater	wastewater	none	0	Acetobacteraceae	1.23976
T0_W_D_E_2	wastewater	wastewater	none	0	Caulobacteraceae	1.23679
T10_432_DAM_W_J_L_2	S_polyrhiza432_9509	ambient_water	none	10	Cytophagaceae	1.23125
T10_432_DAM_B_G_2	S_polyrhiza432_9509	treated_tissue	SD_treated	10	Rhizobiaceae	1.22546
T5_W_A_C_2	wastewater	wastewater	none	5	Microbacteriaceae	1.21136
T10_432_DAM_W_A_C_2	S_polyrhiza432_9509	ambient_water	none	10	Hyphomicrobiaceae	1.20646
T5_432_DAM_W_J_L_2	S_polyrhiza432_9509	ambient_water	none	5	Rhizobiaceae	1.20584
T5_W_A_C_2	wastewater	wastewater	none	5	Verrucomicrobiaceae	1.20512
T5_W_D_E_2	wastewater	wastewater	none	5	Sphingomonadaceae	1.19559
T0_432_B_3_2	S_polyrhiza432_9509	treated_tissue	none	0	Neisseriaceae	1.16576
T5_432_DAM_W_G_I_2	S_polyrhiza432_9509	ambient_water	none	5	Bradyrhizobiaceae	1.16113
T10_432_DAM_B_G_2	S_polyrhiza432_9509	treated_tissue	SD_treated	10	Methylophilaceae	1.15688
T10_432_DAM_B_L_2	S_polyrhiza432_9509	treated_tissue	SD_treated	10	Oxalobacteraceae	1.15396
T10_432_DAM_W_G_I_2	S_polyrhiza432_9509	ambient_water	none	10	Comamonadaceae	1.15076
T5_W_D_E_2	wastewater	wastewater	none	5	Gordoniaceae	1.14423
T10_432_DAM_B_E_2	S_polyrhiza432_9509	treated_tissue	SD_treated	10	Frankiaceae	1.14171
5A_C_432_9509_DAM_2	S_polyrhiza432_9509	ambient_water	none	5	Bradyrhizobiaceae	1.12967
T10_W_A_C_2	wastewater	wastewater	none	10	Nitrospiraceae	1.12683
T5_W_A_C_2	wastewater	wastewater	none	5	Caulobacteraceae	1.11815
T10_432_DAM_W_D_F_2	S_polyrhiza432_9509	ambient_water	none	10	Rhodospirillaceae	1.11814
T10_W_A_C_2	wastewater	wastewater	none	10	Xanthomonadaceae	1.11332
T10_W_A_C_2	wastewater	wastewater	none	10	Ellin6075	1.1025
T10_432_DAM_B_A_2	S_polyrhiza432_9509	treated_tissue	SD_treated	10	Moraxellaceae	1.08354
T5_W_A_C_2	wastewater	wastewater	none	5	Sphingomonadaceae	1.08344
T5_432_DAM_W_G_I_2	S_polyrhiza432_9509	ambient_water	none	5	Caulobacteraceae	1.07968
5A_C_432_9509_DAM_2	S_polyrhiza432_9509	ambient_water	none	5	Mycobacteriaceae	1.07339
T5_432_DAM_W_J_L_2	S_polyrhiza432_9509	ambient_water	none	5	Rhodospirillaceae	1.0652
T5_432_DAM_W_D_F_2	S_polyrhiza432_9509	ambient_water	none	5	Microbacteriaceae	1.05349
T10_432_DAM_B_F_2	S_polyrhiza432_9509	treated_tissue	SD_treated	10	Phyllobacteriaceae	1.04933
T5_W_A_C_2	wastewater	wastewater	none	5	Ellin6075	1.04444
T0_W_A_C_2	wastewater	wastewater	none	0	Microbacteriaceae	1.03937
T0_W_A_C_2	wastewater	wastewater	none	0	Sphingomonadaceae	1.0287
T10_432_DAM_W_G_I_2	S_polyrhiza432_9509	ambient_water	none	10	Hyphomicrobiaceae	1.01795
T0_W_A_C_2	wastewater	wastewater	none	0	Sphingobacteriaceae	1.00995
T10_432_DAM_B_A_2	S_polyrhiza432_9509	treated_tissue	SD_treated	10	unclassified	0.964427
T5_432_DAM_B_J_2	S_polyrhiza432_9509	treated_tissue	SD_treated	5	unclassified	0.894748
T10_432_DAM_B_H_2	S_polyrhiza432_9509	treated_tissue	SD_treated	10	unclassified	0.80992
T10_432_DAM_B_G_2	S_polyrhiza432_9509	treated_tissue	SD_treated	10	unclassified	0.685081
T5_432_DAM_B_L_2	S_polyrhiza432_9509	treated_tissue	SD_treated	5	unclassified	0.6446
T5_432_DAM_B_I_2	S_polyrhiza432_9509	treated_tissue	SD_treated	5	unclassified	0.480841
T0_432_B_3_2	S_polyrhiza432_9509	treated_tissue	none	0	unclassified	0.351325
T10_432_DAM_B_I_2	S_polyrhiza432_9509	treated_tissue	SD_treated	10	unclassified	0.339886
T5_432_DAM_B_H_2	S_polyrhiza432_9509	treated_tissue	SD_treated	5	unclassified	0.0308355

## Sheet: WWDAB_Specific
Genus	Phylum	Family	Mean_RA	Median_RA	Sample_Percent	OTU_Count	Mean_RA_Rank
Actinomyces	Actinobacteria	Actinomycetaceae	0.00537541	0.00537541	5.88235	1	96
Aerococcus	Firmicutes	Aerococcaceae	0.0258011	0.0129005	5.88235	2	59
Aggregatibacter	Proteobacteria	Pasteurellaceae	0.00444437	0.00444437	5.88235	1	101
Alicyclobacillus	Firmicutes	Alicyclobacillaceae	0.415203	0.207601	5.88235	2	18
Alkaliphilus	Firmicutes	Clostridiaceae	0.00351709	0.00351709	5.88235	1	107
Anaerococcus	Firmicutes	[Tissierellaceae]	0.0081371	0.00533324	17.6471	3	85
Balneimonas	Proteobacteria	Bradyrhizobiaceae	0.00145269	0.00145269	5.88235	1	114
Brachybacterium	Actinobacteria	Dermabacteraceae	0.143724	0.143724	5.88235	1	33
Candidatus Solibacter	Acidobacteria	Solibacteraceae	0.0104191	0.0104191	5.88235	1	75
Candidatus Xiphinematobacter	Verrucomicrobia	[Chthoniobacteraceae]	0.00885624	0.00885624	5.88235	1	83
Cellulomonas	Actinobacteria	Cellulomonadaceae	0.0134829	0.0134829	11.7647	2	69
Collimonas	Proteobacteria	Oxalobacteraceae	0.0562565	0.0416764	11.7647	2	45
Cryocola	Actinobacteria	Microbacteriaceae	0.022883	0.022883	5.88235	1	60
Delftia	Proteobacteria	Comamonadaceae	0.367295	0.367295	5.88235	1	21
Dermacoccus	Actinobacteria	Dermacoccaceae	0.0106706	0.0112534	35.2941	2	74
Enterococcus	Firmicutes	Enterococcaceae	0.00702305	0.00702305	11.7647	2	88
Exiguobacterium	Firmicutes	[Exiguobacteraceae]	0.00773605	0.00773605	5.88235	1	86
Flavisolibacter	Bacteroidetes	Chitinophagaceae	0.017286	0.017286	5.88235	1	64
Gemella	Firmicutes	Gemellaceae	0.010698	0.010698	5.88235	1	73
Herbaspirillum	Proteobacteria	Oxalobacteraceae	0.353683	0.139478	11.7647	2	22
Hydrogenophilus	Proteobacteria	Rhodocyclaceae	0.00334568	0.00334568	5.88235	1	109
Jeotgalicoccus	Firmicutes	Staphylococcaceae	0.206854	0.00818083	11.7647	3	31
Kocuria	Actinobacteria	Micrococcaceae	0.367295	0.367295	5.88235	1	20
Leptotrichia	Fusobacteria	Leptotrichiaceae	0.00197597	0.00197597	11.7647	2	113
Lysinibacillus	Firmicutes	Planococcaceae	0.328967	0.0290663	35.2941	5	23
Microbispora	Actinobacteria	Micrococcaceae	0.0093772	0.0093772	5.88235	1	82
Micrococcus	Actinobacteria	Micrococcaceae	0.0059247	0.0059247	11.7647	2	92
Nesterenkonia	Actinobacteria	Micrococcaceae	0.00947941	0.00947941	5.88235	1	80
Nonomuraea	Actinobacteria	Streptosporangiaceae	0.00364669	0.00364669	5.88235	1	106
Peptoniphilus	Firmicutes	[Tissierellaceae]	0.00138893	0.00138893	5.88235	1	115
Phyllobacterium	Proteobacteria	Phyllobacteriaceae	0.447141	0.447141	5.88235	1	16
Porphyromonas	Bacteroidetes	Porphyromonadaceae	0.00377577	0.00377577	5.88235	1	104
Psychrobacter	Proteobacteria	Moraxellaceae	0.00111523	0.00111523	5.88235	1	116
Ralstonia	Proteobacteria	Oxalobacteraceae	0.0684817	0.0106665	17.6471	3	42
Roseomonas	Proteobacteria	Acetobacteraceae	0.00544834	0.00544834	5.88235	1	95
Shewanella	Proteobacteria	Shewanellaceae	0.00377767	0.00377767	5.88235	1	103
Staphylococcus	Firmicutes	Staphylococcaceae	0.307666	0.0243896	52.9412	8	24
Stenotrophomonas	Proteobacteria	Xanthomonadaceae	0.0127134	0.00818083	11.7647	3	72
Thiomonas	Proteobacteria	Comamonadaceae	0.0709659	0.0560863	11.7647	3	40
Virgibacillus	Firmicutes	Bacillaceae	0.102434	0.0179795	35.2941	5	35

## Sheet: WWDAB_t5_Specific 
Genus	Phylum	Family	Mean_RA	Median_RA	Sample_Percent	OTU_Count	Mean_RA_Rank
Aerococcus	Firmicutes	Aerococcaceae	0.0258011	0.0129005	25	2	33
Alkaliphilus	Firmicutes	Clostridiaceae	0.00351709	0.00351709	25	1	67
Balneimonas	Proteobacteria	Bradyrhizobiaceae	0.00145269	0.00145269	25	1	76
Caulobacter	Proteobacteria	Caulobacteraceae	0.0145269	0.00726347	25	2	41
Cellulomonas	Actinobacteria	Cellulomonadaceae	0.0134829	0.0134829	50	2	43
Flavisolibacter	Bacteroidetes	Chitinophagaceae	0.017286	0.017286	25	1	40
Gemella	Firmicutes	Gemellaceae	0.010698	0.010698	25	1	52
Geothrix	Acidobacteria	Holophagaceae	0.0196957	0.0196957	25	1	37
Hydrogenophilus	Proteobacteria	Rhodocyclaceae	0.00334568	0.00334568	25	1	68
Jeotgalicoccus	Firmicutes	Staphylococcaceae	0.0144738	0.00723689	25	2	42
Lactobacillus	Firmicutes	Lactobacillaceae	0.00613374	0.00306687	25	2	61
Nesterenkonia	Actinobacteria	Micrococcaceae	0.00947941	0.00947941	25	1	55
Porphyromonas	Bacteroidetes	Porphyromonadaceae	0.00377577	0.00377577	25	1	66
Psychrobacter	Proteobacteria	Moraxellaceae	0.00111523	0.00111523	25	1	77
Skermanella	Proteobacteria	Rhodospirillaceae	0.00501851	0.00501851	25	1	63
Stenotrophomonas	Proteobacteria	Xanthomonadaceae	0.0127134	0.00818083	50	3	46
Sulfuritalea	Proteobacteria	Rhodocyclaceae	0.00881013	0.00881013	25	1	56
Weissella	Firmicutes	Leuconostocaceae	0.0128251	0.00641254	25	2	45
Zoogloea	Proteobacteria	Rhodocyclaceae	0.0661213	0.0330606	25	2	22

## Sheet: WWDAB_t10_Specific 
Genus	Phylum	Family	Mean_RA	Median_RA	Sample_Percent	OTU_Count	Mean_RA_Rank
[Prevotella]	Bacteroidetes	[Paraprevotellaceae]	0.00972249	0.00972249	8.33333	1	55
Actinomyces	Actinobacteria	Actinomycetaceae	0.00537541	0.00537541	8.33333	1	72
Aggregatibacter	Proteobacteria	Pasteurellaceae	0.00444437	0.00444437	8.33333	1	77
Candidatus Rhabdochlamydia	Chlamydiae	Rhabdochlamydiaceae	0.00440728	0.00440728	8.33333	1	78
Candidatus Solibacter	Acidobacteria	Solibacteraceae	0.0104191	0.0104191	8.33333	1	52
Candidatus Xiphinematobacter	Verrucomicrobia	[Chthoniobacteraceae]	0.00885624	0.00885624	8.33333	1	58
Collimonas	Proteobacteria	Oxalobacteraceae	0.0562565	0.0416764	16.6667	2	32
Cryocola	Actinobacteria	Microbacteriaceae	0.022883	0.022883	8.33333	1	46
Devosia	Proteobacteria	Hyphomicrobiaceae	0.0350183	0.0108228	50	7	39
Dyella	Proteobacteria	Xanthomonadaceae	0.5334	0.0669428	33.3333	6	8
Enhydrobacter	Proteobacteria	Moraxellaceae	0.00365589	0.00365589	16.6667	2	82
Enterococcus	Firmicutes	Enterococcaceae	0.00702305	0.00702305	16.6667	2	64
Exiguobacterium	Firmicutes	[Exiguobacteraceae]	0.00773605	0.00773605	8.33333	1	62
Haemophilus	Proteobacteria	Pasteurellaceae	0.00435868	0.00435868	8.33333	1	79
Herbaspirillum	Proteobacteria	Oxalobacteraceae	0.228286	0.114143	8.33333	2	15
Kaistobacter	Proteobacteria	Sphingomonadaceae	0.00544834	0.00544834	8.33333	1	69
Legionella	Proteobacteria	Legionellaceae	0.00451269	0.00451269	8.33333	1	76
Leptotrichia	Fusobacteria	Leptotrichiaceae	0.00197597	0.00197597	16.6667	2	90
Microbispora	Actinobacteria	Micrococcaceae	0.0093772	0.0093772	8.33333	1	56
Micrococcus	Actinobacteria	Micrococcaceae	0.0059247	0.0059247	16.6667	2	68
Neisseria	Proteobacteria	Neisseriaceae	0.0725992	0.0725992	16.6667	1	27
Nonomuraea	Actinobacteria	Streptosporangiaceae	0.00364669	0.00364669	8.33333	1	84
Pandoraea	Proteobacteria	Burkholderiaceae	0.770755	0.391152	16.6667	3	7
Peptoniphilus	Firmicutes	[Tissierellaceae]	0.00138893	0.00138893	8.33333	1	92
Planctomyces	Planctomycetes	Planctomycetaceae	0.00346522	0.00312573	25	2	86
Rhodococcus	Actinobacteria	Nocardiaceae	0.0676904	0.0338452	8.33333	2	29
Rhodoplanes	Proteobacteria	Hyphomicrobiaceae	0.0328111	0.0161588	25	5	42
Roseomonas	Proteobacteria	Acetobacteraceae	0.00544834	0.00544834	8.33333	1	70
Salinibacterium	Actinobacteria	Microbacteriaceae	0.137328	0.0555459	83.3333	5	20
Shewanella	Proteobacteria	Shewanellaceae	0.00377767	0.00377767	8.33333	1	81
Sphingopyxis	Proteobacteria	Sphingomonadaceae	0.00312573	0.00312573	8.33333	1	87
Thiomonas	Proteobacteria	Comamonadaceae	0.0709659	0.0560863	16.6667	3	28
Turicibacter	Firmicutes	Turicibacteraceae	0.00656995	0.00656995	8.33333	1	65
Variovorax	Proteobacteria	Comamonadaceae	0.00885624	0.00885624	8.33333	1	57
