# Supplementary material for: Duckweed hosts a taxonomically similar bacterial assemblage as the terrestrial leaf microbiome
Source: PLoS One. 2020 Feb 6;15(2):e0228560. doi: 10.1371/journal.pone.0228560 (PMC7004381; doi:10.1371/journal.pone.0228560)
Supplement: S8 File — Differential abundance testing of bacterial genera between wastewater (WW), ambient wastewater (AWW), and Sp9509-associated bacterial (WWDAB) communities using Kruskal-Wallis test and a generalized linear model. Also includes pairwise comparisons between WW and AWW communities (taxa with effect sizes less than -1 are more abundant in AWW than WW), WW and WWDAB communities (taxa enriched in WWDAB community have effect sizes less than -1), and WWDAB and AWW communities (taxa enriched in WWDAB community have effect sizes greater than 1). rab.win.ambient_water = median clr value in AWW community, rab.win.wastewater = median clr value in WW community, rab.win.treated_tissue = median clr in WWDAB community, we.eBH = expected benjamini-hochberg correct p-value of Welch’s t-test, diff.btw = median difference in clr values between communities, diff.win = median of largest difference in clr values within community, effect = median effect size (diff.btw / diff.win). (XLSX) [file pone.0228560.s015.xlsx]

## Sheet: KW_and_GLM-WW,AWW,WWDAB
Phylum	Family	Genus	kw.ep	kw.eBH	glm.ep	glm.eBH
Firmicutes	Erysipelotrichaceae	[Eubacterium]	0.609303	0.659736	0.535954	0.596747
Bacteroidetes	[Paraprevotellaceae]	[Prevotella]	0.346835	0.414219	0.354644	0.416376
Firmicutes	Lachnospiraceae	[Ruminococcus]	0.267947	0.325885	0.306635	0.355681
Proteobacteria	Acetobacteraceae	Acetobacter	0.434652	0.504118	0.403819	0.467712
Proteobacteria	Alcaligenaceae	Achromobacter	0.412148	0.483781	0.374579	0.445815
Proteobacteria	Acetobacteraceae	Acidiphilium	0.360761	0.428432	0.365646	0.426234
Proteobacteria	Comamonadaceae	Acidovorax	0.000662447	0.00370658	2.90028e-05	0.000159477
Proteobacteria	Moraxellaceae	Acinetobacter	0.495059	0.570476	0.262305	0.345265
Actinobacteria	Actinomycetaceae	Actinomyces	0.183614	0.238245	0.21174	0.262049
Firmicutes	Aerococcaceae	Aerococcus	0.156728	0.209502	0.182011	0.232683
Proteobacteria	Pasteurellaceae	Aggregatibacter	0.134609	0.188942	0.177322	0.224443
Proteobacteria	Rhizobiaceae	Agrobacterium	0.0335519	0.0722188	0.018196	0.0389075
Firmicutes	Clostridiaceae	Alkaliphilus	0.180132	0.235976	0.215078	0.266107
Firmicutes	[Tissierellaceae]	Anaerococcus	0.0885284	0.13287	0.100138	0.140152
Proteobacteria	Xanthobacteraceae	Ancylobacter	0.141175	0.193727	0.150272	0.195913
Firmicutes	Bacillaceae	Anoxybacillus	0.337127	0.408905	0.360919	0.420016
Proteobacteria	Coxiellaceae	Aquicella	2.62165e-05	0.0005229	6.06145e-06	3.18689e-05
Proteobacteria	Campylobacteraceae	Arcobacter	0.176166	0.245161	0.260439	0.321434
Actinobacteria	Micrococcaceae	Arthrobacter	0.00298704	0.0118525	0.000989034	0.00348999
Proteobacteria	Caulobacteraceae	Asticcacaulis	0.00114694	0.00570449	9.5883e-09	1.38e-07
Proteobacteria	Rhodospirillaceae	Azospirillum	0.0299589	0.0621503	0.0235957	0.0436007
Firmicutes	Bacillaceae	Bacillus	4.58577e-05	0.0005229	4.51951e-15	5.86088e-13
Bacteroidetes	Bacteroidaceae	Bacteroides	3.11758e-05	0.0005229	1.48426e-06	9.44694e-06
Proteobacteria	Bradyrhizobiaceae	Balneimonas	0.145848	0.198526	0.160144	0.205556
Proteobacteria	Bdellovibrionaceae	Bdellovibrio	0.000417612	0.00255065	0.000127278	0.000500994
Actinobacteria	Bifidobacteriaceae	Bifidobacterium	0.028341	0.0620108	0.0303803	0.0587169
Firmicutes	Lachnospiraceae	Blautia	0.435053	0.502483	0.431293	0.497874
Proteobacteria	Bradyrhizobiaceae	Bosea	0.00616835	0.0202301	0.0222366	0.0437046
Proteobacteria	Bradyrhizobiaceae	Bradyrhizobium	0.00545001	0.01823	0.00134933	0.00466843
Proteobacteria	Burkholderiaceae	Burkholderia	4.51683e-05	0.0005229	1.7108e-09	2.05369e-08
Bacteroidetes	[Amoebophilaceae]	Candidatus Amoebophilus	0.216941	0.286347	0.232048	0.292252
Chlamydiae	Parachlamydiaceae	Candidatus Protochlamydia	4.61325e-05	0.0005229	5.27544e-06	2.88916e-05
Chlamydiae	Rhabdochlamydiaceae	Candidatus Rhabdochlamydia	6.97869e-05	0.000666644	1.07078e-05	5.65142e-05
Acidobacteria	Solibacteraceae	Candidatus Solibacter	0.138061	0.188331	0.143402	0.185159
Verrucomicrobia	[Chthoniobacteraceae]	Candidatus Xiphinematobacter	0.13981	0.190435	0.169358	0.213656
Firmicutes	Erysipelotrichaceae	Catenibacterium	0.320292	0.387628	0.326372	0.387624
Proteobacteria	Caulobacteraceae	Caulobacter	0.428146	0.494399	0.43974	0.502486
Actinobacteria	Cellulomonadaceae	Cellulomonas	0.133205	0.182426	0.124004	0.166884
Proteobacteria	Alteromonadaceae	Cellvibrio	0.276876	0.349232	0.259633	0.332497
Bacteroidetes	[Weeksellaceae]	Chryseobacterium	0.232007	0.296325	0.25659	0.315638
Bacteroidetes	[Weeksellaceae]	Cloacibacterium	0.318779	0.388746	0.35137	0.412827
[Thermi]	Deinococcaceae	CM44	0.402656	0.46318	0.367491	0.423837
Proteobacteria	Oxalobacteraceae	Collimonas	0.108076	0.157168	0.112854	0.160365
Actinobacteria	Coriobacteriaceae	Collinsella	0.141048	0.200499	0.221913	0.282422
Proteobacteria	Comamonadaceae	Comamonas	0.296024	0.360486	0.285962	0.345964
Firmicutes	Lachnospiraceae	Coprococcus	0.291774	0.358033	0.297802	0.356734
Verrucomicrobia	Puniceicoccaceae	Coraliomargarita	0.000446811	0.00255488	0.000257812	0.000993267
Actinobacteria	Corynebacteriaceae	Corynebacterium	0.0824775	0.122257	0.0729896	0.108127
Proteobacteria	Crenotrichaceae	Crenothrix	0.629923	0.680393	0.564595	0.627224
Actinobacteria	Microbacteriaceae	Cryocola	0.14953	0.203454	0.168793	0.219306
Bacteroidetes	Cytophagaceae	Cytophaga	0.319045	0.389544	0.211117	0.270087
Verrucomicrobia	[Chthoniobacteraceae]	DA101	0.159216	0.225183	0.169312	0.225386
Proteobacteria	Rhodocyclaceae	Dechloromonas	2.85685e-05	0.0005229	4.35197e-06	2.20301e-05
[Thermi]	Deinococcaceae	Deinococcus	0.0608947	0.100777	0.0668329	0.0997226
Actinobacteria	Dermacoccaceae	Dermacoccus	0.0321859	0.0561842	0.0265125	0.0441039
Proteobacteria	Syntrophaceae	Desulfomonile	0.529946	0.588511	0.514752	0.574016
Proteobacteria	Hyphomicrobiaceae	Devosia	0.0025992	0.0106514	0.000539866	0.00198444
Firmicutes	Veillonellaceae	Dialister	0.549081	0.607218	0.467631	0.52986
Proteobacteria	Xanthomonadaceae	Dokdonella	0.0263451	0.0615604	0.0355359	0.0660464
Proteobacteria	Xanthomonadaceae	Dyella	0.210751	0.280292	0.297542	0.372296
Actinobacteria	Coriobacteriaceae	Eggerthella	0.397522	0.460326	0.352401	0.409727
Bacteroidetes	Cytophagaceae	Emticicia	0.266955	0.327432	0.29389	0.354159
Proteobacteria	Moraxellaceae	Enhydrobacter	0.11574	0.16336	0.116405	0.158563
Firmicutes	Enterococcaceae	Enterococcus	0.110325	0.157378	0.121722	0.164041
Firmicutes	[Exiguobacteraceae]	Exiguobacterium	0.14035	0.193983	0.147065	0.194547
Firmicutes	Ruminococcaceae	Faecalibacterium	0.334938	0.39907	0.352077	0.404198
Armatimonadetes	[Fimbriimonadaceae]	Fimbriimonas	0.07063	0.12384	0.0637668	0.100125
Bacteroidetes	Chitinophagaceae	Flavihumibacter	0.147464	0.2068	0.16048	0.211517
Bacteroidetes	Chitinophagaceae	Flavisolibacter	0.15359	0.204333	0.178029	0.224334
Bacteroidetes	Flavobacteriaceae	Flavobacterium	0.00478396	0.0167662	0.000557695	0.00215886
Bacteroidetes	Cytophagaceae	Flectobacillus	0.0437992	0.0849429	0.0466914	0.0755571
Fusobacteria	Fusobacteriaceae	Fusobacterium	0.49004	0.55375	0.49711	0.557697
Firmicutes	Gemellaceae	Gemella	0.154114	0.2061	0.183162	0.230364
Planctomycetes	Gemmataceae	Gemmata	0.000587846	0.00327967	7.15441e-05	0.000298169
Gemmatimonadetes	Gemmatimonadaceae	Gemmatimonas	0.00223617	0.00925485	0.000748436	0.00248223
Acidobacteria	Holophagaceae	Geothrix	0.185962	0.257748	0.270337	0.342023
Actinobacteria	Gordoniaceae	Gordonia	4.46588e-05	0.0005229	4.79601e-06	2.81233e-05
Proteobacteria	Pasteurellaceae	Haemophilus	0.126418	0.174028	0.142315	0.185285
Proteobacteria	Alteromonadaceae	HB2-32-21	0.307476	0.374603	0.317792	0.375679
Proteobacteria	Oxalobacteraceae	Herbaspirillum	0.147715	0.199231	0.184196	0.234643
Proteobacteria	Rhodocyclaceae	Hydrogenophilus	0.150112	0.201492	0.158024	0.203306
Bacteroidetes	Cytophagaceae	Hymenobacter	0.216226	0.278677	0.250137	0.305936
Proteobacteria	Hyphomicrobiaceae	Hyphomicrobium	0.00168523	0.00732677	0.0021416	0.00524658
Proteobacteria	Rhodospirillaceae	Inquilinus	0.188648	0.247062	0.233657	0.282749
Proteobacteria	Oxalobacteraceae	Janthinobacterium	0.0116529	0.0328839	0.00830692	0.0225429
Firmicutes	Staphylococcaceae	Jeotgalicoccus	0.135617	0.188246	0.139062	0.183112
Proteobacteria	Rhizobiaceae	Kaistia	3.37636e-05	0.0005229	3.61748e-07	2.40007e-06
Proteobacteria	Sphingomonadaceae	Kaistobacter	0.226036	0.289955	0.240945	0.30004
Firmicutes	Lachnospiraceae	Lachnospira	0.240914	0.303391	0.248929	0.306975
Firmicutes	Lactobacillaceae	Lactobacillus	0.38514	0.452349	0.338369	0.399843
Proteobacteria	Legionellaceae	Legionella	8.41313e-05	0.000763538	2.76777e-05	0.000127499
Cyanobacteria	Pseudanabaenaceae	Leptolyngbya	6.18695e-05	0.000609838	3.94694e-05	0.000157705
Spirochaetes	Leptospiraceae	Leptospira	0.289192	0.352721	0.375341	0.435401
Proteobacteria	Comamonadaceae	Leptothrix	0.00108471	0.00522705	0.000453148	0.00129979
Fusobacteria	Leptotrichiaceae	Leptotrichia	0.106544	0.150474	0.123608	0.162835
Proteobacteria	Xanthomonadaceae	Luteimonas	0.249122	0.31044	0.236651	0.295341
Firmicutes	Planococcaceae	Lysinibacillus	0.0472624	0.0801499	0.0397633	0.0651739
Firmicutes	Veillonellaceae	Megasphaera	0.242361	0.302112	0.271585	0.326126
Proteobacteria	Phyllobacteriaceae	Mesorhizobium	0.0265683	0.061898	0.541419	0.612812
Proteobacteria	Comamonadaceae	Methylibium	0.000334115	0.00218017	6.06267e-05	0.000287681
Proteobacteria	Methylobacteriaceae	Methylobacterium	0.131319	0.185081	0.128179	0.175089
Proteobacteria	Rhodocyclaceae	Methyloversatilis	0.560524	0.620623	0.530018	0.59591
Actinobacteria	Microbacteriaceae	Microbacterium	0.28135	0.343373	0.432692	0.49198
Actinobacteria	Micrococcaceae	Microbispora	0.121173	0.170582	0.157315	0.200936
Actinobacteria	Micrococcaceae	Micrococcus	0.125164	0.171093	0.158059	0.196142
Actinobacteria	Mycobacteriaceae	Mycobacterium	0.000266031	0.00183794	9.27591e-06	5.72823e-05
Proteobacteria	Caulobacteraceae	Mycoplana	5.55556e-05	0.000569724	2.60049e-06	1.58953e-05
Proteobacteria	Neisseriaceae	Neisseria	0.273436	0.339429	0.297082	0.357977
Actinobacteria	Micrococcaceae	Nesterenkonia	0.13371	0.187598	0.16038	0.208587
Proteobacteria	Sinobacteraceae	Nevskia	0.414948	0.484429	0.44309	0.511558
Nitrospirae	Nitrospiraceae	Nitrospira	3.95448e-05	0.0005229	2.04412e-07	1.52439e-06
Actinobacteria	Streptosporangiaceae	Nonomuraea	0.146919	0.200817	0.174339	0.219706
Proteobacteria	Sphingomonadaceae	Novosphingobium	0.0152336	0.0408296	0.01048	0.0271773
Bacteroidetes	[Odoribacteraceae]	Odoribacter	0.52482	0.582042	0.496669	0.552063
Verrucomicrobia	Opitutaceae	Opitutus	4.41812e-05	0.0005229	9.23862e-08	7.1043e-07
Firmicutes	Ruminococcaceae	Oscillospira	0.239106	0.302612	0.260463	0.317435
Firmicutes	Paenibacillaceae	Paenibacillus	4.17357e-05	0.0005229	5.13445e-09	6.24132e-08
Bacteroidetes	Porphyromonadaceae	Paludibacter	0.323337	0.391794	0.347987	0.412958
Proteobacteria	Burkholderiaceae	Pandoraea	0.271753	0.340721	0.354796	0.426644
Bacteroidetes	Porphyromonadaceae	Parabacteroides	0.332072	0.402705	0.35804	0.423929
Proteobacteria	Rhodobacteraceae	Paracoccus	0.00683424	0.0219483	0.0108029	0.0272384
Proteobacteria	Hyphomicrobiaceae	Parvibaculum	0.131309	0.206761	0.175482	0.255831
Bacteroidetes	Sphingobacteriaceae	Pedobacter	0.564879	0.628361	0.500347	0.57302
Proteobacteria	Hyphomicrobiaceae	Pedomicrobium	0.220929	0.285356	0.216977	0.276078
Verrucomicrobia	[Pedosphaeraceae]	Pedosphaera	0.344046	0.406682	0.341621	0.398556
Firmicutes	[Tissierellaceae]	Peptoniphilus	0.146215	0.198566	0.172645	0.218479
Proteobacteria	Moraxellaceae	Perlucidibaca	0.0172309	0.0448247	0.0686553	0.119551
Proteobacteria	Rhodospirillaceae	Phaeospirillum	2.45342e-05	0.0005229	9.70116e-06	4.45227e-05
Firmicutes	Veillonellaceae	Phascolarctobacterium	0.605891	0.659686	0.530502	0.587445
Proteobacteria	Caulobacteraceae	Phenylobacterium	0.111904	0.18061	0.167359	0.246309
Cyanobacteria	Phormidiaceae	Phormidium	0.00323435	0.0115991	0.000386028	0.00130121
Actinobacteria	Intrasporangiaceae	Phycicoccus	0.297637	0.363148	0.314404	0.372146
Planctomycetes	Pirellulaceae	Pirellula	0.516714	0.581503	0.494626	0.560814
Planctomycetes	Planctomycetaceae	Planctomyces	4.45076e-05	0.0005229	2.49394e-06	1.37875e-05
Proteobacteria	Comamonadaceae	Polaromonas	0.101277	0.170788	0.0359043	0.0737803
Proteobacteria	Oxalobacteraceae	Polynucleobacter	7.6639e-05	0.000708987	8.59139e-07	6.23795e-06
Bacteroidetes	Porphyromonadaceae	Porphyromonas	0.158617	0.212063	0.169322	0.215577
Bacteroidetes	Prevotellaceae	Prevotella	4.86397e-05	0.000527519	2.29763e-06	1.36247e-05
Verrucomicrobia	Verrucomicrobiaceae	Prosthecobacter	0.00021976	0.00159029	2.3835e-05	0.00012268
Cyanobacteria	Pseudanabaenaceae	Pseudanabaena	3.60381e-05	0.000529332	2.05061e-07	1.59159e-06
Proteobacteria	Pseudomonadaceae	Pseudomonas	0.000950564	0.00490761	2.68996e-08	3.37823e-07
Actinobacteria	Pseudonocardiaceae	Pseudonocardia	0.306488	0.375348	0.350312	0.414751
Proteobacteria	Xanthomonadaceae	Pseudoxanthomonas	0.250895	0.312115	0.2815	0.335551
Proteobacteria	Moraxellaceae	Psychrobacter	0.126449	0.180876	0.148827	0.196249
Proteobacteria	Oxalobacteraceae	Ralstonia	0.121603	0.169321	0.13224	0.17485
Proteobacteria	Rhizobiaceae	Rhizobium	0.138205	0.207648	0.105433	0.155859
Proteobacteria	Xanthomonadaceae	Rhodanobacter	0.000184792	0.00141418	2.9123e-10	7.36832e-09
Proteobacteria	Rhodobacteraceae	Rhodobacter	0.00203661	0.00850181	0.00298372	0.00811929
Actinobacteria	Nocardiaceae	Rhodococcus	0.704113	0.747702	0.688481	0.736186
Proteobacteria	Comamonadaceae	Rhodoferax	0.00358073	0.0134603	0.0144211	0.0309639
Proteobacteria	Hyphomicrobiaceae	Rhodoplanes	0.00201538	0.00855195	0.000125103	0.000536586
Firmicutes	Lachnospiraceae	Roseburia	0.264851	0.332456	0.294595	0.35357
Proteobacteria	Acetobacteraceae	Roseococcus	0.00421892	0.0149596	0.00131091	0.00387252
Proteobacteria	Acetobacteraceae	Roseomonas	0.167236	0.224435	0.203025	0.25391
Proteobacteria	Comamonadaceae	Rubrivivax	0.00539835	0.0179389	0.00513958	0.013366
Firmicutes	Ruminococcaceae	Ruminococcus	0.45462	0.520929	0.427675	0.490861
Bacteroidetes	Cytophagaceae	Runella	0.0418874	0.0807078	0.0417779	0.0773034
Actinobacteria	Microbacteriaceae	Salinibacterium	0.462879	0.543968	0.0932454	0.157709
Bacteroidetes	Chitinophagaceae	Sediminibacterium	0.000284731	0.00190496	3.7132e-05	0.000165032
Proteobacteria	Shewanellaceae	Shewanella	0.117308	0.1682	0.134241	0.178625
Proteobacteria	Rhodospirillaceae	Skermanella	0.226946	0.291973	0.247997	0.307057
Proteobacteria	Sphingomonadaceae	Sphingobium	0.812037	0.841621	0.448473	0.531636
Proteobacteria	Sphingomonadaceae	Sphingomonas	0.521954	0.594674	0.104602	0.17209
Proteobacteria	Sphingomonadaceae	Sphingopyxis	0.0159857	0.040857	0.0210703	0.0434867
Bacteroidetes	Cytophagaceae	Spirosoma	0.000880038	0.00454789	0.000252915	0.000886011
Cyanobacteria	Spirulinaceae	Spirulina	0.258171	0.321071	0.262646	0.323395
Firmicutes	Staphylococcaceae	Staphylococcus	0.0135025	0.0321488	0.00572968	0.0142645
Proteobacteria	Xanthomonadaceae	Stenotrophomonas	0.109325	0.154916	0.12659	0.167437
Proteobacteria	Sinobacteraceae	Steroidobacter	0.450144	0.511422	0.413898	0.472406
Firmicutes	Streptococcaceae	Streptococcus	0.617583	0.675563	0.56899	0.633786
Actinobacteria	Streptomycetaceae	Streptomyces	4.57328e-05	0.0005229	1.05115e-08	8.97085e-08
Proteobacteria	Rhodocyclaceae	Sulfuritalea	0.126587	0.192612	0.166672	0.223018
Proteobacteria	Campylobacteraceae	Sulfurospirillum	0.426242	0.488138	0.413187	0.470722
Cyanobacteria	Synechococcaceae	Synechococcus	0.243335	0.303285	0.26215	0.31736
Proteobacteria	Rhodospirillaceae	Telmatospirillum	0.121385	0.187256	0.101384	0.14972
Proteobacteria	Xanthomonadaceae	Thermomonas	0.490427	0.55578	0.417903	0.488033
Proteobacteria	Hydrogenophilaceae	Thiobacillus	0.00334349	0.012065	0.00864259	0.0175261
Proteobacteria	Comamonadaceae	Thiomonas	0.10946	0.160567	0.11869	0.167665
Firmicutes	Carnobacteriaceae	Trichococcus	0.455691	0.516107	0.409678	0.469332
Actinobacteria	Tsukamurellaceae	Tsukamurella	0.67191	0.71677	0.61697	0.670188
Firmicutes	Turicibacteraceae	Turicibacter	0.000190945	0.00141182	9.15483e-05	0.000381036
Firmicutes	Veillonellaceae	vadinHB04	0.275638	0.338809	0.294089	0.349842
Proteobacteria	Comamonadaceae	Variovorax	0.270464	0.33902	0.280962	0.340963
Firmicutes	Bacillaceae	Virgibacillus	0.0531945	0.0866858	0.0405227	0.0638927
Firmicutes	Leuconostocaceae	Weissella	0.140558	0.188917	0.158923	0.204041
Proteobacteria	Xanthobacteraceae	Xanthobacter	0.010209	0.0260639	0.00422409	0.0105184
Proteobacteria	Rhodocyclaceae	Zoogloea	0.0352951	0.0751717	0.0384918	0.0734403

## Sheet: WW_vs_AWW
Phylum	Family	Genus	we.ep	we.eBH	wi.ep	wi.eBH	rab.all	rab.win.ambient_water	rab.win.wastewater	diff.btw	diff.win	effect	overlap	absolute_effect
Proteobacteria	Acetobacteraceae	Acetobacter	0.588822	0.777913	0.674621	0.841393	-3.96987	-4.21118	-3.50282	0.638658	5.27949	0.0964244	0.439689	0.0964244
Proteobacteria	Alcaligenaceae	Achromobacter	0.647438	0.817562	0.676136	0.84663	-3.15725	-2.99429	-3.43449	-0.952122	5.98228	-0.150814	0.429688	0.150814
Proteobacteria	Acetobacteraceae	Acidiphilium	0.376219	0.590285	0.43589	0.647135	-3.85948	-2.99179	-4.99412	-2.35473	5.2237	-0.42384	0.320313	0.42384
Proteobacteria	Comamonadaceae	Acidovorax	0.777437	0.903878	0.372191	0.672753	5.95805	6.20884	5.16822	-1.40185	2.41784	-0.348924	0.315175	0.348924
Proteobacteria	Moraxellaceae	Acinetobacter	0.312479	0.597765	0.393782	0.69005	5.15313	5.15313	4.17547	-1.60854	3.56479	-0.309172	0.316407	0.309172
Proteobacteria	Rhizobiaceae	Agrobacterium	0.00629512	0.0478144	0.0041351	0.0365039	2.45979	5.48898	-3.36541	-9.40536	5.50189	-1.74338	0.00393004	1.74338
Proteobacteria	Xanthobacteraceae	Ancylobacter	0.475393	0.667811	0.558681	0.746589	-4.3819	-4.75714	-3.5072	0.693083	4.67073	0.141589	0.417969	0.141589
Firmicutes	Bacillaceae	Anoxybacillus	0.301553	0.509833	0.274653	0.497212	-3.07492	-1.65939	-4.64058	-3.1061	4.76849	-0.570612	0.245137	0.570612
Proteobacteria	Coxiellaceae	Aquicella	0.00164229	0.0226786	0.00565025	0.0436961	5.18657	4.29492	6.54198	2.01059	1.20837	1.61211	0.0116864	1.61211
Proteobacteria	Campylobacteraceae	Arcobacter	0.671226	0.839498	0.701862	0.869784	0.933112	0.949108	0.445778	-0.381242	5.01978	-0.080368	0.410156	0.080368
Actinobacteria	Micrococcaceae	Arthrobacter	0.0512215	0.217066	0.00713384	0.0514861	4.13401	6.06865	0.131503	-6.74231	5.38315	-1.25182	0.0311333	1.25182
Proteobacteria	Caulobacteraceae	Asticcacaulis	0.00638349	0.0480104	0.0040404	0.0361449	7.10202	9.23622	-3.61623	-12.6499	4.72479	-2.65108	0.000274075	2.65108
Proteobacteria	Rhodospirillaceae	Azospirillum	0.61248	0.796958	0.670013	0.84091	-3.44435	-3.274	-3.76067	-0.971135	6.12187	-0.111252	0.431907	0.111252
Firmicutes	Bacillaceae	Bacillus	0.572544	0.781435	0.607465	0.825834	3.0823	3.32151	2.66115	-0.45369	1.62034	-0.269576	0.385214	0.269576
Bacteroidetes	Bacteroidaceae	Bacteroides	0.00525964	0.0493627	0.0130051	0.0749437	4.97186	4.34658	5.55318	1.27389	0.934026	1.2893	0.0351606	1.2893
Proteobacteria	Bdellovibrionaceae	Bdellovibrio	0.657314	0.843076	0.949053	0.981246	4.19239	4.19239	4.49198	0.730595	3.89142	0.102182	0.470817	0.102182
Actinobacteria	Bifidobacteriaceae	Bifidobacterium	0.173146	0.431641	0.504545	0.772088	1.72879	1.34034	2.08441	1.83107	4.15027	0.398799	0.334631	0.398799
Firmicutes	Lachnospiraceae	Blautia	0.723074	0.869094	0.826736	0.933677	-0.538232	-0.566094	0.752807	0.471692	5.7311	0.058527	0.474708	0.058527
Proteobacteria	Bradyrhizobiaceae	Bosea	0.159268	0.42201	0.336711	0.639439	2.88456	2.72915	4.92091	3.2905	4.632	0.592066	0.29572	0.592066
Proteobacteria	Bradyrhizobiaceae	Bradyrhizobium	0.0888442	0.299176	0.225679	0.500172	5.98002	6.49011	5.66393	-0.67667	1.01567	-0.682277	0.246094	0.682277
Proteobacteria	Burkholderiaceae	Burkholderia	0.521811	0.728796	0.555003	0.76597	-4.48757	-4.41311	-4.74365	-0.70346	5.47282	-0.119241	0.453125	0.119241
Bacteroidetes	[Amoebophilaceae]	Candidatus Amoebophilus	0.365486	0.592452	0.309359	0.564085	-1.10727	-0.391764	-1.82755	-1.78516	4.27775	-0.401139	0.265625	0.401139
Chlamydiae	Parachlamydiaceae	Candidatus Protochlamydia	0.509801	0.749961	0.656866	0.856254	5.47602	5.64242	5.14853	-0.409232	1.40878	-0.256873	0.400778	0.256873
Chlamydiae	Rhabdochlamydiaceae	Candidatus Rhabdochlamydia	0.846253	0.928295	0.822948	0.934598	3.74599	3.57442	3.86179	0.320326	1.35459	0.186566	0.417969	0.186566
Firmicutes	Erysipelotrichaceae	Catenibacterium	0.428756	0.632924	0.436427	0.652618	-3.70326	-2.91598	-4.94595	-2.06597	4.60958	-0.383162	0.308594	0.383162
Proteobacteria	Caulobacteraceae	Caulobacter	0.636423	0.810509	0.662042	0.843814	-4.0706	-4.04736	-4.10449	0.490105	7.00896	0.0608061	0.463035	0.0608061
Proteobacteria	Alteromonadaceae	Cellvibrio	0.175703	0.393417	0.346985	0.579522	-3.22181	-2.10112	-4.65973	-4.15302	7.65626	-0.548985	0.285157	0.548985
Bacteroidetes	[Weeksellaceae]	Chryseobacterium	0.270036	0.483926	0.295944	0.530741	-3.18406	-2.02044	-5.12237	-2.94626	5.07306	-0.519707	0.29572	0.519707
Bacteroidetes	[Weeksellaceae]	Cloacibacterium	0.31926	0.518295	0.298311	0.504682	-3.01094	-1.79386	-4.81333	-2.67194	4.4432	-0.513799	0.249028	0.513799
[Thermi]	Deinococcaceae	CM44	0.538975	0.72814	0.611174	0.799489	-3.86796	-4.03871	-3.40481	0.237765	4.89613	0.0688849	0.470817	0.0688849
Actinobacteria	Coriobacteriaceae	Collinsella	0.481106	0.672975	0.421244	0.664112	-0.105359	-0.592881	0.583744	0.850117	3.2015	0.201455	0.346304	0.201455
Proteobacteria	Comamonadaceae	Comamonas	0.452108	0.670005	0.507134	0.712739	-4.39029	-4.76698	-3.47229	1.91247	6.46459	0.252195	0.36965	0.252195
Firmicutes	Lachnospiraceae	Coprococcus	0.426318	0.62972	0.414852	0.638604	-3.80883	-3.16366	-4.92042	-2.15931	4.56473	-0.369321	0.319066	0.369321
Verrucomicrobia	Puniceicoccaceae	Coraliomargarita	0.0802997	0.285465	0.217298	0.514581	1.73136	3.14829	0.722009	-2.35898	2.93818	-0.77712	0.237355	0.77712
Proteobacteria	Crenotrichaceae	Crenothrix	0.592058	0.777229	0.713336	0.873618	-1.41936	-1.6462	-0.860566	0.689511	4.81597	0.122649	0.425781	0.122649
Bacteroidetes	Cytophagaceae	Cytophaga	0.272603	0.510545	0.330729	0.57825	-3.1986	-3.93068	1.36944	4.83064	6.95591	0.65326	0.276265	0.65326
Verrucomicrobia	[Chthoniobacteraceae]	DA101	0.327714	0.546285	0.340499	0.561536	-3.3946	-2.07305	-4.82033	-2.76101	5.13182	-0.532468	0.284047	0.532468
Proteobacteria	Rhodocyclaceae	Dechloromonas	0.0107628	0.0741737	0.014678	0.082286	4.50532	4.05812	5.99426	1.75289	1.09333	1.77911	0.0429723	1.77911
[Thermi]	Deinococcaceae	Deinococcus	0.534393	0.722245	0.576531	0.768177	-4.51112	-4.24059	-4.79941	-0.564768	4.75061	-0.11948	0.4375	0.11948
Proteobacteria	Syntrophaceae	Desulfomonile	0.559838	0.758623	0.61613	0.807749	-2.98979	-2.72218	-3.84337	-0.550927	4.28626	-0.110487	0.439689	0.110487
Proteobacteria	Hyphomicrobiaceae	Devosia	0.128515	0.319838	0.209296	0.457766	5.94508	5.74648	6.17986	0.419785	0.509972	0.703711	0.249028	0.703711
Firmicutes	Veillonellaceae	Dialister	0.645664	0.804753	0.70797	0.854883	-3.13304	-2.92737	-3.38552	0.0933784	4.72855	0.0274343	0.488281	0.0274343
Proteobacteria	Xanthomonadaceae	Dokdonella	0.000146155	0.00531988	0.0040404	0.0361449	6.0875	7.5765	2.92344	-4.74049	2.07925	-2.45242	0.000274075	2.45242
Proteobacteria	Xanthomonadaceae	Dyella	0.362488	0.593514	0.547475	0.758207	-4.13173	-3.82347	-4.71496	-1.22338	7.61731	-0.164054	0.400778	0.164054
Actinobacteria	Coriobacteriaceae	Eggerthella	0.55551	0.748319	0.633065	0.815939	-3.91917	-4.16269	-3.45076	0.653357	4.94441	0.105951	0.451362	0.105951
Bacteroidetes	Cytophagaceae	Emticicia	0.510469	0.709225	0.577967	0.770608	-4.56341	-4.87217	-3.99456	1.53925	6.47207	0.178695	0.417969	0.178695
Firmicutes	Erysipelotrichaceae	[Eubacterium]	0.622432	0.800985	0.687232	0.851584	-1.74017	-1.84885	-1.28406	0.335473	3.50303	0.0838526	0.459144	0.0838526
Firmicutes	Ruminococcaceae	Faecalibacterium	0.419249	0.63103	0.447412	0.646885	-3.79983	-3.0669	-4.67726	-1.8139	4.89666	-0.319347	0.346304	0.319347
Armatimonadetes	[Fimbriimonadaceae]	Fimbriimonas	0.255391	0.486844	0.128567	0.376774	0.750855	0.2146	3.65347	3.15074	5.52562	0.63878	0.179688	0.63878
Bacteroidetes	Chitinophagaceae	Flavihumibacter	0.231757	0.432123	0.232434	0.452612	-3.90575	-4.75505	0.370075	3.96254	5.00607	0.747432	0.238282	0.747432
Bacteroidetes	Flavobacteriaceae	Flavobacterium	0.374917	0.648628	0.4869	0.762396	6.00784	7.01053	5.61114	-1.08939	1.66232	-0.441471	0.357977	0.441471
Bacteroidetes	Cytophagaceae	Flectobacillus	0.0578371	0.214217	0.0631313	0.230603	0.0644955	2.50876	-3.36912	-5.72886	5.07326	-1.03184	0.144532	1.03184
Fusobacteria	Fusobacteriaceae	Fusobacterium	0.552402	0.747039	0.553535	0.756994	-2.89379	-2.30357	-3.58656	-1.38427	4.23209	-0.318037	0.367188	0.318037
Planctomycetes	Gemmataceae	Gemmata	0.0217009	0.122739	0.0040404	0.0361449	4.41717	3.95064	6.3212	2.47265	1.30566	1.87757	0.000274075	1.87757
Gemmatimonadetes	Gemmatimonadaceae	Gemmatimonas	0.0112698	0.0830116	0.00700758	0.0499354	2.65619	1.51696	5.33969	4.73498	3.79521	1.21715	0.0194632	1.21715
Acidobacteria	Holophagaceae	Geothrix	0.214116	0.425959	0.216824	0.477984	-3.01924	-4.42808	0.189067	4.09969	4.83183	0.728236	0.218751	0.728236
Actinobacteria	Gordoniaceae	Gordonia	0.295625	0.573006	0.248138	0.544535	8.36946	8.47329	7.87226	-0.573617	0.922621	-0.569358	0.276265	0.569358
Proteobacteria	Alteromonadaceae	HB2-32-21	0.438088	0.633143	0.463636	0.669703	-3.77648	-3.06519	-4.87334	-1.98727	4.26723	-0.416972	0.315175	0.416972
Bacteroidetes	Cytophagaceae	Hymenobacter	0.517365	0.707482	0.571228	0.75624	-4.53564	-4.23901	-5.09644	-0.887378	4.43429	-0.190762	0.420234	0.190762
Proteobacteria	Hyphomicrobiaceae	Hyphomicrobium	0.113467	0.349449	0.292109	0.583532	3.09884	2.98077	4.15446	1.39441	2.22364	0.460588	0.25681	0.460588
Proteobacteria	Rhodospirillaceae	Inquilinus	0.510815	0.706766	0.569381	0.759074	-4.33127	-4.07529	-4.8751	-0.874226	4.57364	-0.184185	0.402344	0.184185
Proteobacteria	Oxalobacteraceae	Janthinobacterium	0.777901	0.898544	0.775631	0.913155	10.2412	10.2895	10.1668	-0.168761	1.43909	-0.133606	0.424125	0.133606
Proteobacteria	Rhizobiaceae	Kaistia	0.0971387	0.325744	0.0679293	0.254185	5.5141	5.73509	4.45286	-1.76928	1.8929	-0.936345	0.160157	0.936345
Proteobacteria	Sphingomonadaceae	Kaistobacter	0.463745	0.656961	0.495281	0.696774	-4.25883	-4.7311	-3.27572	2.15596	5.0755	0.37176	0.339844	0.37176
Firmicutes	Lachnospiraceae	Lachnospira	0.4811	0.671984	0.522554	0.724239	-4.25169	-4.59186	-3.46544	1.50204	4.93377	0.290633	0.361868	0.290633
Firmicutes	Lactobacillaceae	Lactobacillus	0.49311	0.696549	0.58458	0.785886	-3.78908	-4.12324	-3.03171	0.49054	4.30506	0.0968626	0.449219	0.0968626
Proteobacteria	Legionellaceae	Legionella	0.860507	0.939406	0.727494	0.886295	3.38526	3.2187	3.6482	0.303068	1.64794	0.139495	0.420234	0.139495
Cyanobacteria	Pseudanabaenaceae	Leptolyngbya	0.730004	0.878452	0.829072	0.935357	3.87453	3.50644	4.11009	0.138202	2.41677	0.0463872	0.484375	0.0463872
Spirochaetes	Leptospiraceae	Leptospira	0.494847	0.698418	0.542914	0.742171	-4.48814	-4.31329	-4.84028	-0.895597	5.30096	-0.163651	0.425781	0.163651
Proteobacteria	Comamonadaceae	Leptothrix	0.0641981	0.254364	0.0395518	0.173859	4.87325	4.44929	6.12932	1.66533	1.67668	0.784393	0.101564	0.784393
Proteobacteria	Xanthomonadaceae	Luteimonas	0.419613	0.62435	0.495565	0.702092	-4.35247	-4.88161	-3.33959	1.89793	5.21095	0.356211	0.334631	0.356211
Firmicutes	Veillonellaceae	Megasphaera	0.52254	0.716743	0.566935	0.752702	-4.1119	-3.73085	-4.64909	-0.479628	4.60989	-0.134902	0.431907	0.134902
Proteobacteria	Phyllobacteriaceae	Mesorhizobium	0.0206333	0.121853	0.047096	0.199412	5.1592	5.76344	4.03382	-1.78667	1.69222	-0.998706	0.132297	0.998706
Proteobacteria	Comamonadaceae	Methylibium	0.00374681	0.0400417	0.0040404	0.0361449	5.61819	5.14896	8.33295	3.34726	1.53848	2.17155	0.000274075	2.17155
Proteobacteria	Methylobacteriaceae	Methylobacterium	0.493954	0.686929	0.533223	0.721683	-4.2937	-3.99693	-4.88585	-0.72033	4.5541	-0.150643	0.421875	0.150643
Proteobacteria	Rhodocyclaceae	Methyloversatilis	0.650431	0.81437	0.755666	0.896427	-1.48389	-1.79606	0.372271	0.667803	5.67542	0.0951873	0.460938	0.0951873
Actinobacteria	Microbacteriaceae	Microbacterium	0.518036	0.723618	0.601389	0.791127	-4.40338	-4.2604	-4.67905	-0.480522	5.43996	-0.0755417	0.457031	0.0755417
Actinobacteria	Mycobacteriaceae	Mycobacterium	0.0976446	0.323049	0.102367	0.318282	8.0817	8.25873	7.50689	-1.03004	1.11647	-0.926067	0.140079	0.926067
Proteobacteria	Caulobacteraceae	Mycoplana	0.0125796	0.0879241	0.0221275	0.115952	6.6627	5.81349	7.35097	1.74707	1.5891	1.22355	0.0972777	1.22355
Proteobacteria	Neisseriaceae	Neisseria	0.377453	0.591073	0.453867	0.6557	-3.76133	-2.99019	-4.65449	-2.25845	5.34715	-0.394613	0.328125	0.394613
Proteobacteria	Sinobacteraceae	Nevskia	0.659595	0.830622	0.796196	0.920921	-0.265823	-0.265823	-0.318917	-0.315855	5.65776	-0.0493527	0.46875	0.0493527
Nitrospirae	Nitrospiraceae	Nitrospira	0.198316	0.473345	0.246307	0.53254	8.56591	8.65741	7.70828	-0.941193	1.33917	-0.771697	0.260701	0.771697
Proteobacteria	Sphingomonadaceae	Novosphingobium	0.884614	0.945948	0.968229	0.988982	8.81232	8.81232	8.72202	0.080948	4.05496	0.0270254	0.488281	0.0270254
Bacteroidetes	[Odoribacteraceae]	Odoribacter	0.548817	0.753797	0.607023	0.802421	-3.05587	-2.92281	-3.56713	-0.628321	4.31161	-0.150991	0.414063	0.150991
Verrucomicrobia	Opitutaceae	Opitutus	0.364141	0.632996	0.419602	0.692296	6.58599	6.70779	6.38613	-0.34803	1.0094	-0.331603	0.328125	0.331603
Firmicutes	Ruminococcaceae	Oscillospira	0.522668	0.717704	0.552068	0.750436	-4.33124	-4.12754	-4.72465	-0.683009	4.62915	-0.144804	0.439689	0.144804
Firmicutes	Paenibacillaceae	Paenibacillus	0.355555	0.561865	0.347822	0.579314	-3.179	-1.94366	-4.67237	-2.67623	4.67742	-0.486735	0.272374	0.486735
Bacteroidetes	Porphyromonadaceae	Paludibacter	0.331636	0.541118	0.313447	0.557323	-3.13536	-3.95568	-0.551953	2.28326	4.60162	0.464458	0.277344	0.464458
Proteobacteria	Burkholderiaceae	Pandoraea	0.448498	0.662373	0.544697	0.747432	-4.32868	-4.08061	-4.74189	-1.61635	6.56456	-0.215149	0.398438	0.215149
Bacteroidetes	Porphyromonadaceae	Parabacteroides	0.687233	0.842565	0.803378	0.921911	0.406636	0.406636	0.424248	0.0232612	5.24523	0.00358194	0.494163	0.00358194
Proteobacteria	Rhodobacteraceae	Paracoccus	0.00739169	0.0632103	0.0042298	0.0371217	3.53973	-1.66438	4.91392	6.69012	4.7407	1.2602	0.000274075	1.2602
Proteobacteria	Hyphomicrobiaceae	Parvibaculum	0.0978222	0.325228	0.216951	0.518853	8.09403	8.62041	7.7115	-1.37416	1.94142	-0.676043	0.273438	0.676043
Bacteroidetes	Sphingobacteriaceae	Pedobacter	0.515735	0.725476	0.691304	0.86651	1.49162	1.06615	2.36075	1.12807	5.52132	0.186061	0.390625	0.186061
Proteobacteria	Hyphomicrobiaceae	Pedomicrobium	0.329158	0.545866	0.343403	0.569835	-3.98278	-4.6705	-0.935172	3.12718	5.19378	0.516105	0.280156	0.516105
Verrucomicrobia	[Pedosphaeraceae]	Pedosphaera	0.423723	0.638193	0.451215	0.667034	-3.71515	-3.01163	-4.86135	-1.94095	4.71545	-0.358862	0.342413	0.358862
Proteobacteria	Moraxellaceae	Perlucidibaca	0.153632	0.416072	0.0786932	0.28976	9.44451	9.92435	7.345	-2.82785	3.35939	-0.820221	0.144532	0.820221
Proteobacteria	Rhodospirillaceae	Phaeospirillum	0.00128305	0.0170068	0.00432449	0.0376523	3.46786	3.11432	4.94621	1.86288	0.722084	2.55918	0.00394539	2.55918
Firmicutes	Veillonellaceae	Phascolarctobacterium	0.596637	0.784273	0.684801	0.8595	-3.12441	-2.95704	-3.61039	-0.403603	4.89355	-0.0926414	0.472656	0.0926414
Proteobacteria	Caulobacteraceae	Phenylobacterium	0.666244	0.845751	0.843545	0.939707	6.74892	6.75674	6.26278	-0.0607422	1.52846	-0.034774	0.476563	0.034774
Cyanobacteria	Phormidiaceae	Phormidium	0.0333785	0.165606	0.0244634	0.123751	0.992739	0.159908	6.65664	6.42719	4.50002	1.16185	0.0898453	1.16185
Actinobacteria	Intrasporangiaceae	Phycicoccus	0.506169	0.706154	0.5622	0.751235	-4.21176	-3.9851	-4.6254	-0.867377	4.70055	-0.164292	0.420234	0.164292
Planctomycetes	Pirellulaceae	Pirellula	0.558978	0.742376	0.521938	0.745977	-2.64515	-2.95625	-0.634356	1.73952	5.30895	0.276483	0.350195	0.276483
Planctomycetes	Planctomycetaceae	Planctomyces	0.621462	0.815098	0.70696	0.876746	6.5216	6.51362	6.66313	0.178432	0.84658	0.213498	0.404669	0.213498
Proteobacteria	Comamonadaceae	Polaromonas	0.000632532	0.0115983	0.00416667	0.0367451	7.98821	7.4551	10.4215	3.11339	1.28324	2.40252	0.000274075	2.40252
Proteobacteria	Oxalobacteraceae	Polynucleobacter	0.0200732	0.12163	0.0179924	0.0990688	5.99996	5.48038	8.90981	3.57349	2.58823	1.55049	0.0585963	1.55049
Bacteroidetes	Prevotellaceae	Prevotella	0.628499	0.819289	0.825016	0.933102	4.39519	4.44491	4.32121	0.15655	1.30575	0.149452	0.449219	0.149452
Bacteroidetes	[Paraprevotellaceae]	[Prevotella]	0.32513	0.532212	0.337879	0.575889	-3.29549	-4.07087	-0.994511	1.9814	4.36911	0.442021	0.285157	0.442021
Verrucomicrobia	Verrucomicrobiaceae	Prosthecobacter	0.000116746	0.00505246	0.00419823	0.036952	5.50917	4.58218	8.99903	4.27278	1.52554	2.66522	0.00780202	2.66522
Cyanobacteria	Pseudanabaenaceae	Pseudanabaena	0.000233498	0.00648782	0.0040404	0.0361449	7.95497	7.10598	13.0939	6.69964	2.90357	2.49978	0.000274075	2.49978
Proteobacteria	Pseudomonadaceae	Pseudomonas	0.00149854	0.0217326	0.00792298	0.0558879	9.46476	10.302	4.70678	-5.24915	3.18683	-1.8695	0.0233529	1.8695
Actinobacteria	Pseudonocardiaceae	Pseudonocardia	0.573924	0.755851	0.636932	0.800148	-4.70166	-4.63404	-4.8049	-0.640668	5.1496	-0.0989333	0.445313	0.0989333
Proteobacteria	Xanthomonadaceae	Pseudoxanthomonas	0.513949	0.715366	0.570076	0.759624	-4.18837	-3.91022	-4.66696	-0.801334	4.21276	-0.140408	0.417969	0.140408
Proteobacteria	Rhizobiaceae	Rhizobium	0.229332	0.474061	0.196181	0.481504	0.229324	-2.08964	3.06845	3.40631	6.57566	0.608145	0.218751	0.608145
Proteobacteria	Xanthomonadaceae	Rhodanobacter	0.000106773	0.00482025	0.0040404	0.0361449	9.95289	12.2718	7.07648	-4.86981	1.70562	-2.39566	0.000274075	2.39566
Proteobacteria	Rhodobacteraceae	Rhodobacter	0.0120871	0.0835748	0.00656566	0.0483499	2.18334	1.27644	3.76734	2.96357	2.77546	1.07998	0.0116864	1.07998
Actinobacteria	Nocardiaceae	Rhodococcus	0.67105	0.839347	0.755713	0.897967	-1.58358	-1.9688	-1.06639	0.338895	5.17578	0.0692585	0.457031	0.0692585
Proteobacteria	Comamonadaceae	Rhodoferax	0.174738	0.442139	0.145328	0.409749	3.48829	4.8229	0.756274	-4.12254	8.43052	-0.711113	0.217899	0.711113
Proteobacteria	Hyphomicrobiaceae	Rhodoplanes	0.318059	0.586935	0.458049	0.706182	4.96666	4.92771	5.56426	0.535652	0.884381	0.562924	0.322957	0.562924
Firmicutes	Lachnospiraceae	Roseburia	0.508051	0.703152	0.568434	0.755456	-4.30363	-3.93838	-4.78958	-0.813736	4.69215	-0.147873	0.439689	0.147873
Proteobacteria	Acetobacteraceae	Roseococcus	0.000429815	0.00868984	0.0040404	0.0361449	-1.87692	-4.01931	2.91755	7.19068	3.20486	2.12701	0.000274075	2.12701
Proteobacteria	Comamonadaceae	Rubrivivax	0.018497	0.111314	0.0125316	0.0756935	2.3404	0.996557	3.57671	3.16845	3.03585	1.12528	0.0429723	1.12528
Firmicutes	Ruminococcaceae	Ruminococcus	0.518919	0.731836	0.527683	0.756946	-1.44469	-0.601029	-3.23254	-1.89134	5.50686	-0.317006	0.367188	0.317006
Firmicutes	Lachnospiraceae	[Ruminococcus]	0.489705	0.691649	0.559485	0.747454	-4.34806	-3.95201	-4.77423	-1.51896	4.69782	-0.282585	0.367188	0.282585
Bacteroidetes	Cytophagaceae	Runella	0.0861948	0.290297	0.166982	0.435362	0.0254612	-0.411932	1.20459	2.70117	3.83748	0.67332	0.238282	0.67332
Actinobacteria	Microbacteriaceae	Salinibacterium	0.209245	0.488975	0.794807	0.927562	6.2791	6.82632	6.2791	-0.482943	2.30038	-0.285378	0.445313	0.285378
Bacteroidetes	Chitinophagaceae	Sediminibacterium	0.0348533	0.173492	0.0333333	0.155301	6.87448	5.54159	8.87147	3.41376	3.39718	1.03046	0.0856048	1.03046
Proteobacteria	Rhodospirillaceae	Skermanella	0.526998	0.722153	0.599921	0.782372	-4.70254	-4.94362	-4.39687	1.0185	5.95004	0.164029	0.428016	0.164029
Proteobacteria	Sphingomonadaceae	Sphingobium	0.418933	0.681639	0.518087	0.772586	3.60046	3.97492	3.21447	-0.669905	1.60743	-0.35616	0.385214	0.35616
Proteobacteria	Sphingomonadaceae	Sphingomonas	0.255037	0.536577	0.427399	0.708266	5.58715	5.83037	5.27649	-0.745222	1.60826	-0.320575	0.326848	0.320575
Proteobacteria	Sphingomonadaceae	Sphingopyxis	0.00580724	0.0503616	0.0137942	0.0814047	-1.83325	-3.9449	1.77232	5.53118	3.61358	1.3706	0.0505866	1.3706
Bacteroidetes	Cytophagaceae	Spirosoma	0.0058497	0.0402488	0.0040404	0.0361449	4.62591	5.66948	-4.69003	-10.679	3.2536	-3.27704	0.000274075	3.27704
Cyanobacteria	Spirulinaceae	Spirulina	0.495283	0.703331	0.551894	0.758225	-4.42009	-4.64311	-3.81375	1.75531	6.11257	0.273401	0.382813	0.273401
Proteobacteria	Sinobacteraceae	Steroidobacter	0.54695	0.728436	0.621402	0.800124	-3.83468	-4.04245	-3.33641	0.639796	4.43985	0.112335	0.4375	0.112335
Firmicutes	Streptococcaceae	Streptococcus	0.66593	0.835565	0.741919	0.895622	0.738151	0.738151	0.768115	-1.75338	6.40265	-0.231071	0.402344	0.231071
Actinobacteria	Streptomycetaceae	Streptomyces	0.528451	0.721096	0.567393	0.751727	-4.36709	-4.00355	-4.79332	-1.2356	4.99018	-0.20934	0.385214	0.20934
Proteobacteria	Rhodocyclaceae	Sulfuritalea	0.283037	0.511175	0.121054	0.361039	0.828587	0.284171	3.08913	2.5363	4.73903	0.629894	0.18288	0.629894
Proteobacteria	Campylobacteraceae	Sulfurospirillum	0.531681	0.712917	0.622222	0.798042	-3.71538	-4.05142	-3.0616	0.68638	4.38622	0.142698	0.424125	0.142698
Cyanobacteria	Synechococcaceae	Synechococcus	0.465769	0.670042	0.505335	0.718986	-4.38699	-4.71108	-3.51605	1.44569	5.49327	0.269218	0.389105	0.269218
Proteobacteria	Rhodospirillaceae	Telmatospirillum	0.279261	0.497926	0.174463	0.436912	-0.528677	-1.62861	2.60811	3.66452	4.76968	0.617588	0.217899	0.617588
Proteobacteria	Xanthomonadaceae	Thermomonas	0.47879	0.686021	0.497412	0.72165	-2.29634	-2.72725	0.395158	1.6394	5.63129	0.263354	0.371094	0.263354
Proteobacteria	Hydrogenophilaceae	Thiobacillus	0.777488	0.898162	0.848627	0.942512	2.85422	2.76957	3.07786	0.253146	4.27309	0.0378072	0.466926	0.0378072
Firmicutes	Carnobacteriaceae	Trichococcus	0.526319	0.732827	0.594744	0.802724	-3.74433	-3.99226	-3.2083	1.01164	4.94068	0.196868	0.420234	0.196868
Actinobacteria	Tsukamurellaceae	Tsukamurella	0.577639	0.754666	0.663605	0.835443	-1.76753	-1.98897	-1.27352	0.222898	3.9124	0.0765463	0.464844	0.0765463
Firmicutes	Turicibacteraceae	Turicibacter	0.271753	0.543478	0.343466	0.634681	3.12343	3.44466	2.85377	-0.975322	1.70542	-0.539557	0.276265	0.539557
Firmicutes	Veillonellaceae	vadinHB04	0.43672	0.633386	0.494807	0.694657	-4.3312	-4.68785	-3.51364	1.31513	4.79167	0.261421	0.375	0.261421
Proteobacteria	Comamonadaceae	Variovorax	0.379559	0.583226	0.425079	0.62716	-3.7844	-2.79733	-4.76773	-2.28827	4.93255	-0.4425	0.319066	0.4425
Proteobacteria	Xanthobacteraceae	Xanthobacter	0.520278	0.716718	0.545533	0.744918	-4.24445	-3.85585	-4.87268	-0.980055	4.32739	-0.227714	0.378906	0.227714
Proteobacteria	Rhodocyclaceae	Zoogloea	0.064022	0.253773	0.202178	0.501094	2.18051	1.40539	3.04672	2.66818	4.11798	0.67357	0.230469	0.67357

## Sheet: WW_vs_WWDAB
Phylum	Family	Genus	we.ep	we.eBH	wi.ep	wi.eBH	rab.all	rab.win.treated_tissue	rab.win.wastewater	diff.btw	diff.win	effect	overlap	absolute_effect
Proteobacteria	Acetobacteraceae	Acetobacter	0.518907	0.616995	0.511389	0.607339	-1.49933	-1.29275	-2.80176	-0.902784	4.56414	-0.204568	0.396887	0.204568
Proteobacteria	Alcaligenaceae	Achromobacter	0.276883	0.389647	0.314587	0.41899	-0.664469	-0.26339	-2.84892	-2.87838	6.4326	-0.455498	0.303502	0.455498
Proteobacteria	Comamonadaceae	Acidovorax	0.0284247	0.0716561	0.0088848	0.0275362	11.1741	11.9144	5.73862	-5.71695	4.45032	-1.38045	0.0703146	1.38045
Proteobacteria	Moraxellaceae	Acinetobacter	0.373743	0.501303	0.246891	0.364808	6.08093	6.36857	4.77724	-1.81405	5.23351	-0.282812	0.319066	0.282812
Actinobacteria	Actinomycetaceae	Actinomyces	0.222741	0.308851	0.198616	0.270876	-1.76581	-1.15869	-4.22434	-2.82172	4.38087	-0.556628	0.242188	0.556628
Firmicutes	Aerococcaceae	Aerococcus	0.190156	0.275008	0.171022	0.241238	-1.75445	-1.07639	-4.25216	-3.43458	4.357	-0.696422	0.214844	0.696422
Proteobacteria	Pasteurellaceae	Aggregatibacter	0.208456	0.29504	0.184327	0.254853	-1.80947	-1.15807	-4.12475	-2.97841	3.983	-0.646641	0.230469	0.646641
Proteobacteria	Rhizobiaceae	Agrobacterium	0.00609802	0.0175037	0.0227457	0.0530689	4.49866	7.2555	-3.03557	-10.8832	7.93127	-1.13859	0.120624	1.13859
Firmicutes	Clostridiaceae	Alkaliphilus	0.241461	0.332168	0.198273	0.27485	-1.74376	-1.17571	-3.97357	-2.5721	4.4861	-0.515914	0.257813	0.515914
Firmicutes	[Tissierellaceae]	Anaerococcus	0.146281	0.225217	0.135404	0.202586	-1.41335	-0.668984	-4.35467	-3.64364	4.9554	-0.659196	0.210938	0.659196
Proteobacteria	Xanthobacteraceae	Ancylobacter	0.353525	0.454674	0.336046	0.431072	-1.37774	-0.995707	-2.79751	-2.06205	4.56612	-0.441137	0.316407	0.441137
Proteobacteria	Coxiellaceae	Aquicella	8.22553e-07	6.53272e-06	0.000412797	0.00207191	0.25655	-0.712083	7.15842	7.96464	2.91179	3.03329	0.000274075	3.03329
Proteobacteria	Campylobacteraceae	Arcobacter	0.522781	0.612626	0.474882	0.573987	-1.32222	-1.45627	1.3721	1.61527	5.35941	0.23956	0.385214	0.23956
Actinobacteria	Micrococcaceae	Arthrobacter	0.725774	0.79565	0.78706	0.851179	-0.330099	-0.380806	0.675781	-1.19088	6.61344	-0.149155	0.447471	0.149155
Proteobacteria	Caulobacteraceae	Asticcacaulis	0.00298283	0.00975477	0.000416022	0.00208465	13.7433	14.0132	-3.14738	-16.0989	5.27739	-3.092	0.000274075	3.092
Proteobacteria	Rhodospirillaceae	Azospirillum	0.0351753	0.0791725	0.038977	0.0821666	3.40037	4.68513	-3.28961	-6.59392	5.50898	-1.17422	0.156251	1.17422
Firmicutes	Bacillaceae	Bacillus	0.000183257	0.000848408	0.000412797	0.00207191	8.93121	9.11517	3.37161	-5.65189	1.11991	-4.93256	0.000274075	4.93256
Bacteroidetes	Bacteroidaceae	Bacteroides	1.04299e-07	1.38924e-06	0.000412797	0.00207191	-0.592395	-1.41249	6.17542	7.63516	2.73719	2.8984	0.000274075	2.8984
Proteobacteria	Bradyrhizobiaceae	Balneimonas	0.225641	0.316878	0.176929	0.252932	-1.80833	-1.10534	-3.86724	-2.96921	4.54421	-0.595914	0.249028	0.595914
Proteobacteria	Bdellovibrionaceae	Bdellovibrio	0.144106	0.232699	0.0674761	0.127774	-0.927419	-1.37797	5.11364	6.24575	5.42149	0.991151	0.164063	0.991151
Actinobacteria	Bifidobacteriaceae	Bifidobacterium	0.00415625	0.0119533	0.00463751	0.0144858	-0.657318	-1.40372	2.72154	4.14819	3.03094	1.24356	0.0351606	1.24356
Firmicutes	Lachnospiraceae	Blautia	0.562575	0.648524	0.534141	0.626472	-1.30716	-1.40601	1.51174	1.88395	5.51756	0.309584	0.381323	0.309584
Proteobacteria	Bradyrhizobiaceae	Bosea	0.445151	0.566439	0.35654	0.483132	6.82748	6.82748	5.54907	-1.42444	3.79673	-0.3387	0.357977	0.3387
Proteobacteria	Bradyrhizobiaceae	Bradyrhizobium	0.000157986	0.000692741	0.00438919	0.0155262	8.31257	8.5395	6.31313	-2.16356	1.04352	-1.94303	0.0544774	1.94303
Proteobacteria	Burkholderiaceae	Burkholderia	0.00372444	0.0114028	0.000412797	0.00207191	8.02309	8.36954	-4.19937	-12.6382	2.81489	-4.64181	0.000274075	4.64181
Bacteroidetes	[Amoebophilaceae]	Candidatus Amoebophilus	0.538008	0.626854	0.610015	0.698379	-1.40118	-1.46132	-1.25699	-0.213461	3.91443	-0.0437725	0.46875	0.0437725
Chlamydiae	Parachlamydiaceae	Candidatus Protochlamydia	2.29292e-06	1.73846e-05	0.000416022	0.00208527	-0.0712058	-0.897775	5.8146	7.03025	3.22077	2.09853	0.000274075	2.09853
Chlamydiae	Rhabdochlamydiaceae	Candidatus Rhabdochlamydia	2.04574e-05	0.000106002	0.00067402	0.00308298	-0.404183	-1.283	4.54019	5.9474	3.13139	1.90626	0.00394539	1.90626
Acidobacteria	Solibacteraceae	Candidatus Solibacter	0.244189	0.329467	0.225076	0.301597	-1.90233	-1.19367	-4.13193	-3.01102	4.43675	-0.588808	0.241246	0.588808
Verrucomicrobia	[Chthoniobacteraceae]	Candidatus Xiphinematobacter	0.194473	0.278102	0.168998	0.244875	-1.71874	-1.03974	-4.09818	-3.04097	4.40312	-0.550105	0.25681	0.550105
Proteobacteria	Caulobacteraceae	Caulobacter	0.647443	0.728751	0.54701	0.641224	-1.5859	-1.26939	-3.37197	-2.05548	5.8389	-0.258181	0.381323	0.258181
Actinobacteria	Cellulomonadaceae	Cellulomonas	0.117365	0.189695	0.150064	0.219716	-1.60948	-0.899815	-4.35998	-3.72829	4.88017	-0.684772	0.206226	0.684772
Proteobacteria	Alteromonadaceae	Cellvibrio	0.10913	0.178249	0.101209	0.160173	-1.20019	-0.490709	-4.33486	-3.9719	5.01642	-0.771894	0.164063	0.771894
Bacteroidetes	[Weeksellaceae]	Chryseobacterium	0.121843	0.19119	0.130824	0.197042	-1.19862	-0.323438	-3.99593	-3.68069	4.58511	-0.669641	0.234375	0.669641
[Thermi]	Deinococcaceae	CM44	0.446427	0.546467	0.435044	0.52574	-1.53307	-1.2643	-2.81955	-1.55965	4.42652	-0.294871	0.319066	0.294871
Proteobacteria	Oxalobacteraceae	Collimonas	0.144474	0.219952	0.16236	0.231018	-1.63305	-0.981475	-4.1564	-3.18916	5.34048	-0.632037	0.214844	0.632037
Actinobacteria	Coriobacteriaceae	Collinsella	0.199013	0.271015	0.137494	0.216574	-1.03499	-1.54583	1.19125	2.20375	3.71341	0.505256	0.230469	0.505256
Proteobacteria	Comamonadaceae	Comamonas	0.718158	0.786351	0.660655	0.738011	-1.72758	-1.50342	-2.74561	-0.53082	6.06271	-0.0902725	0.451362	0.0902725
Verrucomicrobia	Puniceicoccaceae	Coraliomargarita	0.00719505	0.0196203	0.0311404	0.0655882	-0.515078	-1.30978	1.41549	2.58519	2.77414	0.775937	0.117189	0.775937
Actinobacteria	Corynebacteriaceae	Corynebacterium	0.0656684	0.122053	0.0953947	0.155978	-1.07155	-0.278327	-4.07995	-4.39878	5.72764	-0.756328	0.147861	0.756328
Proteobacteria	Crenotrichaceae	Crenothrix	0.573983	0.652089	0.63781	0.71565	-1.29825	-1.40954	-0.313479	0.80487	4.70998	0.153846	0.40625	0.153846
Actinobacteria	Microbacteriaceae	Cryocola	0.224304	0.305321	0.190215	0.267767	-1.89241	-1.28349	-3.98789	-3.00656	4.82766	-0.560914	0.233464	0.560914
Bacteroidetes	Cytophagaceae	Cytophaga	0.477228	0.573355	0.518555	0.613789	-1.3667	-1.44976	2.23852	3.50813	6.15855	0.457528	0.375	0.457528
Verrucomicrobia	[Chthoniobacteraceae]	DA101	0.0649698	0.11894	0.0864358	0.143644	-0.920359	0.0831756	-4.03309	-4.61063	4.93276	-0.905408	0.171207	0.905408
Proteobacteria	Rhodocyclaceae	Dechloromonas	4.02926e-07	3.99391e-06	0.000412797	0.00207191	-0.713744	-1.51838	6.68478	8.04833	2.36746	3.36129	0.000274075	3.36129
[Thermi]	Deinococcaceae	Deinococcus	0.0799326	0.132734	0.0813403	0.1327	-0.865823	-0.00835182	-4.29701	-4.4619	5.08615	-0.845113	0.171876	0.845113
Actinobacteria	Dermacoccaceae	Dermacoccus	0.0530128	0.102546	0.0720266	0.120305	-0.674422	0.415244	-4.23147	-5.43035	5.31674	-0.955064	0.13672	0.955064
Proteobacteria	Syntrophaceae	Desulfomonile	0.486807	0.586304	0.470935	0.566088	-1.7759	-1.48985	-3.29582	-1.76827	4.67102	-0.298105	0.332031	0.298105
Proteobacteria	Hyphomicrobiaceae	Devosia	0.000112219	0.000554055	0.0214912	0.0556262	2.35482	0.388078	6.82607	6.287	4.19738	1.338	0.132297	1.338
Firmicutes	Veillonellaceae	Dialister	0.62537	0.708278	0.651743	0.730297	-1.64922	-1.46481	-2.55387	-0.714464	4.75471	-0.127114	0.439689	0.127114
Proteobacteria	Xanthomonadaceae	Dokdonella	0.00140849	0.00492113	0.0120937	0.0350463	8.06354	9.05544	3.56441	-5.10343	2.51377	-1.50759	0.10547	1.50759
Proteobacteria	Xanthomonadaceae	Dyella	0.0527175	0.103786	0.0957011	0.154427	-1.16644	-0.284144	-4.26273	-4.4483	6.07842	-0.738828	0.16797	0.738828
Actinobacteria	Coriobacteriaceae	Eggerthella	0.495554	0.594436	0.45922	0.556393	-1.69495	-1.5387	-2.61658	-1.2801	4.44213	-0.236662	0.377432	0.236662
Bacteroidetes	Cytophagaceae	Emticicia	0.72277	0.792406	0.613034	0.701309	-1.72672	-1.47966	-3.18545	-1.30888	6.24358	-0.191529	0.420234	0.191529
Proteobacteria	Moraxellaceae	Enhydrobacter	0.188619	0.274955	0.170654	0.243735	-1.7083	-1.08215	-4.27487	-3.63621	4.63641	-0.705814	0.207032	0.705814
Firmicutes	Enterococcaceae	Enterococcus	0.207296	0.286736	0.186842	0.258887	-1.71747	-1.06281	-4.01315	-3.33532	4.6329	-0.674933	0.226563	0.674933
Firmicutes	Erysipelotrichaceae	[Eubacterium]	0.522996	0.604349	0.63398	0.712562	-1.28201	-1.42185	-0.619814	0.501877	4.19673	0.0789783	0.445313	0.0789783
Firmicutes	[Exiguobacteraceae]	Exiguobacterium	0.217875	0.306319	0.198824	0.279683	-1.81799	-1.137	-3.97144	-2.68819	4.38993	-0.546454	0.233464	0.546454
Armatimonadetes	[Fimbriimonadaceae]	Fimbriimonas	0.155025	0.236492	0.0677567	0.128026	-0.998383	-1.45976	4.3245	4.94556	4.92502	0.94739	0.171207	0.94739
Bacteroidetes	Chitinophagaceae	Flavihumibacter	0.535993	0.617044	0.509754	0.601261	-1.30714	-1.45392	1.14418	1.31536	5.05229	0.231746	0.381323	0.231746
Bacteroidetes	Chitinophagaceae	Flavisolibacter	0.237027	0.329489	0.235954	0.318253	-1.86621	-1.20436	-4.03957	-3.03702	4.81352	-0.547452	0.25	0.547452
Bacteroidetes	Flavobacteriaceae	Flavobacterium	0.000352147	0.00158026	0.0366002	0.0836522	1.01905	-0.0579631	6.24217	6.3604	4.38917	1.22338	0.148438	1.22338
Bacteroidetes	Cytophagaceae	Flectobacillus	0.396643	0.500281	0.387408	0.480294	-1.37182	-1.06585	-3.12682	-1.89677	4.88661	-0.317113	0.326848	0.317113
Fusobacteria	Fusobacteriaceae	Fusobacterium	0.315861	0.418354	0.297533	0.38976	-1.26579	-0.827104	-2.78985	-2.20544	4.71907	-0.444349	0.299611	0.444349
Firmicutes	Gemellaceae	Gemella	0.199244	0.285491	0.16785	0.247018	-1.76059	-1.1597	-4.20331	-3.23141	4.3601	-0.62767	0.234375	0.62767
Planctomycetes	Gemmataceae	Gemmata	1.73873e-07	1.832e-06	0.000412797	0.00207191	-0.673934	-1.38006	6.94522	8.48522	2.50813	3.65379	0.000274075	3.65379
Gemmatimonadetes	Gemmatimonadaceae	Gemmatimonas	0.000640731	0.0025563	0.000412797	0.00207191	-0.72605	-1.47124	5.89441	7.78794	3.42561	2.38259	0.000274075	2.38259
Acidobacteria	Holophagaceae	Geothrix	0.43275	0.5206	0.3251	0.43327	-0.756655	-1.21114	0.941271	1.70056	4.56089	0.375749	0.299611	0.375749
Actinobacteria	Gordoniaceae	Gordonia	6.3281e-06	4.40011e-05	0.000419247	0.00209979	1.33211	0.0876583	8.52419	8.63984	4.33973	1.81312	0.000274075	1.81312
Proteobacteria	Pasteurellaceae	Haemophilus	0.229394	0.308835	0.209246	0.274489	-1.88022	-1.27296	-4.28724	-2.81464	4.51644	-0.516729	0.225681	0.516729
Proteobacteria	Oxalobacteraceae	Herbaspirillum	0.234793	0.318843	0.245398	0.322901	-2.0186	-1.37138	-3.9195	-2.89974	4.75903	-0.530996	0.237355	0.530996
Proteobacteria	Rhodocyclaceae	Hydrogenophilus	0.216101	0.297105	0.198346	0.26823	-1.76174	-1.2075	-4.03605	-2.91568	4.10352	-0.615603	0.238282	0.615603
Proteobacteria	Hyphomicrobiaceae	Hyphomicrobium	0.000168728	0.000767451	0.000441821	0.00219631	-0.567415	-1.34551	4.76453	5.87426	2.72432	2.05484	0.0078325	2.05484
Proteobacteria	Oxalobacteraceae	Janthinobacterium	0.00304342	0.0104889	0.0101006	0.0298738	12.2522	12.5766	10.8215	-1.81015	1.85388	-0.964539	0.101169	0.964539
Firmicutes	Staphylococcaceae	Jeotgalicoccus	0.230838	0.318795	0.217284	0.29837	-1.90262	-1.29454	-4.064	-2.51588	4.85601	-0.522152	0.253907	0.522152
Proteobacteria	Rhizobiaceae	Kaistia	0.000355209	0.00147687	0.000438596	0.00218001	-0.643901	-1.46981	5.23624	6.48787	3.08473	2.08631	0.000274075	2.08631
Proteobacteria	Sphingomonadaceae	Kaistobacter	0.611266	0.699735	0.61544	0.700846	-1.41929	-1.20701	-2.72301	-1.36915	5.09384	-0.202417	0.424125	0.202417
Firmicutes	Lachnospiraceae	Lachnospira	0.584185	0.672373	0.592874	0.681874	-1.68405	-1.47151	-2.66992	-1.19337	4.74131	-0.206855	0.40625	0.206855
Firmicutes	Lactobacillaceae	Lactobacillus	0.397556	0.495698	0.37064	0.46032	-1.43053	-1.13182	-3.04789	-1.9361	4.54804	-0.362198	0.322957	0.362198
Proteobacteria	Legionellaceae	Legionella	4.37617e-05	0.000235411	0.000832043	0.0038087	-0.393978	-1.21368	4.33691	5.55819	2.57218	2.03358	0.0194632	2.03358
Cyanobacteria	Pseudanabaenaceae	Leptolyngbya	8.36097e-05	0.000409253	0.000515996	0.00250789	-0.690377	-1.51932	4.69594	6.18563	2.65324	2.23238	0.00393004	2.23238
Proteobacteria	Comamonadaceae	Leptothrix	9.36608e-07	7.2995e-06	0.000412797	0.00207191	-0.605646	-1.36254	6.56611	8.14436	2.67926	3.05176	0.000274075	3.05176
Fusobacteria	Leptotrichiaceae	Leptotrichia	0.196448	0.278792	0.162819	0.235587	-1.72073	-1.0031	-4.08354	-3.35799	4.36068	-0.687707	0.194553	0.687707
Proteobacteria	Xanthomonadaceae	Luteimonas	0.609559	0.694765	0.624389	0.708268	-1.69646	-1.45193	-2.61959	-0.935489	5.26088	-0.139349	0.435798	0.139349
Firmicutes	Planococcaceae	Lysinibacillus	0.0572926	0.106132	0.0877644	0.145751	-0.893917	0.0231889	-3.99736	-5.01847	6.31729	-0.767653	0.147861	0.767653
Proteobacteria	Phyllobacteriaceae	Mesorhizobium	0.104732	0.181081	0.0639835	0.129151	8.3978	8.66957	4.66322	-3.86991	1.60721	-1.60485	0.195313	1.60485
Proteobacteria	Comamonadaceae	Methylibium	2.80758e-06	2.26062e-05	0.000416022	0.00208427	0.967204	-0.126595	8.994	9.29648	4.45074	1.87089	0.000274075	1.87089
Proteobacteria	Methylobacteriaceae	Methylobacterium	0.0943801	0.161452	0.120672	0.1853	-1.32932	-0.655529	-4.25637	-4.20081	4.82132	-0.732958	0.198444	0.732958
Proteobacteria	Rhodocyclaceae	Methyloversatilis	0.506642	0.593583	0.497494	0.587804	-1.24033	-1.3777	1.10223	1.78906	4.77833	0.31526	0.354086	0.31526
Actinobacteria	Micrococcaceae	Microbispora	0.186101	0.26596	0.172907	0.241305	-1.71868	-1.02125	-4.15877	-3.42773	4.6951	-0.667848	0.214844	0.667848
Actinobacteria	Micrococcaceae	Micrococcus	0.175197	0.259664	0.168308	0.24176	-1.74071	-0.997786	-4.20523	-3.62864	4.67018	-0.701277	0.217899	0.701277
Actinobacteria	Mycobacteriaceae	Mycobacterium	0.124469	0.218875	0.147862	0.243283	7.22775	7.09769	8.08474	0.992085	1.60602	0.709089	0.260701	0.709089
Proteobacteria	Caulobacteraceae	Mycoplana	3.2197e-07	3.24298e-06	0.000412797	0.00207191	0.171937	-0.753926	8.00946	8.86556	3.50876	2.32015	0.000274075	2.32015
Proteobacteria	Neisseriaceae	Neisseria	0.134124	0.214858	0.171112	0.248598	-1.73035	-0.952502	-4.12931	-2.94562	5.34875	-0.551621	0.249028	0.551621
Actinobacteria	Micrococcaceae	Nesterenkonia	0.194637	0.280078	0.187732	0.265121	-1.95694	-1.30523	-4.30988	-3.05799	4.35488	-0.549405	0.222657	0.549405
Proteobacteria	Sinobacteraceae	Nevskia	0.522518	0.610425	0.556215	0.643465	-1.23847	-1.35334	0.338736	1.16167	4.80886	0.191132	0.40625	0.191132
Nitrospirae	Nitrospiraceae	Nitrospira	1.01712e-06	9.87328e-06	0.000412797	0.00207191	0.368371	-0.590735	8.44565	8.86579	3.66671	2.29124	0.000274075	2.29124
Actinobacteria	Streptosporangiaceae	Nonomuraea	0.229238	0.32006	0.197359	0.275989	-1.82274	-1.17214	-4.11503	-2.7976	4.53428	-0.531512	0.252919	0.531512
Proteobacteria	Sphingomonadaceae	Novosphingobium	0.020594	0.0549516	0.053225	0.1121	6.40572	5.51849	9.43408	4.63011	5.77487	0.607738	0.194553	0.607738
Bacteroidetes	[Odoribacteraceae]	Odoribacter	0.478503	0.57385	0.446643	0.539624	-1.7254	-1.42662	-3.13615	-1.51082	4.65289	-0.314382	0.355469	0.314382
Verrucomicrobia	Opitutaceae	Opitutus	2.19009e-07	2.19857e-06	0.000412797	0.00207191	-0.606317	-1.3373	6.9578	8.33597	2.55025	3.10761	0.000274075	3.10761
Firmicutes	Paenibacillaceae	Paenibacillus	0.00472129	0.0140776	0.000412797	0.00207191	7.03805	7.58425	-4.14171	-11.9633	3.30495	-3.64691	0.000274075	3.64691
Bacteroidetes	Porphyromonadaceae	Paludibacter	0.538602	0.622089	0.607238	0.689779	-1.34995	-1.4874	0.102366	0.517737	4.84782	0.101387	0.453125	0.101387
Proteobacteria	Burkholderiaceae	Pandoraea	0.135485	0.212073	0.175555	0.247437	-1.63998	-0.969622	-4.07518	-3.47011	5.3834	-0.62452	0.210938	0.62452
Bacteroidetes	Porphyromonadaceae	Parabacteroides	0.56768	0.645633	0.554702	0.636587	-1.23059	-1.32357	0.93411	1.56764	5.02563	0.284852	0.365759	0.284852
Proteobacteria	Rhodobacteraceae	Paracoccus	1.82272e-05	0.000104516	0.000812693	0.00362777	0.358542	-0.624434	5.55467	6.33579	3.67692	1.61609	0.0078325	1.61609
Proteobacteria	Hyphomicrobiaceae	Parvibaculum	0.497863	0.612575	0.918302	0.946311	8.24729	8.23975	8.40573	-0.109703	2.53203	-0.0190048	0.490272	0.0190048
Bacteroidetes	Sphingobacteriaceae	Pedobacter	0.396763	0.482646	0.420711	0.534814	0.382971	-0.166329	3.10663	2.25595	4.80338	0.386921	0.342413	0.386921
Proteobacteria	Hyphomicrobiaceae	Pedomicrobium	0.613853	0.693586	0.655453	0.735372	-1.3719	-1.4108	0.0261391	0.91565	5.11282	0.132458	0.433594	0.132458
Firmicutes	[Tissierellaceae]	Peptoniphilus	0.223522	0.316991	0.185399	0.264896	-1.80552	-1.10722	-4.18793	-2.52943	4.78514	-0.528926	0.225681	0.528926
Proteobacteria	Moraxellaceae	Perlucidibaca	0.669136	0.753674	0.655908	0.753691	8.78188	8.89828	8.06044	-0.918222	3.65616	-0.175283	0.40625	0.175283
Proteobacteria	Rhodospirillaceae	Phaeospirillum	2.18902e-06	1.17956e-05	0.000412797	0.00207191	-0.678446	-1.4038	5.59311	7.01606	2.59019	2.69301	0.000274075	2.69301
Firmicutes	Veillonellaceae	Phascolarctobacterium	0.583593	0.671168	0.570466	0.65802	-1.72778	-1.53062	-2.78275	-1.03123	4.85511	-0.184683	0.416343	0.184683
Proteobacteria	Caulobacteraceae	Phenylobacterium	0.161399	0.268863	0.500903	0.614723	6.32473	6.26674	6.85737	0.631446	2.25854	0.142518	0.375	0.142518
Cyanobacteria	Phormidiaceae	Phormidium	0.0121615	0.0346713	0.00140931	0.00555358	-0.579909	-1.40923	7.34284	8.9496	4.77217	1.83429	0.0117321	1.83429
Planctomycetes	Pirellulaceae	Pirellula	0.603299	0.681454	0.661112	0.736784	-1.33432	-1.43107	0.0503182	0.617672	4.67826	0.142167	0.428016	0.142167
Planctomycetes	Planctomycetaceae	Planctomyces	5.0223e-07	4.41267e-06	0.000412797	0.00207191	0.236165	-0.539421	7.23721	7.8253	3.10442	2.50672	0.000274075	2.50672
Proteobacteria	Comamonadaceae	Polaromonas	0.00603236	0.0193094	0.206766	0.318757	9.83226	8.36514	11.0633	3.00915	2.17927	0.900532	0.264592	0.900532
Proteobacteria	Oxalobacteraceae	Polynucleobacter	8.01565e-05	0.000415591	0.000412797	0.00207191	-0.0746271	-0.907904	9.5836	10.3892	4.16075	2.44758	0.000274075	2.44758
Bacteroidetes	Porphyromonadaceae	Porphyromonas	0.211156	0.296819	0.17541	0.251	-1.73528	-1.06609	-4.0718	-2.88144	4.18054	-0.643276	0.226563	0.643276
Bacteroidetes	Prevotellaceae	Prevotella	1.10339e-05	6.3093e-05	0.000416022	0.00208527	-0.517868	-1.30199	5.01342	6.30416	2.48111	2.39691	0.00393004	2.39691
Bacteroidetes	[Paraprevotellaceae]	[Prevotella]	0.62217	0.704273	0.711987	0.782981	-1.01469	-1.08959	-0.454964	0.0573113	4.61495	0.00980036	0.488281	0.00980036
Verrucomicrobia	Verrucomicrobiaceae	Prosthecobacter	7.87787e-07	6.93588e-06	0.00194466	0.00807755	1.54079	0.552595	9.53111	8.81089	3.26721	2.56842	0.027243	2.56842
Cyanobacteria	Pseudanabaenaceae	Pseudanabaena	4.49583e-07	4.53555e-06	0.000412797	0.00207191	2.29293	1.50682	13.7406	12.7324	2.98118	4.23466	0.000274075	4.23466
Proteobacteria	Pseudomonadaceae	Pseudomonas	0.000684938	0.00285873	0.000412797	0.00207191	13.4715	14.2622	5.36969	-8.22187	2.92095	-3.05689	0.000274075	3.05689
Proteobacteria	Moraxellaceae	Psychrobacter	0.258878	0.345175	0.216176	0.294674	-1.85699	-1.26613	-3.96786	-2.93716	4.72138	-0.585328	0.22179	0.585328
Proteobacteria	Oxalobacteraceae	Ralstonia	0.145209	0.220488	0.144079	0.210726	-1.69174	-0.952969	-4.29863	-3.35554	4.38906	-0.695966	0.195313	0.695966
Proteobacteria	Rhizobiaceae	Rhizobium	0.176186	0.260805	0.0708656	0.134966	-0.961095	-1.4288	3.79144	4.57826	5.37596	0.815508	0.171876	0.815508
Proteobacteria	Xanthomonadaceae	Rhodanobacter	1.29314e-08	2.49166e-07	0.000412797	0.00207191	16.2481	16.4593	7.69295	-8.55834	1.1941	-6.66093	0.000274075	6.66093
Proteobacteria	Rhodobacteraceae	Rhodobacter	5.03403e-05	0.000257546	0.000422472	0.0021101	-0.610869	-1.5147	4.50949	6.068	2.92338	2.14434	0.000274075	2.14434
Actinobacteria	Nocardiaceae	Rhodococcus	0.648366	0.727291	0.728248	0.796635	-1.00397	-1.1457	-0.338831	0.125313	4.36998	0.0224741	0.484375	0.0224741
Proteobacteria	Comamonadaceae	Rhodoferax	0.0563045	0.120986	0.00753999	0.0244502	8.2924	8.70061	1.27936	-6.0527	7.45234	-1.18661	0.0546902	1.18661
Proteobacteria	Hyphomicrobiaceae	Rhodoplanes	5.15164e-05	0.000281867	0.0153186	0.0422572	0.288126	-0.718774	6.0967	6.71493	3.82008	1.50916	0.112842	1.50916
Proteobacteria	Acetobacteraceae	Roseococcus	9.95583e-05	0.000484432	0.000467621	0.00229328	-0.612569	-1.43725	3.55207	5.28982	2.75765	1.77614	0.00393004	1.77614
Proteobacteria	Acetobacteraceae	Roseomonas	0.204071	0.286284	0.191609	0.263229	-1.77948	-1.11872	-3.92797	-2.87636	4.38388	-0.554394	0.226563	0.554394
Proteobacteria	Comamonadaceae	Rubrivivax	7.14995e-06	4.47011e-05	0.000419247	0.00209963	-0.711994	-1.4577	4.14823	5.62682	2.5925	2.15969	0.000274075	2.15969
Firmicutes	Ruminococcaceae	Ruminococcus	0.609917	0.6948	0.615333	0.706772	-1.60715	-1.44658	-2.38484	-0.922307	5.01596	-0.151071	0.433594	0.151071
Bacteroidetes	Cytophagaceae	Runella	0.024102	0.0581234	0.0190596	0.0449639	-0.563774	-1.3238	1.84131	3.67374	3.47505	1.09523	0.101169	1.09523
Actinobacteria	Microbacteriaceae	Salinibacterium	0.0996488	0.188105	0.788667	0.854258	7.04634	7.46528	6.89451	-0.711564	5.76119	-0.104028	0.40625	0.104028
Bacteroidetes	Chitinophagaceae	Sediminibacterium	4.44275e-05	0.000246542	0.000412797	0.00207191	0.0822982	-0.897939	9.46401	10.2116	3.64309	2.60511	0.000274075	2.60511
Proteobacteria	Shewanellaceae	Shewanella	0.220727	0.311798	0.183169	0.259918	-1.80665	-1.2049	-4.1208	-2.85422	4.78205	-0.587713	0.233464	0.587713
Proteobacteria	Rhodospirillaceae	Skermanella	0.61041	0.697697	0.535957	0.633624	-1.55965	-1.23032	-3.45775	-1.91391	5.74175	-0.307624	0.386719	0.307624
Proteobacteria	Sphingomonadaceae	Sphingobium	0.442403	0.554681	0.896362	0.931033	4.24367	4.64226	3.90489	-0.250479	4.63586	-0.0262864	0.486381	0.0262864
Proteobacteria	Sphingomonadaceae	Sphingomonas	0.100352	0.187861	0.962302	0.974514	5.94379	6.05484	5.90072	-0.235342	5.48504	-0.03728	0.474708	0.03728
Proteobacteria	Sphingomonadaceae	Sphingopyxis	0.014123	0.0371788	0.0238906	0.0569555	-0.407227	-1.16722	2.20696	3.45262	2.93397	0.97196	0.132297	0.97196
Bacteroidetes	Cytophagaceae	Spirosoma	0.0167987	0.0408789	0.021001	0.0493002	1.46685	2.74023	-4.22984	-7.24034	5.27111	-1.22928	0.128406	1.22928
Cyanobacteria	Spirulinaceae	Spirulina	0.670398	0.747963	0.602377	0.692039	-1.69154	-1.45578	-3.13021	-1.17336	5.69806	-0.17986	0.435798	0.17986
Firmicutes	Staphylococcaceae	Staphylococcus	0.0201335	0.046877	0.0341718	0.0684822	0.412384	3.17004	-4.18806	-7.60731	6.03803	-1.15429	0.121095	1.15429
Proteobacteria	Xanthomonadaceae	Stenotrophomonas	0.15847	0.23305	0.157624	0.227214	-1.51535	-0.870108	-4.03545	-3.09381	4.83086	-0.570733	0.233464	0.570733
Proteobacteria	Sinobacteraceae	Steroidobacter	0.53359	0.626321	0.513026	0.604458	-1.54809	-1.33985	-2.91095	-1.14797	4.52239	-0.236267	0.389105	0.236267
Firmicutes	Streptococcaceae	Streptococcus	0.678737	0.751698	0.769448	0.831868	0.371636	0.333512	1.48465	0.391713	5.64527	0.07031	0.463035	0.07031
Actinobacteria	Streptomycetaceae	Streptomyces	0.0033144	0.0105507	0.000412797	0.00207191	7.73868	7.97977	-3.65832	-11.6949	2.61941	-4.81025	0.000274075	4.81025
Proteobacteria	Rhodocyclaceae	Sulfuritalea	0.165214	0.245866	0.103554	0.17887	-0.657112	-1.15015	3.81518	4.09323	4.66509	0.777019	0.203126	0.777019
Proteobacteria	Campylobacteraceae	Sulfurospirillum	0.473637	0.572138	0.426185	0.5214	-1.6824	-1.41671	-2.82515	-1.34848	4.16303	-0.268105	0.346304	0.268105
Cyanobacteria	Synechococcaceae	Synechococcus	0.61076	0.696222	0.596973	0.68744	-1.50726	-1.24198	-2.9687	-1.25382	5.30484	-0.211336	0.412451	0.211336
Proteobacteria	Rhodospirillaceae	Telmatospirillum	0.153462	0.234727	0.0721943	0.13381	-0.889404	-1.38305	3.51292	4.49363	4.68195	0.822899	0.183594	0.822899
Proteobacteria	Xanthomonadaceae	Thermomonas	0.518436	0.602243	0.49401	0.585374	-1.29721	-1.45683	1.04956	1.98811	5.15059	0.340192	0.338522	0.340192
Proteobacteria	Hydrogenophilaceae	Thiobacillus	0.137879	0.213711	0.058443	0.114084	-0.939221	-1.40173	3.79826	4.59986	5.1797	0.880814	0.171207	0.880814
Proteobacteria	Comamonadaceae	Thiomonas	0.126617	0.203046	0.145683	0.215758	-1.70962	-0.936618	-4.19168	-3.33672	4.90816	-0.58056	0.207032	0.58056
Firmicutes	Carnobacteriaceae	Trichococcus	0.56205	0.652225	0.557561	0.649409	-1.55052	-1.33445	-2.65103	-0.990823	4.65999	-0.169128	0.425781	0.169128
Actinobacteria	Tsukamurellaceae	Tsukamurella	0.585913	0.667703	0.648586	0.726141	-1.24954	-1.35808	-0.733362	-0.0450252	4.11288	-0.0132653	0.490272	0.0132653
Firmicutes	Turicibacteraceae	Turicibacter	0.000951972	0.0035349	0.0065209	0.0210235	-0.285011	-1.14269	3.51909	4.51606	3.17115	1.26254	0.0778229	1.26254
Firmicutes	Veillonellaceae	vadinHB04	0.557395	0.651325	0.574992	0.666586	-1.58163	-1.3581	-2.60124	-0.929734	4.71307	-0.177454	0.417969	0.177454
Proteobacteria	Comamonadaceae	Variovorax	0.203913	0.292591	0.185342	0.264134	-1.82212	-1.19811	-4.00381	-3.02371	4.37507	-0.618959	0.241246	0.618959
Firmicutes	Bacillaceae	Virgibacillus	0.0568739	0.108359	0.0839912	0.141618	-0.872688	0.0684689	-4.17878	-4.97796	5.84537	-0.768947	0.159534	0.768947
Firmicutes	Leuconostocaceae	Weissella	0.191877	0.274067	0.172452	0.247923	-1.75876	-1.15065	-4.07309	-3.18385	4.67543	-0.686338	0.194553	0.686338
Proteobacteria	Xanthobacteraceae	Xanthobacter	0.0203799	0.0448705	0.0240873	0.0523828	1.22452	3.61299	-4.08282	-7.84254	5.76533	-1.21596	0.10506	1.21596
Proteobacteria	Rhodocyclaceae	Zoogloea	0.00152652	0.00560437	0.00602103	0.0205317	-0.263783	-1.13928	3.63546	5.07335	3.16943	1.39886	0.0933867	1.39886

## Sheet: AWW_vs_WWDAB
Phylum	Family	Genus	we.ep	we.eBH	wi.ep	wi.eBH	rab.all	rab.win.ambient_water	rab.win.treated_tissue	diff.btw	diff.win	effect	overlap	absolute_effect
Proteobacteria	Acetobacteraceae	Acetobacter	0.399399	0.496093	0.335748	0.420786	-1.98376	-3.41347	-1.30935	1.91607	4.94615	0.342537	0.351563	0.342537
Proteobacteria	Alcaligenaceae	Achromobacter	0.355825	0.459759	0.366497	0.459948	-0.779058	-2.18818	-0.212198	1.97089	6.55468	0.302984	0.356725	0.302984
Proteobacteria	Acetobacteraceae	Acidiphilium	0.590726	0.67547	0.627745	0.705535	-1.61812	-2.1508	-1.38056	0.0881693	4.91243	0.0169456	0.493177	0.0169456
Proteobacteria	Comamonadaceae	Acidovorax	5.14342e-06	4.94073e-05	0.00010922	0.000717165	10.341	6.89727	11.9527	4.75794	2.80133	1.54722	0.0526323	1.54722
Proteobacteria	Moraxellaceae	Acinetobacter	0.599513	0.700539	0.93514	0.956461	6.28218	6.23079	6.45912	-0.193884	3.05959	-0.0443533	0.483431	0.0443533
Actinobacteria	Actinomycetaceae	Actinomyces	0.144224	0.215337	0.135149	0.191961	-1.98294	-3.90535	-1.03299	2.78818	4.51912	0.566257	0.239766	0.566257
Firmicutes	Aerococcaceae	Aerococcus	0.139789	0.209652	0.124999	0.185082	-2.05573	-3.79582	-1.11345	2.81752	4.94301	0.543973	0.259259	0.543973
Proteobacteria	Pasteurellaceae	Aggregatibacter	0.190264	0.264992	0.163046	0.22744	-2.02267	-3.73078	-1.20151	2.42142	4.60209	0.503416	0.263672	0.503416
Proteobacteria	Rhizobiaceae	Agrobacterium	0.859873	0.899951	0.909209	0.939943	7.23031	6.51367	7.32712	0.384642	8.28281	0.0523895	0.473684	0.0523895
Firmicutes	Clostridiaceae	Alkaliphilus	0.154352	0.231088	0.123115	0.186558	-2.02334	-3.79134	-1.08883	2.52473	4.59917	0.507092	0.276803	0.507092
Firmicutes	[Tissierellaceae]	Anaerococcus	0.083389	0.137646	0.0784407	0.123984	-1.72201	-3.81333	-0.594123	3.31975	4.78373	0.610619	0.21875	0.610619
Proteobacteria	Xanthobacteraceae	Ancylobacter	0.110976	0.176573	0.107517	0.162273	-1.97352	-3.86463	-0.914427	3.14219	4.74442	0.628689	0.228516	0.628689
Firmicutes	Bacillaceae	Anoxybacillus	0.577237	0.663536	0.603225	0.68442	-1.34957	-1.10756	-1.39592	-0.779663	4.77716	-0.130195	0.436647	0.130195
Proteobacteria	Coxiellaceae	Aquicella	4.08821e-06	3.52417e-05	5.60865e-06	5.17269e-05	1.33122	5.25147	-0.543451	-5.69378	2.74953	-1.899	0.0097506	1.899
Proteobacteria	Campylobacteraceae	Arcobacter	0.224198	0.307007	0.107583	0.176443	-0.639111	1.72332	-1.22896	-2.69534	4.35671	-0.530995	0.242188	0.530995
Actinobacteria	Micrococcaceae	Arthrobacter	8.65241e-05	0.000526525	0.00106069	0.00521575	3.34867	7.12533	-0.216835	-7.21323	5.01046	-1.27811	0.117188	1.27811
Proteobacteria	Caulobacteraceae	Asticcacaulis	0.0337531	0.084205	0.0232708	0.0584677	12.5876	10.0927	14.1392	2.85559	4.0094	0.72044	0.23002	0.72044
Proteobacteria	Rhodospirillaceae	Azospirillum	0.0303629	0.073077	0.0249473	0.0568443	2.16778	-2.74046	4.83367	5.70717	6.73608	0.780243	0.197266	0.780243
Firmicutes	Bacillaceae	Bacillus	7.99656e-08	1.636e-06	2.71935e-06	2.83822e-05	8.83218	4.06652	9.23093	5.08096	1.30953	3.94631	0.000137056	3.94631
Bacteroidetes	Bacteroidaceae	Bacteroides	7.62975e-07	7.93434e-06	2.80433e-06	2.90686e-05	0.231221	5.33037	-1.28212	-6.52646	2.84386	-2.21795	0.00196889	2.21795
Proteobacteria	Bradyrhizobiaceae	Balneimonas	0.16377	0.238932	0.150204	0.210861	-1.99732	-3.63847	-1.03751	2.67512	4.38958	0.535261	0.242188	0.535261
Proteobacteria	Bdellovibrionaceae	Bdellovibrio	2.22816e-06	1.91416e-05	3.29296e-06	3.308e-05	0.346415	5.21121	-1.29207	-6.24172	2.82951	-2.20463	0.00391629	2.20463
Actinobacteria	Bifidobacteriaceae	Bifidobacterium	0.287099	0.379846	0.229249	0.32347	-0.808502	2.39224	-1.18712	-2.93409	5.39261	-0.476212	0.317739	0.476212
Firmicutes	Lachnospiraceae	Blautia	0.440405	0.527546	0.378201	0.467725	-0.898881	0.446295	-1.25387	-1.3872	4.68703	-0.233224	0.376218	0.233224
Proteobacteria	Bradyrhizobiaceae	Bosea	0.0202403	0.0534652	0.00043586	0.00240695	6.0439	3.90348	6.96427	3.68846	3.45396	0.996367	0.0839848	0.996367
Proteobacteria	Bradyrhizobiaceae	Bradyrhizobium	0.00916162	0.0297247	0.0125792	0.0353941	8.31606	7.33411	8.65316	1.27444	1.31496	0.887978	0.187135	0.887978
Proteobacteria	Burkholderiaceae	Burkholderia	0.000145906	0.000776374	2.71935e-06	2.83822e-05	7.68162	-3.47411	8.50068	11.9536	3.8361	2.91204	0.000137056	2.91204
Bacteroidetes	[Amoebophilaceae]	Candidatus Amoebophilus	0.281676	0.372594	0.230373	0.320067	-0.6004	0.548483	-1.28492	-1.83032	4.61474	-0.328622	0.316406	0.328622
Chlamydiae	Parachlamydiaceae	Candidatus Protochlamydia	1.00012e-06	9.97073e-06	2.78308e-06	2.88662e-05	0.941506	6.54371	-0.909708	-7.58282	3.09296	-2.21658	0.000137056	2.21658
Chlamydiae	Rhabdochlamydiaceae	Candidatus Rhabdochlamydia	7.14024e-06	5.24439e-05	1.73571e-05	0.000137168	0.518986	4.42512	-1.13248	-5.92391	3.26595	-1.77153	0.0195332	1.77153
Acidobacteria	Solibacteraceae	Candidatus Solibacter	0.165038	0.239599	0.144192	0.204766	-1.94857	-3.62291	-1.02002	2.61832	4.48184	0.553861	0.257813	0.553861
Verrucomicrobia	[Chthoniobacteraceae]	Candidatus Xiphinematobacter	0.158305	0.229579	0.142844	0.200458	-1.99748	-3.76354	-1.05899	2.48644	4.63091	0.500973	0.245614	0.500973
Firmicutes	Erysipelotrichaceae	Catenibacterium	0.486229	0.579255	0.522185	0.603076	-1.59773	-2.29204	-1.41077	0.637919	4.34274	0.157827	0.412109	0.157827
Proteobacteria	Caulobacteraceae	Caulobacter	0.358408	0.457858	0.309351	0.396334	-1.68104	-3.08108	-0.999442	2.01487	5.41927	0.318432	0.339844	0.318432
Actinobacteria	Cellulomonadaceae	Cellulomonas	0.0863972	0.141383	0.0899364	0.137049	-1.81225	-3.72278	-0.745758	3.04931	5.09822	0.582797	0.234375	0.582797
Proteobacteria	Alteromonadaceae	Cellvibrio	0.625412	0.710664	0.719666	0.787703	-0.745129	-1.22734	-0.635791	-0.572286	8.40412	-0.0584267	0.476563	0.0584267
Bacteroidetes	[Weeksellaceae]	Chryseobacterium	0.540656	0.636783	0.52066	0.610319	-0.574481	-1.15747	-0.167049	1.10591	5.47955	0.186531	0.419103	0.186531
Bacteroidetes	[Weeksellaceae]	Cloacibacterium	0.543966	0.636939	0.616931	0.695947	-1.23884	-0.937868	-1.32914	-0.0609355	4.047	-0.0114079	0.489279	0.0114079
[Thermi]	Deinococcaceae	CM44	0.326227	0.417337	0.310666	0.386193	-1.81822	-2.91859	-1.25176	1.57706	4.37755	0.322101	0.337232	0.322101
Proteobacteria	Oxalobacteraceae	Collimonas	0.120344	0.191738	0.125453	0.19095	-1.89779	-3.7922	-0.877357	2.74308	5.38442	0.464437	0.269531	0.464437
Actinobacteria	Coriobacteriaceae	Collinsella	0.354398	0.437996	0.289146	0.375768	-0.660196	0.440696	-1.19411	-1.25711	3.84083	-0.28562	0.341797	0.28562
Firmicutes	Lachnospiraceae	Coprococcus	0.476092	0.579331	0.510563	0.600113	-1.60191	-2.19789	-1.3377	0.654561	4.51367	0.143109	0.432749	0.143109
Verrucomicrobia	Puniceicoccaceae	Coraliomargarita	0.000282231	0.00140485	0.000180539	0.00102879	0.154712	3.95893	-1.1681	-5.69076	4.02697	-1.33416	0.0428859	1.33416
Actinobacteria	Corynebacteriaceae	Corynebacterium	0.0436258	0.0838527	0.0597375	0.100859	-1.54289	-3.66637	-0.128981	4.33557	5.64929	0.719476	0.197266	0.719476
Proteobacteria	Crenotrichaceae	Crenothrix	0.582088	0.674083	0.622482	0.704682	-1.17138	-1.02343	-1.21516	-0.639793	5.03253	-0.116989	0.457031	0.116989
Actinobacteria	Microbacteriaceae	Cryocola	0.15873	0.231812	0.148943	0.20617	-1.97264	-3.74817	-1.05014	2.4876	4.99018	0.47489	0.251953	0.47489
Bacteroidetes	Cytophagaceae	Cytophaga	0.37407	0.468739	0.364878	0.445788	-1.77858	-3.05314	-1.23218	1.54761	4.57994	0.289556	0.359375	0.289556
Verrucomicrobia	[Chthoniobacteraceae]	DA101	0.327192	0.427261	0.357448	0.453544	-0.238014	-1.11001	0.0750677	2.41918	5.61843	0.365869	0.358675	0.365869
Proteobacteria	Rhodocyclaceae	Dechloromonas	2.1128e-06	1.86127e-05	2.71935e-06	2.83822e-05	0.230604	4.89766	-1.42364	-6.3782	2.65592	-2.43458	0.00196889	2.43458
[Thermi]	Deinococcaceae	Deinococcus	0.0712899	0.128269	0.0759787	0.12702	-1.05662	-3.27676	0.169226	3.34661	5.25839	0.608841	0.226121	0.608841
Actinobacteria	Dermacoccaceae	Dermacoccus	0.0199778	0.0416379	0.0212672	0.0426545	-1.06736	-3.817	0.850927	5.68775	5.4046	0.963818	0.148438	0.963818
Proteobacteria	Syntrophaceae	Desulfomonile	0.506463	0.597671	0.50278	0.589072	-1.5157	-1.70954	-1.40347	0.468905	4.03061	0.100235	0.436647	0.100235
Proteobacteria	Hyphomicrobiaceae	Devosia	0.00013931	0.000782686	0.00210473	0.00914763	4.08035	6.67633	0.433733	-6.44477	4.12438	-1.26804	0.124757	1.26804
Firmicutes	Veillonellaceae	Dialister	0.506529	0.598978	0.545777	0.625276	-1.62633	-2.23424	-1.41445	0.759509	4.44812	0.139563	0.433594	0.139563
Proteobacteria	Xanthomonadaceae	Dokdonella	0.557875	0.668088	0.928057	0.951113	9.13836	8.61998	9.17225	-0.0831129	3.16523	-0.0156932	0.487329	0.0156932
Proteobacteria	Xanthomonadaceae	Dyella	0.592005	0.688558	0.390488	0.491039	-0.854255	-2.82525	-0.149031	2.10764	9.6089	0.240359	0.387914	0.240359
Actinobacteria	Coriobacteriaceae	Eggerthella	0.35627	0.452044	0.341766	0.424178	-1.92937	-3.17653	-1.32204	1.75083	4.53662	0.340815	0.34375	0.340815
Proteobacteria	Moraxellaceae	Enhydrobacter	0.133823	0.203498	0.118215	0.173189	-1.88247	-3.84268	-0.954331	3.03488	4.68671	0.532291	0.261209	0.532291
Firmicutes	Enterococcaceae	Enterococcus	0.117009	0.179512	0.110735	0.166461	-1.77984	-3.65447	-0.871291	2.88077	4.70524	0.577613	0.237817	0.577613
Firmicutes	Erysipelotrichaceae	[Eubacterium]	0.529443	0.612835	0.585535	0.664673	-1.14396	-0.795517	-1.40908	-0.438429	3.8079	-0.0934749	0.445313	0.0934749
Firmicutes	[Exiguobacteraceae]	Exiguobacterium	0.196682	0.270064	0.157833	0.219417	-1.99974	-3.72627	-1.14453	2.60652	4.58989	0.486408	0.269006	0.486408
Firmicutes	Ruminococcaceae	Faecalibacterium	0.53278	0.620232	0.563027	0.64281	-1.56714	-2.1851	-1.33665	0.511893	4.42697	0.0989361	0.451172	0.0989361
Armatimonadetes	[Fimbriimonadaceae]	Fimbriimonas	0.378909	0.465531	0.287776	0.376624	-0.976818	1.06583	-1.31538	-1.67168	4.55456	-0.322849	0.350877	0.322849
Bacteroidetes	Chitinophagaceae	Flavisolibacter	0.1583	0.231567	0.146646	0.20735	-2.03871	-3.79725	-1.13728	2.78414	4.86183	0.515049	0.261209	0.515049
Bacteroidetes	Flavobacteriaceae	Flavobacterium	0.000129536	0.000741559	0.00355571	0.0136575	3.46582	7.80551	-0.0251887	-7.28763	4.60851	-1.26958	0.119141	1.26958
Bacteroidetes	Cytophagaceae	Flectobacillus	0.0811072	0.139429	0.0367449	0.0773863	0.114329	3.31766	-0.929452	-3.70813	5.23192	-0.656348	0.208985	0.656348
Fusobacteria	Fusobacteriaceae	Fusobacterium	0.498945	0.595361	0.535594	0.622313	-0.889864	-1.26051	-0.728428	0.866919	4.74291	0.164896	0.421053	0.164896
Firmicutes	Gemellaceae	Gemella	0.151654	0.223839	0.146304	0.204783	-2.03139	-3.87756	-1.05998	2.59481	4.70592	0.504908	0.263672	0.504908
Planctomycetes	Gemmataceae	Gemmata	0.0367928	0.0730554	0.0111107	0.0303406	-0.343999	4.96411	-1.29638	-5.41801	4.99197	-1.05838	0.152047	1.05838
Gemmatimonadetes	Gemmatimonadaceae	Gemmatimonas	0.164455	0.243909	0.0796409	0.141582	-0.686831	2.60039	-1.32881	-3.32726	4.72876	-0.623745	0.247563	0.623745
Acidobacteria	Holophagaceae	Geothrix	0.403264	0.505323	0.27746	0.367535	-1.8504	-3.42051	-1.03157	1.97572	5.48293	0.314672	0.360624	0.314672
Actinobacteria	Gordoniaceae	Gordonia	2.81429e-06	2.63805e-05	2.71935e-06	2.83822e-05	4.87535	9.43546	0.156574	-9.36427	4.45873	-1.91382	0.000137056	1.91382
Proteobacteria	Pasteurellaceae	Haemophilus	0.15626	0.228347	0.126802	0.186782	-2.06416	-3.78926	-1.14782	2.78349	4.45277	0.524446	0.248047	0.524446
Proteobacteria	Alteromonadaceae	HB2-32-21	0.537597	0.632713	0.537311	0.628742	-1.6012	-2.1587	-1.36856	0.384711	4.50699	0.0942044	0.448343	0.0942044
Proteobacteria	Oxalobacteraceae	Herbaspirillum	0.154926	0.223518	0.149598	0.207428	-2.06534	-3.69868	-1.15949	2.35166	4.77011	0.439501	0.28125	0.439501
Proteobacteria	Rhodocyclaceae	Hydrogenophilus	0.151661	0.222974	0.114381	0.173493	-1.982	-3.89949	-1.03747	2.72245	4.29179	0.573181	0.25	0.573181
Bacteroidetes	Cytophagaceae	Hymenobacter	0.272321	0.365568	0.252959	0.328156	-1.92572	-3.28129	-1.2867	1.88505	4.32083	0.37544	0.309942	0.37544
Proteobacteria	Hyphomicrobiaceae	Hyphomicrobium	0.0415656	0.0779943	0.0104042	0.028534	-0.365447	3.82639	-1.2809	-4.54457	4.49351	-0.961515	0.15625	0.961515
Proteobacteria	Rhodospirillaceae	Inquilinus	0.315583	0.402116	0.251692	0.327269	-1.82758	-3.03983	-1.25646	1.86649	4.56342	0.3486	0.311891	0.3486
Proteobacteria	Oxalobacteraceae	Janthinobacterium	0.00393354	0.0153382	0.00938023	0.0284362	12.3452	11.4245	12.6849	1.67924	2.30778	0.731505	0.166016	0.731505
Firmicutes	Staphylococcaceae	Jeotgalicoccus	0.146852	0.217941	0.146065	0.204164	-2.1214	-3.7922	-1.20927	2.80251	5.03656	0.512099	0.253411	0.512099
Proteobacteria	Rhizobiaceae	Kaistia	3.27572e-07	3.16392e-06	2.71935e-06	2.83822e-05	0.100127	6.88048	-1.30932	-8.12203	2.762	-3.04805	0.000137056	3.04805
Proteobacteria	Sphingomonadaceae	Kaistobacter	0.159219	0.231679	0.127683	0.189295	-2.05064	-3.86738	-1.09039	2.52129	4.67346	0.485767	0.253906	0.485767
Firmicutes	Lactobacillaceae	Lactobacillus	0.338078	0.432174	0.334288	0.416899	-1.81118	-3.07946	-1.17688	1.87328	4.72621	0.336992	0.331384	0.336992
Proteobacteria	Legionellaceae	Legionella	2.02065e-05	0.00013362	2.63862e-05	0.000194777	0.572657	3.91827	-1.04171	-5.5331	3.44335	-1.62991	0.0195332	1.62991
Cyanobacteria	Pseudanabaenaceae	Leptolyngbya	1.9363e-05	0.000132841	1.0495e-05	8.71958e-05	0.208964	4.44698	-1.31012	-5.74439	3.37111	-1.67303	0.00586609	1.67303
Spirochaetes	Leptospiraceae	Leptospira	0.469222	0.569145	0.313845	0.397118	-1.99933	-3.60099	-1.35057	1.89438	5.69946	0.319269	0.354776	0.319269
Proteobacteria	Comamonadaceae	Leptothrix	0.0244708	0.0549979	0.0118741	0.0324137	-0.315174	5.17096	-1.13494	-5.7021	4.97168	-1.06386	0.15625	1.06386
Fusobacteria	Leptotrichiaceae	Leptotrichia	0.117166	0.184428	0.0897253	0.141545	-1.82632	-3.75359	-0.709453	3.23901	4.57191	0.624376	0.216374	0.624376
Firmicutes	Planococcaceae	Lysinibacillus	0.0215152	0.0496374	0.0347178	0.0663331	-1.31018	-3.74143	0.190535	4.79097	6.11656	0.757877	0.1875	0.757877
Firmicutes	Veillonellaceae	Megasphaera	0.293518	0.386526	0.265496	0.344774	-1.74192	-3.11831	-1.1498	1.61635	4.44984	0.343002	0.322266	0.343002
Proteobacteria	Phyllobacteriaceae	Mesorhizobium	0.790427	0.847377	0.053388	0.110454	8.42845	6.75941	8.80516	1.66698	2.43042	0.344514	0.251462	0.344514
Proteobacteria	Comamonadaceae	Methylibium	0.000214945	0.00113957	0.00361915	0.0136698	3.38426	6.16879	-0.0751871	-5.98356	4.67811	-1.0944	0.148438	1.0944
Proteobacteria	Methylobacteriaceae	Methylobacterium	0.147792	0.219263	0.169819	0.235421	-1.31069	-3.17968	-0.483847	2.73256	5.33215	0.457915	0.275391	0.457915
Proteobacteria	Rhodocyclaceae	Methyloversatilis	0.50971	0.597421	0.513813	0.598691	-1.26377	-0.909654	-1.44632	-1.00464	5.01569	-0.19243	0.423002	0.19243
Actinobacteria	Microbacteriaceae	Microbacterium	0.644001	0.726828	0.361522	0.451919	-1.95592	-3.39504	-1.34381	1.8216	5.29875	0.248852	0.353516	0.248852
Actinobacteria	Micrococcaceae	Microbispora	0.136328	0.207321	0.100099	0.157607	-1.92725	-3.81759	-0.997912	2.85234	4.65806	0.543078	0.232422	0.543078
Actinobacteria	Micrococcaceae	Micrococcus	0.11451	0.173406	0.0943978	0.143703	-1.83123	-3.72957	-0.773754	3.1145	4.55085	0.633522	0.235868	0.633522
Actinobacteria	Mycobacteriaceae	Mycobacterium	4.88434e-07	7.05624e-06	2.86806e-06	2.96582e-05	7.88752	9.21195	7.21529	-2.1003	1.03771	-2.01586	0.000137056	2.01586
Proteobacteria	Caulobacteraceae	Mycoplana	1.95888e-05	0.000111324	3.18248e-05	0.000240855	1.55447	6.99948	-0.544914	-7.43122	3.60348	-1.84838	0.0272919	1.84838
Proteobacteria	Neisseriaceae	Neisseria	0.511718	0.613288	0.552161	0.640061	-1.13572	-1.94232	-0.782813	1.11318	6.11283	0.150863	0.42885	0.150863
Actinobacteria	Micrococcaceae	Nesterenkonia	0.160804	0.232633	0.143766	0.203145	-1.98746	-3.76911	-0.974431	2.83349	4.40606	0.583799	0.253411	0.583799
Proteobacteria	Sinobacteraceae	Nevskia	0.459171	0.553658	0.371446	0.46514	-0.890842	0.737125	-1.14849	-1.41854	5.21334	-0.253447	0.378906	0.253447
Nitrospirae	Nitrospiraceae	Nitrospira	2.44103e-08	5.40168e-07	2.71935e-06	2.83822e-05	1.51086	9.71522	-0.518494	-10.0505	3.18558	-3.06989	0.000137056	3.06989
Actinobacteria	Streptosporangiaceae	Nonomuraea	0.171742	0.244391	0.137504	0.192514	-2.12594	-4.01805	-1.10815	2.71048	4.62831	0.481688	0.267057	0.481688
Proteobacteria	Sphingomonadaceae	Novosphingobium	0.0034363	0.0136804	0.0146418	0.0407518	6.9601	9.76808	5.68125	-4.40824	5.6709	-0.710693	0.187135	0.710693
Bacteroidetes	[Odoribacteraceae]	Odoribacter	0.491891	0.586594	0.497817	0.583208	-1.63882	-2.0827	-1.35713	0.473973	4.01946	0.0858392	0.449219	0.0858392
Verrucomicrobia	Opitutaceae	Opitutus	5.0085e-08	7.91167e-07	2.71935e-06	2.83822e-05	0.3142	7.841	-1.17367	-8.91539	2.67189	-3.28627	0.000137056	3.28627
Firmicutes	Ruminococcaceae	Oscillospira	0.316014	0.414982	0.263181	0.345626	-1.70174	-3.12131	-1.04832	1.8429	4.43033	0.358725	0.339844	0.358725
Firmicutes	Paenibacillaceae	Paenibacillus	0.000237	0.00115497	2.71935e-06	2.83822e-05	6.56421	-1.3484	7.70847	8.85279	3.80307	2.40355	0.000137056	2.40355
Bacteroidetes	Porphyromonadaceae	Paludibacter	0.323734	0.415088	0.292958	0.372983	-1.81888	-3.12282	-1.29289	1.71677	4.32705	0.352378	0.335283	0.352378
Proteobacteria	Burkholderiaceae	Pandoraea	0.546376	0.642237	0.433057	0.525639	-1.45635	-3.11277	-0.835415	2.10511	7.32932	0.255097	0.371094	0.255097
Bacteroidetes	Porphyromonadaceae	Parabacteroides	0.353947	0.448237	0.266002	0.356473	-0.944641	1.66831	-1.24712	-2.15405	4.79871	-0.382359	0.335938	0.382359
Proteobacteria	Rhodobacteraceae	Paracoccus	0.65159	0.737081	0.738386	0.806775	-0.685138	-1.04401	-0.585556	-0.0789015	6.38787	-0.0120952	0.490234	0.0120952
Proteobacteria	Hyphomicrobiaceae	Parvibaculum	0.0414497	0.0976939	0.0854481	0.158462	8.84587	9.65862	8.34774	-1.20768	2.83894	-0.337398	0.279297	0.337398
Bacteroidetes	Sphingobacteriaceae	Pedobacter	0.579984	0.669562	0.650684	0.727623	-0.0106719	2.10466	-0.263676	-0.814821	6.13326	-0.130424	0.454191	0.130424
Verrucomicrobia	[Pedosphaeraceae]	Pedosphaera	0.527599	0.623442	0.582829	0.660708	-1.59001	-2.35502	-1.26653	0.721894	4.76683	0.149545	0.440546	0.149545
Firmicutes	[Tissierellaceae]	Peptoniphilus	0.182634	0.261396	0.150679	0.213502	-2.04419	-3.71222	-1.16836	2.53518	4.59616	0.504828	0.25731	0.504828
Proteobacteria	Moraxellaceae	Perlucidibaca	0.0127457	0.0390777	0.00672666	0.0221022	9.52644	10.9434	8.97833	-1.78998	2.33611	-0.702463	0.173489	0.702463
Proteobacteria	Rhodospirillaceae	Phaeospirillum	2.27184e-05	0.000126602	4.31271e-06	4.09625e-05	0.228243	4.07651	-1.44912	-5.24174	2.587	-2.04201	0.00390865	2.04201
Firmicutes	Veillonellaceae	Phascolarctobacterium	0.478704	0.575039	0.528829	0.609992	-1.58693	-2.13828	-1.345	0.749695	4.60466	0.133236	0.411306	0.133236
Proteobacteria	Caulobacteraceae	Phenylobacterium	0.0491055	0.111132	0.0721336	0.138788	6.92734	7.56576	6.35855	-0.964919	2.05313	-0.306269	0.259259	0.306269
Cyanobacteria	Phormidiaceae	Phormidium	0.159514	0.234757	0.0866139	0.14837	-0.469418	0.984783	-1.32056	-2.87223	4.21166	-0.566605	0.237817	0.566605
Actinobacteria	Intrasporangiaceae	Phycicoccus	0.344601	0.442987	0.316549	0.402958	-1.78878	-3.17081	-1.19475	1.84457	4.78014	0.352621	0.332031	0.352621
Planctomycetes	Pirellulaceae	Pirellula	0.491708	0.587525	0.503901	0.590224	-1.5832	-2.17749	-1.36418	0.830057	4.57386	0.151882	0.429688	0.151882
Planctomycetes	Planctomycetaceae	Planctomyces	5.20359e-07	6.11466e-06	2.71935e-06	2.83822e-05	1.52768	7.34942	-0.42179	-7.96759	2.92969	-2.78943	0.000137056	2.78943
Proteobacteria	Comamonadaceae	Polaromonas	0.367013	0.497914	0.85415	0.899446	8.55216	8.60655	8.4362	0.201334	2.7518	0.0572234	0.471735	0.0572234
Proteobacteria	Oxalobacteraceae	Polynucleobacter	1.84536e-05	0.000115235	6.77075e-05	0.000469407	0.994968	6.42228	-0.82281	-6.77894	3.81334	-1.69532	0.0487337	1.69532
Bacteroidetes	Porphyromonadaceae	Porphyromonas	0.182926	0.259039	0.167056	0.230358	-2.16657	-3.90306	-1.2018	2.53433	4.5136	0.491713	0.273438	0.491713
Bacteroidetes	Prevotellaceae	Prevotella	1.33765e-05	6.85841e-05	2.86806e-06	2.96016e-05	0.336238	5.52371	-1.20471	-6.37428	2.66535	-2.24058	0.000137056	2.24058
Bacteroidetes	[Paraprevotellaceae]	[Prevotella]	0.273274	0.365184	0.254858	0.33235	-1.70183	-3.0558	-1.0496	2.07728	4.7425	0.361176	0.318359	0.361176
Verrucomicrobia	Verrucomicrobiaceae	Prosthecobacter	0.000410039	0.00194796	0.000590587	0.00318783	2.60817	5.48395	0.679011	-5.12426	3.71829	-1.23364	0.0935676	1.23364
Cyanobacteria	Pseudanabaenaceae	Pseudanabaena	2.86404e-05	0.000203217	2.1946e-05	0.000168524	3.06034	7.93938	1.51356	-6.32241	4.01126	-1.62781	0.0175803	1.62781
Proteobacteria	Pseudomonadaceae	Pseudomonas	0.0123711	0.0391341	0.0126133	0.0360055	13.6052	11.3369	14.3708	2.46639	2.83112	0.911398	0.167969	0.911398
Actinobacteria	Pseudonocardiaceae	Pseudonocardia	0.44004	0.541776	0.341764	0.433024	-1.96058	-3.37573	-1.30115	1.54116	5.16431	0.285265	0.351563	0.285265
Proteobacteria	Xanthomonadaceae	Pseudoxanthomonas	0.29747	0.386774	0.25635	0.330748	-1.86273	-3.14629	-1.30831	1.61242	4.27035	0.345124	0.339844	0.345124
Proteobacteria	Moraxellaceae	Psychrobacter	0.171984	0.244344	0.132456	0.189995	-1.98809	-3.77276	-0.977164	2.42923	4.29652	0.536525	0.244141	0.536525
Proteobacteria	Oxalobacteraceae	Ralstonia	0.096423	0.160418	0.0906497	0.1442	-1.83976	-3.76554	-0.751634	2.84723	4.68919	0.567048	0.222222	0.567048
Proteobacteria	Rhizobiaceae	Rhizobium	0.556786	0.647723	0.613564	0.693549	-1.33484	-1.36583	-1.32675	-0.882202	5.75016	-0.13101	0.451172	0.13101
Proteobacteria	Xanthomonadaceae	Rhodanobacter	0.000209575	0.00113621	0.000797321	0.00412378	15.4283	12.9424	16.5697	3.03408	2.79519	1.40546	0.103314	1.40546
Proteobacteria	Rhodobacteraceae	Rhodobacter	0.164829	0.240382	0.066365	0.122299	-0.752812	2.40108	-1.3674	-3.06897	4.45636	-0.598358	0.253906	0.598358
Actinobacteria	Nocardiaceae	Rhodococcus	0.604697	0.694698	0.658364	0.736554	-1.20244	-1.52724	-1.13599	0.216474	5.90004	0.0303477	0.488281	0.0303477
Proteobacteria	Comamonadaceae	Rhodoferax	0.180767	0.291343	0.00904767	0.0279471	8.22614	5.75689	8.77993	2.28025	3.74297	0.476673	0.185547	0.476673
Proteobacteria	Hyphomicrobiaceae	Rhodoplanes	6.18981e-05	0.000378791	0.00230386	0.00926874	1.53769	5.828	-0.591961	-6.32816	3.86508	-1.3892	0.126706	1.3892
Firmicutes	Lachnospiraceae	Roseburia	0.386759	0.481457	0.338676	0.422369	-1.79285	-3.18722	-1.23382	1.75039	4.99741	0.302876	0.368421	0.302876
Proteobacteria	Acetobacteraceae	Roseococcus	0.348038	0.438236	0.321156	0.40366	-1.90915	-3.24519	-1.3453	1.57062	4.72198	0.302061	0.355469	0.302061
Proteobacteria	Acetobacteraceae	Roseomonas	0.162678	0.235545	0.151355	0.21353	-2.10293	-3.83517	-1.13509	2.79568	4.7328	0.5443	0.263158	0.5443
Proteobacteria	Comamonadaceae	Rubrivivax	0.271256	0.363991	0.224307	0.314209	-0.910011	1.95689	-1.25521	-2.62773	5.2183	-0.436175	0.333984	0.436175
Firmicutes	Ruminococcaceae	Ruminococcus	0.409192	0.49993	0.371701	0.457229	-0.99063	0.346011	-1.391	-1.35407	4.52403	-0.252465	0.359375	0.252465
Firmicutes	Lachnospiraceae	[Ruminococcus]	0.393788	0.488178	0.382487	0.465666	-1.88961	-3.06898	-1.33054	1.3162	4.6679	0.260194	0.376953	0.260194
Bacteroidetes	Cytophagaceae	Runella	0.379483	0.472406	0.358547	0.444712	-1.04905	0.538246	-1.43153	-1.55516	4.45694	-0.301207	0.348928	0.301207
Actinobacteria	Microbacteriaceae	Salinibacterium	0.0241055	0.0657668	0.210297	0.318606	7.62597	7.8752	7.62597	-2.28653	5.72935	-0.458585	0.329435	0.458585
Bacteroidetes	Chitinophagaceae	Sediminibacterium	0.00533465	0.0140684	0.00132993	0.00595258	0.416321	6.57701	-0.915344	-7.31043	4.76716	-1.2882	0.0996097	1.2882
Proteobacteria	Shewanellaceae	Shewanella	0.15824	0.229541	0.126524	0.185209	-2.07774	-3.84732	-1.06905	2.73607	4.43696	0.540123	0.265625	0.540123
Proteobacteria	Rhodospirillaceae	Skermanella	0.187748	0.256849	0.168109	0.225292	-1.99805	-3.81225	-1.08004	2.45887	4.4359	0.476257	0.275391	0.476257
Proteobacteria	Sphingomonadaceae	Sphingobium	0.192762	0.30591	0.804881	0.862117	4.81077	4.89029	4.7427	-0.233028	4.29502	-0.0559199	0.472656	0.0559199
Proteobacteria	Sphingomonadaceae	Sphingomonas	0.0260941	0.0692571	0.42602	0.542203	6.58686	6.70126	6.27278	-2.34105	4.85262	-0.454404	0.382066	0.454404
Proteobacteria	Sphingomonadaceae	Sphingopyxis	0.265562	0.361909	0.256803	0.339196	-1.59737	-3.09739	-0.943689	1.92768	4.64398	0.39514	0.326172	0.39514
Bacteroidetes	Cytophagaceae	Spirosoma	0.000799035	0.0036957	0.00375986	0.0139246	5.08282	6.49776	2.83245	-3.82229	3.95521	-0.821994	0.134503	0.821994
Firmicutes	Staphylococcaceae	Staphylococcus	0.00466681	0.0141973	0.0101326	0.0252887	-0.519568	-3.72478	3.32118	7.13913	5.91962	1.10655	0.132554	1.10655
Proteobacteria	Xanthomonadaceae	Stenotrophomonas	0.117756	0.180849	0.113025	0.167034	-1.90036	-3.74683	-0.807898	3.13758	4.79516	0.603303	0.247563	0.603303
Proteobacteria	Sinobacteraceae	Steroidobacter	0.35311	0.442663	0.312655	0.396094	-1.79126	-2.98403	-1.28702	1.19825	4.29692	0.238224	0.371094	0.238224
Firmicutes	Streptococcaceae	Streptococcus	0.469497	0.574088	0.417041	0.524771	0.901246	1.62616	0.53018	-1.26357	5.49639	-0.233024	0.401559	0.233024
Actinobacteria	Streptomycetaceae	Streptomyces	0.000119371	0.000624196	2.71935e-06	2.83822e-05	7.61569	-3.26662	8.11051	11.4524	3.5436	3.08088	0.000137056	3.08088
Proteobacteria	Rhodocyclaceae	Sulfuritalea	0.455313	0.545994	0.401458	0.494497	-0.825466	1.32713	-1.13418	-1.65608	4.90433	-0.30427	0.361328	0.30427
Proteobacteria	Campylobacteraceae	Sulfurospirillum	0.342741	0.439565	0.293113	0.37784	-1.81622	-3.09667	-1.30301	1.4639	4.27092	0.309737	0.351563	0.309737
Proteobacteria	Rhodospirillaceae	Telmatospirillum	0.487788	0.579471	0.540033	0.622141	-1.08857	-0.667924	-1.27091	-0.82739	4.38256	-0.144994	0.421053	0.144994
Proteobacteria	Xanthomonadaceae	Thermomonas	0.58187	0.670399	0.603009	0.683803	-1.38268	-2.23352	-1.13993	0.556665	4.91379	0.0930034	0.451172	0.0930034
Proteobacteria	Hydrogenophilaceae	Thiobacillus	0.0115438	0.0240943	0.000772209	0.0036499	-0.0877034	3.77965	-1.19076	-4.52661	3.3726	-1.23702	0.0761724	1.23702
Proteobacteria	Comamonadaceae	Thiomonas	0.0879076	0.14787	0.0955406	0.148264	-1.90841	-3.78526	-0.815706	3.13524	5.15986	0.545045	0.248047	0.545045
Firmicutes	Carnobacteriaceae	Trichococcus	0.341585	0.440044	0.319983	0.407871	-1.85961	-3.10399	-1.29554	1.62022	4.4584	0.349908	0.324219	0.349908
Actinobacteria	Tsukamurellaceae	Tsukamurella	0.534326	0.629378	0.602123	0.680572	-1.35168	-1.24678	-1.38764	0.130635	4.29911	0.0217097	0.48538	0.0217097
Firmicutes	Turicibacteraceae	Turicibacter	9.50914e-05	0.000387764	4.62501e-05	0.000334007	0.59142	4.47869	-0.986055	-5.375	3.07363	-1.60958	0.0331396	1.60958
Proteobacteria	Comamonadaceae	Variovorax	0.51644	0.610783	0.548692	0.630737	-1.45393	-2.17455	-1.07235	1.01802	5.04754	0.166537	0.431641	0.166537
Firmicutes	Bacillaceae	Virgibacillus	0.0206565	0.0475389	0.0315082	0.0607453	-1.30629	-3.9492	0.266549	4.92001	5.61471	0.804201	0.181287	0.804201
Firmicutes	Leuconostocaceae	Weissella	0.139194	0.209189	0.108466	0.16383	-2.033	-3.82226	-1.01155	2.81799	4.78573	0.552269	0.259259	0.552269
Proteobacteria	Xanthobacteraceae	Xanthobacter	0.00493347	0.014356	0.00932632	0.0229433	0.27045	-2.99353	3.80473	6.53638	5.62896	1.06189	0.126953	1.06189
Proteobacteria	Rhodocyclaceae	Zoogloea	0.385265	0.482026	0.378593	0.474284	-0.81361	2.19339	-1.15626	-2.53201	6.40352	-0.362846	0.374269	0.362846
