# Supplementary material for: Duckweed hosts a taxonomically similar bacterial assemblage as the terrestrial leaf microbiome
Source: PLoS One. 2020 Feb 6;15(2):e0228560. doi: 10.1371/journal.pone.0228560 (PMC7004381; doi:10.1371/journal.pone.0228560)
Supplement: S9 File — Pairwise comparison between 5 day and 10 day ambient wastewater (AWW) and Sp9509-associated bacterial (WWDAB) communities. rab.win.5 = median clr in t5 community, rab.win.10 = median.clr in t10 community. (XLSX) [file pone.0228560.s016.xlsx]

## Sheet: AWW
Genus	Phylum	Family	we.ep	we.eBH	wi.ep	wi.eBH	rab.all	rab.win.10	rab.win.5	diff.btw	diff.win	effect	overlap	absolute_effect
Acetobacter	Proteobacteria	Acetobacteraceae	0.190064	0.370732	0.241741	0.412678	-4.78394	-2.57757	-6.48201	-4.41868	4.56267	-0.820682	0.175782	0.820682
Achromobacter	Proteobacteria	Alcaligenaceae	0.621803	0.766686	0.73125	0.839963	-3.39499	-3.58079	-0.264808	2.4015	6.1368	0.330744	0.377432	0.330744
Acidiphilium	Proteobacteria	Acetobacteraceae	0.615138	0.766735	0.704688	0.82228	-3.11733	-3.33242	-0.581779	1.83617	5.58897	0.278923	0.392996	0.278923
Acidovorax	Proteobacteria	Comamonadaceae	0.898797	0.946765	0.923214	0.973097	5.83553	5.83553	6.03381	-0.287047	1.66063	-0.169324	0.457031	0.169324
Acinetobacter	Proteobacteria	Moraxellaceae	0.103455	0.306757	0.137054	0.341106	4.6252	6.29912	4.05936	-2.26342	1.95784	-1.09896	0.148438	1.09896
Agrobacterium	Proteobacteria	Rhizobiaceae	0.0799706	0.276018	0.120982	0.320537	4.88186	9.31386	2.76964	-5.53157	4.15863	-1.21888	0.132297	1.21888
Anoxybacillus	Firmicutes	Bacillaceae	0.34244	0.533473	0.256027	0.466557	-2.26116	-3.78705	-0.194829	2.84882	4.53815	0.643968	0.191407	0.643968
Aquicella	Proteobacteria	Coxiellaceae	0.0313255	0.161984	0.0444196	0.160785	3.79666	4.79831	3.17376	-1.592	1.08675	-1.51963	0.0389144	1.51963
Arcobacter	Proteobacteria	Campylobacteraceae	0.0830207	0.264796	0.0837054	0.222724	0.492822	-2.68481	1.31706	3.9399	3.04555	1.17574	0.0742207	1.17574
Arthrobacter	Actinobacteria	Micrococcaceae	0.00754638	0.0689449	0.0339286	0.138056	5.55227	7.52328	3.52894	-3.76668	1.72387	-2.17303	0.0116864	2.17303
Asticcacaulis	Proteobacteria	Caulobacteraceae	0.000137316	0.0110507	0.0285714	0.12539	8.69742	10.7437	6.50859	-4.56441	0.972848	-4.67194	0.000274075	4.67194
Azospirillum	Proteobacteria	Rhodospirillaceae	0.443311	0.636051	0.536384	0.71006	-3.80342	-2.49743	-5.01337	-3.04069	6.7106	-0.399461	0.351563	0.399461
Bacillus	Firmicutes	Bacillaceae	0.00768455	0.0683213	0.0292411	0.126722	2.93294	3.72025	1.26862	-2.3706	0.743706	-2.87914	0.000274075	2.87914
Bacteroides	Bacteroidetes	Bacteroidaceae	0.00931275	0.0722587	0.0319196	0.133775	3.79213	2.91834	4.401	1.47029	0.634119	2.2031	0.000274075	2.2031
Bdellovibrio	Proteobacteria	Bdellovibrionaceae	0.108056	0.310525	0.149554	0.344538	3.71975	2.94812	4.08969	1.10578	0.929492	1.05327	0.14397	1.05327
Bifidobacterium	Actinobacteria	Bifidobacteriaceae	0.0213102	0.109617	0.0285714	0.12539	0.871932	-3.62597	2.22272	6.00345	2.34567	2.46277	0.000274075	2.46277
Blautia	Firmicutes	Lachnospiraceae	0.0546464	0.19681	0.0555804	0.174819	-1.08527	-3.6464	0.0782777	4.08646	2.8983	1.34664	0.0468782	1.34664
Bosea	Proteobacteria	Bradyrhizobiaceae	0.430807	0.655616	0.999107	0.999427	2.18209	1.65273	2.18209	0.55558	5.34935	0.07936	0.5	0.07936
Bradyrhizobium	Proteobacteria	Bradyrhizobiaceae	0.056783	0.222879	0.0774554	0.236056	6.12288	6.82925	5.14635	-1.47093	1.23172	-1.22123	0.0859392	1.22123
Burkholderia	Proteobacteria	Burkholderiaceae	0.176016	0.370714	0.2125	0.380719	-4.75096	-2.53561	-6.37041	-4.69679	5.4414	-0.83525	0.140626	0.83525
Candidatus Amoebophilus	Bacteroidetes	[Amoebophilaceae]	0.572185	0.748811	0.466295	0.672506	-0.888123	-2.70778	-0.397425	2.20082	4.79843	0.379833	0.316407	0.379833
Candidatus Protochlamydia	Chlamydiae	Parachlamydiaceae	0.0202567	0.120403	0.0316964	0.132115	5.17192	6.21187	4.42833	-1.93151	1.05138	-1.81111	0.0116864	1.81111
Candidatus Rhabdochlamydia	Chlamydiae	Rhabdochlamydiaceae	0.015671	0.103564	0.0314732	0.132074	3.13495	4.63	2.25637	-2.46093	1.27062	-1.95434	0.00393004	1.95434
Catenibacterium	Firmicutes	Erysipelotrichaceae	0.578706	0.74725	0.731027	0.845938	-3.27355	-3.5997	-2.38447	0.463835	4.60177	0.0774684	0.453125	0.0774684
Caulobacter	Proteobacteria	Caulobacteraceae	0.615913	0.770677	0.636384	0.789845	-4.67041	-3.59773	-5.89995	-1.31381	6.35831	-0.184085	0.40625	0.184085
Cellvibrio	Proteobacteria	Alteromonadaceae	0.700396	0.831181	0.766964	0.873076	-2.46677	-2.5311	2.21906	1.69142	10.4269	0.187712	0.420234	0.187712
Chryseobacterium	Bacteroidetes	[Weeksellaceae]	0.448718	0.630977	0.432143	0.630161	-2.44909	-3.5904	-0.80248	2.95688	5.28435	0.503922	0.292969	0.503922
Cloacibacterium	Bacteroidetes	[Weeksellaceae]	0.38716	0.572457	0.392188	0.570127	-2.37714	-3.84506	-1.4002	1.89976	3.83772	0.438955	0.241246	0.438955
CM44	[Thermi]	Deinococcaceae	0.520669	0.692212	0.600223	0.746221	-4.49141	-3.78812	-5.4125	-1.329	4.55856	-0.244677	0.382813	0.244677
Collinsella	Actinobacteria	Coriobacteriaceae	0.294154	0.516579	0.408259	0.608911	-1.02619	-2.4079	-0.556842	1.87925	2.78595	0.491063	0.269532	0.491063
Coprococcus	Firmicutes	Lachnospiraceae	0.580088	0.745891	0.680804	0.817788	-3.35801	-3.63627	-2.6123	0.843125	4.41027	0.141297	0.417969	0.141297
Coraliomargarita	Verrucomicrobia	Puniceicoccaceae	0.00491385	0.0558104	0.0290179	0.126412	2.7177	5.33507	0.0931244	-4.92445	2.05921	-2.35807	0.000274075	2.35807
Crenothrix	Proteobacteria	Crenotrichaceae	0.332029	0.528848	0.287277	0.490855	-2.00622	-3.52651	-0.368223	2.74112	3.88048	0.624365	0.202335	0.624365
Cytophaga	Bacteroidetes	Cytophagaceae	0.554658	0.717778	0.632589	0.780114	-4.25789	-3.5767	-5.05546	-0.928547	4.68768	-0.205044	0.424125	0.205044
DA101	Verrucomicrobia	[Chthoniobacteraceae]	0.424754	0.605295	0.316071	0.528617	-2.31819	-3.84854	-0.871382	2.98764	4.6739	0.554184	0.222657	0.554184
Dechloromonas	Proteobacteria	Rhodocyclaceae	0.784536	0.881525	0.844866	0.924512	3.6287	3.60077	3.74607	-0.012269	1.09047	-0.013365	0.488281	0.013365
Deinococcus	[Thermi]	Deinococcaceae	0.496399	0.683021	0.587277	0.752825	-4.57241	-3.71808	-5.73079	-1.55526	5.05418	-0.283712	0.378906	0.283712
Desulfomonile	Proteobacteria	Syntrophaceae	0.610313	0.758429	0.663393	0.790304	-3.16124	-3.55741	-2.99544	0.472618	4.11547	0.113068	0.441406	0.113068
Devosia	Proteobacteria	Hyphomicrobiaceae	0.155878	0.358642	0.201786	0.40955	5.21325	5.70818	5.01713	-0.661988	0.586176	-1.00968	0.16797	1.00968
Dialister	Firmicutes	Veillonellaceae	0.560175	0.724407	0.65067	0.781292	-3.35517	-3.70859	-2.39873	0.60388	4.52663	0.137081	0.425781	0.137081
Dokdonella	Proteobacteria	Xanthomonadaceae	0.000297276	0.0141935	0.0285714	0.12539	7.18849	9.01437	5.53874	-3.46011	0.713246	-5.11722	0.000274075	5.11722
Dyella	Proteobacteria	Xanthomonadaceae	0.104949	0.295201	0.150446	0.316964	-4.41125	3.94274	-6.54977	-10.5946	9.19828	-1.08445	0.116733	1.08445
Eggerthella	Actinobacteria	Coriobacteriaceae	0.552863	0.721057	0.652902	0.791568	-4.27658	-3.62502	-5.23258	-0.97739	4.6005	-0.177765	0.412451	0.177765
[Eubacterium]	Firmicutes	Erysipelotrichaceae	0.238429	0.442473	0.324777	0.498935	-2.33745	-3.64714	-1.89419	1.91797	2.76552	0.548683	0.225681	0.548683
Faecalibacterium	Firmicutes	Ruminococcaceae	0.633484	0.779518	0.727455	0.834143	-3.26899	-3.5616	-1.8771	0.648383	4.84178	0.102924	0.435798	0.102924
Fimbriimonas	Armatimonadetes	[Fimbriimonadaceae]	0.0442977	0.174004	0.0377232	0.14225	-0.288074	-3.73003	0.59785	4.42888	2.55097	1.67004	0.00780202	1.67004
Flavobacterium	Bacteroidetes	Flavobacteriaceae	0.553458	0.750658	0.636607	0.805734	6.51976	6.75481	5.50828	-0.558384	2.9433	-0.228153	0.365759	0.228153
Flectobacillus	Bacteroidetes	Cytophagaceae	0.395449	0.626683	0.478348	0.698124	1.94576	-0.232559	2.50557	2.73814	4.83109	0.482645	0.311284	0.482645
Fusobacterium	Fusobacteria	Fusobacteriaceae	0.562198	0.733198	0.6875	0.820676	-2.5464	-2.53992	-2.61779	-0.740023	4.80966	-0.134223	0.416343	0.134223
Gemmata	Planctomycetes	Gemmataceae	0.168895	0.396238	0.161384	0.352781	3.47829	1.52604	3.84821	2.33322	4.08597	0.772499	0.14397	0.772499
Gemmatimonas	Gemmatimonadetes	Gemmatimonadaceae	0.156015	0.379065	0.277902	0.513208	0.971646	-2.61923	1.73841	4.24896	4.25257	0.910268	0.22179	0.910268
Geothrix	Acidobacteria	Holophagaceae	0.200372	0.405219	0.265625	0.43535	-4.87421	-2.77631	-6.6628	-4.3519	5.74852	-0.744355	0.175098	0.744355
Gordonia	Actinobacteria	Gordoniaceae	0.138057	0.345563	0.233482	0.436359	8.01133	7.82346	8.36782	0.63254	0.677458	0.935151	0.183594	0.935151
HB2-32-21	Proteobacteria	Alteromonadaceae	0.618685	0.768429	0.719196	0.833159	-3.29569	-3.59475	-2.53906	0.965469	4.81908	0.168059	0.414063	0.168059
Hymenobacter	Bacteroidetes	Cytophagaceae	0.438796	0.612393	0.497768	0.663723	-4.62571	-3.66248	-5.77336	-1.81214	4.70818	-0.373561	0.332031	0.373561
Hyphomicrobium	Proteobacteria	Hyphomicrobiaceae	0.173499	0.40072	0.165179	0.347132	2.55215	0.815655	2.85314	1.84974	4.46466	0.573408	0.140079	0.573408
Inquilinus	Proteobacteria	Rhodospirillaceae	0.460892	0.635919	0.502232	0.664389	-4.43113	-3.65169	-5.23149	-1.63098	4.47161	-0.33149	0.334631	0.33149
Janthinobacterium	Proteobacteria	Oxalobacteraceae	0.152265	0.371653	0.212723	0.421552	9.72115	9.49062	10.4585	1.2314	1.40953	0.881755	0.175098	0.881755
Kaistia	Proteobacteria	Rhizobiaceae	0.577913	0.761429	0.980357	0.990131	5.15593	5.41507	5.15558	-0.231702	1.48652	-0.150427	0.488281	0.150427
Lactobacillus	Firmicutes	Lactobacillaceae	0.549303	0.722687	0.629018	0.781758	-4.31958	-3.46479	-5.26531	-1.24595	5.05857	-0.205502	0.40625	0.205502
Legionella	Proteobacteria	Legionellaceae	0.140925	0.358276	0.138393	0.333933	2.85178	3.44368	1.98734	-1.57854	1.85294	-0.812762	0.136188	0.812762
Leptolyngbya	Cyanobacteria	Pseudanabaenaceae	0.348472	0.587761	0.550223	0.745736	3.02058	1.81927	3.88032	1.64824	2.64883	0.626013	0.33074	0.626013
Leptospira	Spirochaetes	Leptospiraceae	0.223685	0.418797	0.277232	0.449237	-4.93861	-2.70041	-6.47226	-4.34129	6.26054	-0.765678	0.178989	0.765678
Leptothrix	Proteobacteria	Comamonadaceae	0.179339	0.405554	0.173661	0.379001	4.00686	1.99795	4.38296	2.64019	5.166	0.688743	0.175782	0.688743
Megasphaera	Firmicutes	Veillonellaceae	0.489878	0.668567	0.558482	0.711083	-4.3511	-3.85942	-4.9842	-1.08423	4.43393	-0.196145	0.416343	0.196145
Mesorhizobium	Proteobacteria	Phyllobacteriaceae	0.00196389	0.0378249	0.0285714	0.12539	5.59486	6.94169	4.387	-2.72348	0.971745	-2.85813	0.000274075	2.85813
Methylibium	Proteobacteria	Comamonadaceae	0.115461	0.323388	0.178348	0.397819	4.60049	3.70043	4.91228	1.10543	0.95561	1.03407	0.160157	1.03407
Methylobacterium	Proteobacteria	Methylobacteriaceae	0.482872	0.666847	0.564732	0.724715	-4.45496	-3.7045	-5.37058	-1.46166	4.58588	-0.269686	0.365759	0.269686
Methyloversatilis	Proteobacteria	Rhodocyclaceae	0.233524	0.429619	0.210045	0.419501	-2.13741	-3.772	0.512632	3.84592	4.41637	0.7778	0.190662	0.7778
Microbacterium	Actinobacteria	Microbacteriaceae	0.220484	0.416627	0.235714	0.396663	-4.79962	-2.49672	-6.65334	-4.89255	7.68993	-0.684351	0.167316	0.684351
Mycobacterium	Actinobacteria	Mycobacteriaceae	0.0129228	0.0873567	0.0330357	0.133887	7.80819	8.45095	7.386	-1.02754	0.434082	-2.26659	0.00780202	2.26659
Mycoplana	Proteobacteria	Caulobacteraceae	0.149585	0.370091	0.16808	0.382881	5.22366	4.45379	5.78989	1.3119	1.35183	0.90265	0.152345	0.90265
Neisseria	Proteobacteria	Neisseriaceae	0.582817	0.742716	0.710714	0.829551	-3.13936	-3.47728	-0.490325	2.6477	6.33507	0.3608	0.361868	0.3608
Nevskia	Proteobacteria	Sinobacteraceae	0.677837	0.814281	0.79308	0.90149	-0.72503	-2.76168	0.15206	1.84617	5.86308	0.276233	0.417969	0.276233
Nitrospira	Nitrospirae	Nitrospiraceae	0.753521	0.862849	0.788616	0.88792	8.17867	8.16675	8.18861	0.0133071	0.600953	0.0140496	0.494163	0.0140496
Novosphingobium	Proteobacteria	Sphingomonadaceae	0.465433	0.685336	0.632589	0.802164	8.37172	8.37172	8.92667	1.3779	3.7626	0.37316	0.361868	0.37316
Odoribacter	Bacteroidetes	[Odoribacteraceae]	0.557608	0.718764	0.655357	0.78498	-3.35807	-3.49942	-3.25274	0.549776	3.56819	0.145899	0.424125	0.145899
Opitutus	Verrucomicrobia	Opitutaceae	0.693546	0.830779	0.611384	0.781674	6.17691	5.86967	6.32655	0.435569	0.936543	0.372028	0.36965	0.372028
Oscillospira	Firmicutes	Ruminococcaceae	0.51097	0.689414	0.611384	0.758362	-4.30647	-3.51731	-5.42182	-1.14068	4.7177	-0.211532	0.386719	0.211532
Paenibacillus	Firmicutes	Paenibacillaceae	0.430314	0.608792	0.302009	0.516209	-2.20915	-3.81738	-0.551985	2.69135	5.01719	0.529962	0.252919	0.529962
Paludibacter	Bacteroidetes	Porphyromonadaceae	0.509048	0.683843	0.596875	0.738964	-4.19205	-3.43579	-5.12988	-1.13749	4.75831	-0.21378	0.390625	0.21378
Pandoraea	Proteobacteria	Burkholderiaceae	0.11693	0.308149	0.149554	0.309724	-4.52901	0.0923258	-6.48009	-6.88143	6.91771	-1.06686	0.109376	1.06686
Parabacteroides	Bacteroidetes	Porphyromonadaceae	0.0446991	0.177602	0.0294643	0.12774	0.0667695	-3.61334	0.885192	4.55025	2.82121	1.65417	0.00394539	1.65417
Paracoccus	Proteobacteria	Rhodobacteraceae	0.157422	0.3487	0.202232	0.408632	-2.15923	-3.74003	2.92273	5.93701	5.09726	1.0518	0.156251	1.0518
Parvibaculum	Proteobacteria	Hyphomicrobiaceae	0.00169597	0.0320547	0.0285714	0.12539	8.23062	9.8458	7.1096	-2.75386	0.702541	-3.75045	0.000274075	3.75045
Pedobacter	Bacteroidetes	Sphingobacteriaceae	0.0191738	0.106267	0.0287946	0.125909	0.423172	-3.83777	2.25722	6.12225	3.00378	1.99776	0.00393004	1.99776
Pedosphaera	Verrucomicrobia	[Pedosphaeraceae]	0.614451	0.764659	0.687946	0.81089	-3.41452	-3.70635	-1.41385	1.1747	5.02392	0.194278	0.40625	0.194278
Perlucidibaca	Proteobacteria	Moraxellaceae	0.00892178	0.0747655	0.0285714	0.12539	9.49279	10.6575	8.21811	-2.42969	1.06293	-2.45162	0.000274075	2.45162
Phaeospirillum	Proteobacteria	Rhodospirillaceae	0.570346	0.726214	0.614955	0.758601	2.62439	2.47389	2.7315	0.263744	0.772906	0.291661	0.381323	0.291661
Phascolarctobacterium	Firmicutes	Veillonellaceae	0.594991	0.751115	0.700223	0.820511	-3.28543	-3.6622	-2.23637	0.623711	4.67857	0.124963	0.441406	0.124963
Phenylobacterium	Proteobacteria	Caulobacteraceae	0.509769	0.710894	0.514286	0.701024	6.32425	6.43985	6.06404	-0.324528	1.12026	-0.263548	0.342413	0.263548
Phormidium	Cyanobacteria	Phormidiaceae	0.541104	0.727145	0.699777	0.838051	-0.384079	-0.690657	-0.270198	0.94718	4.14438	0.1655	0.389105	0.1655
Phycicoccus	Actinobacteria	Intrasporangiaceae	0.593773	0.749135	0.675223	0.812512	-4.39349	-3.79804	-5.23201	-0.955124	4.81386	-0.168814	0.417969	0.168814
Pirellula	Planctomycetes	Pirellulaceae	0.54969	0.715696	0.652679	0.783808	-3.25875	-3.59185	-2.55123	0.522062	4.25814	0.120221	0.425781	0.120221
Planctomyces	Planctomycetes	Planctomycetaceae	0.0775995	0.255343	0.0794643	0.217431	6.03948	6.35516	5.79154	-0.683745	0.563424	-1.06858	0.0778229	1.06858
Polaromonas	Proteobacteria	Comamonadaceae	0.838326	0.916282	0.473661	0.687654	6.9102	6.46071	7.12834	0.680765	0.946472	0.387472	0.311284	0.387472
Polynucleobacter	Proteobacteria	Oxalobacteraceae	0.0855041	0.285172	0.20692	0.424886	4.9444	2.88966	5.33152	2.38031	0.960238	1.27618	0.186771	1.27618
Prevotella	Bacteroidetes	Prevotellaceae	0.221426	0.45272	0.335268	0.566121	3.92355	3.0557	4.10483	1.02959	0.991934	0.798024	0.237355	0.798024
[Prevotella]	Bacteroidetes	[Paraprevotellaceae]	0.512672	0.688629	0.590848	0.746489	-4.49114	-3.65277	-5.61903	-1.49931	4.47036	-0.225346	0.400778	0.225346
Prosthecobacter	Verrucomicrobia	Verrucomicrobiaceae	0.739958	0.861722	0.912723	0.963987	4.04122	4.24804	4.00541	0.0333658	2.01493	0.0200732	0.490272	0.0200732
Pseudanabaena	Cyanobacteria	Pseudanabaenaceae	0.0374429	0.182703	0.0607143	0.207266	6.69038	4.05465	7.37375	3.44983	1.42702	1.82966	0.0778229	1.82966
Pseudomonas	Proteobacteria	Pseudomonadaceae	0.00481863	0.0562684	0.0285714	0.12539	9.91099	12.5422	8.90239	-3.72116	1.87328	-2.17644	0.000274075	2.17644
Pseudonocardia	Actinobacteria	Pseudonocardiaceae	0.204362	0.386391	0.258929	0.420685	-4.92699	-2.55964	-6.63712	-4.58099	4.84659	-0.771743	0.152345	0.771743
Pseudoxanthomonas	Proteobacteria	Xanthomonadaceae	0.494119	0.673112	0.581027	0.728293	-4.40788	-3.69064	-5.11579	-1.05258	4.31576	-0.256392	0.367188	0.256392
Rhizobium	Proteobacteria	Rhizobiaceae	0.680355	0.820181	0.808036	0.906428	-2.28058	-2.38256	-0.508243	-0.31635	6.5972	-0.0429204	0.474708	0.0429204
Rhodanobacter	Proteobacteria	Xanthomonadaceae	0.00289332	0.0439392	0.0285714	0.12539	11.7925	13.0216	9.3662	-3.58255	0.729695	-4.30704	0.000274075	4.30704
Rhodobacter	Proteobacteria	Rhodobacteraceae	0.138763	0.357898	0.250446	0.472509	0.674091	-2.43178	1.15675	3.63532	3.63069	0.920905	0.195313	0.920905
Rhodococcus	Actinobacteria	Nocardiaceae	0.564749	0.734283	0.736607	0.851834	-2.56287	-2.56667	-2.36471	-1.83247	6.54568	-0.213814	0.420234	0.213814
Rhodoferax	Proteobacteria	Comamonadaceae	0.0674345	0.243022	0.0285714	0.12539	4.40822	6.75394	2.60251	-4.22548	1.21902	-3.55434	0.000274075	3.55434
Rhodoplanes	Proteobacteria	Hyphomicrobiaceae	0.51166	0.681237	0.624554	0.760537	4.43568	4.35041	4.47852	0.170167	0.470091	0.291984	0.375	0.291984
Roseburia	Firmicutes	Lachnospiraceae	0.562604	0.73091	0.628348	0.781277	-4.58092	-3.84241	-5.39155	-1.12299	5.7113	-0.175558	0.417969	0.175558
Roseococcus	Proteobacteria	Acetobacteraceae	0.53128	0.704939	0.636607	0.780778	-4.3919	-3.76109	-5.07107	-0.762146	4.66803	-0.149198	0.428016	0.149198
Rubrivivax	Proteobacteria	Comamonadaceae	0.0223034	0.11353	0.0287946	0.126027	0.415212	-3.93592	1.83363	5.69897	2.46143	2.31307	0.000274075	2.31307
Ruminococcus	Firmicutes	Ruminococcaceae	0.0506573	0.188621	0.0493304	0.169134	-1.23709	-3.74687	0.339324	4.12651	2.74774	1.40418	0.0351606	1.40418
[Ruminococcus]	Firmicutes	Lachnospiraceae	0.498496	0.681629	0.598884	0.757132	-4.14354	-3.13942	-5.43571	-1.21618	4.80289	-0.222987	0.389105	0.222987
Runella	Bacteroidetes	Cytophagaceae	0.0529033	0.193794	0.0486607	0.164621	-0.975105	-3.86564	-0.0569198	3.74982	2.6045	1.35445	0.0312549	1.35445
Salinibacterium	Actinobacteria	Microbacteriaceae	0.00194992	0.036296	0.0285714	0.12539	6.4249	9.33103	4.80177	-4.53255	1.14761	-3.88344	0.000274075	3.88344
Sediminibacterium	Bacteroidetes	Chitinophagaceae	0.290774	0.53618	0.251339	0.484571	5.02219	4.45824	5.80584	1.49578	2.5726	0.345749	0.22179	0.345749
Sphingobium	Proteobacteria	Sphingomonadaceae	0.412	0.638937	0.631473	0.7924	3.48476	3.16713	3.54322	0.917863	1.79783	0.497585	0.339844	0.497585
Sphingomonas	Proteobacteria	Sphingomonadaceae	0.0704041	0.257342	0.0285714	0.12539	5.44172	6.34376	4.70602	-2.03745	1.3539	-1.38427	0.000274075	1.38427
Sphingopyxis	Proteobacteria	Sphingomonadaceae	0.58031	0.739871	0.652455	0.799435	-4.35376	-3.56416	-5.36862	-1.00876	5.23614	-0.192042	0.420234	0.192042
Spirosoma	Bacteroidetes	Cytophagaceae	0.00674725	0.0654768	0.0294643	0.12723	5.25547	7.10373	4.03788	-2.80089	1.39766	-2.11508	0.00393004	2.11508
Steroidobacter	Proteobacteria	Sinobacteraceae	0.532251	0.701705	0.598437	0.756915	-4.21799	-3.7243	-5.02955	-0.718568	4.67096	-0.149416	0.420234	0.149416
Streptococcus	Firmicutes	Streptococcaceae	0.233699	0.45517	0.250893	0.477294	0.236859	3.40904	-1.01418	-4.43305	5.19292	-0.745336	0.210938	0.745336
Streptomyces	Actinobacteria	Streptomycetaceae	0.54582	0.726415	0.629464	0.782217	-4.71945	-3.43861	-5.86153	-1.70697	6.02381	-0.246294	0.392996	0.246294
Sulfuritalea	Proteobacteria	Rhodocyclaceae	0.045906	0.181528	0.0323661	0.133407	-0.246799	-3.7258	0.579852	4.2918	2.57573	1.59382	0.0116864	1.59382
Sulfurospirillum	Proteobacteria	Campylobacteraceae	0.489069	0.667803	0.565848	0.717778	-4.48977	-3.9083	-5.07446	-1.21108	4.4852	-0.26198	0.385214	0.26198
Telmatospirillum	Proteobacteria	Rhodospirillaceae	0.126272	0.315669	0.155357	0.332782	-2.00696	-3.55096	-0.150136	3.42617	3.33139	0.894939	0.128406	0.894939
Thermomonas	Proteobacteria	Xanthomonadaceae	0.542395	0.702903	0.645089	0.777565	-3.45965	-3.85534	-0.954026	2.25751	5.4003	0.351235	0.355469	0.351235
Thiobacillus	Proteobacteria	Hydrogenophilaceae	0.750203	0.861687	0.402232	0.626188	2.20001	2.92836	1.70242	-1.21031	1.80404	-0.360451	0.276265	0.360451
Trichococcus	Firmicutes	Carnobacteriaceae	0.598066	0.753756	0.678348	0.813937	-4.46933	-3.82225	-5.1146	-0.669728	5.10611	-0.128501	0.445313	0.128501
Tsukamurella	Actinobacteria	Tsukamurellaceae	0.42996	0.609979	0.438839	0.61074	-2.53662	-3.76072	-1.88122	1.63806	3.45407	0.427344	0.289063	0.427344
Turicibacter	Firmicutes	Turicibacteraceae	0.633315	0.793441	0.680357	0.826875	2.91722	3.57263	2.69174	-0.596339	1.75695	-0.313781	0.363281	0.313781
Variovorax	Proteobacteria	Comamonadaceae	0.5608	0.727704	0.658705	0.79558	-3.33938	-3.68208	-1.69091	1.3307	5.05316	0.236033	0.385214	0.236033
Xanthobacter	Proteobacteria	Xanthobacteraceae	0.511755	0.686555	0.595982	0.750637	-4.4169	-3.89358	-5.28439	-0.97842	4.4497	-0.216842	0.396887	0.216842
Zoogloea	Proteobacteria	Rhodocyclaceae	0.02097	0.11222	0.0285714	0.12539	0.994698	-3.70954	2.74561	6.24808	2.67672	2.43069	0.000274075	2.43069

## Sheet: WWDAB
Genus	Phylum	Family	we.ep	we.eBH	wi.ep	wi.eBH	rab.all	rab.win.10	rab.win.5	diff.btw	diff.win	effect	overlap	absolute_effect
Achromobacter	Proteobacteria	Alcaligenaceae	0.728633	0.893749	0.691192	0.89127	-1.44429	-1.25563	-1.95132	-0.582897	7.35137	-0.0857384	0.464844	0.0857384
Acidovorax	Proteobacteria	Comamonadaceae	0.512384	0.814543	0.230769	0.688171	11.048	10.4169	13.7077	2.25637	3.14386	0.57939	0.272374	0.57939
Acinetobacter	Proteobacteria	Moraxellaceae	0.143327	0.623976	0.0884959	0.512883	5.08518	5.58567	2.57238	-4.28502	5.18451	-0.762626	0.203126	0.762626
Actinomyces	Actinobacteria	Actinomycetaceae	0.502777	0.782413	0.530812	0.798557	-2.21703	-2.08892	-2.61049	-0.69739	4.37474	-0.130942	0.431907	0.130942
Aerococcus	Firmicutes	Aerococcaceae	0.49549	0.78705	0.547682	0.803514	-2.28846	-2.49302	-1.65512	1.24778	5.64377	0.219222	0.40856	0.219222
Aggregatibacter	Proteobacteria	Pasteurellaceae	0.517415	0.786689	0.542084	0.801625	-2.47577	-2.27031	-2.87076	-0.888471	4.4139	-0.198416	0.414063	0.198416
Agrobacterium	Proteobacteria	Rhizobiaceae	0.446794	0.792992	0.425859	0.793299	5.51974	8.42979	3.92615	-3.98638	8.61707	-0.414505	0.326848	0.414505
Alkaliphilus	Firmicutes	Clostridiaceae	0.474171	0.758956	0.532735	0.799897	-2.20516	-2.35005	-1.61956	1.04803	4.95676	0.190758	0.40625	0.190758
Anaerococcus	Firmicutes	[Tissierellaceae]	0.33509	0.686188	0.338891	0.693933	-1.66427	-2.1812	0.480919	2.45849	5.15001	0.480935	0.289063	0.480935
Ancylobacter	Proteobacteria	Xanthobacteraceae	0.569596	0.829309	0.589663	0.847209	-2.13055	-2.18845	-1.94782	0.336373	5.25287	0.0642691	0.457031	0.0642691
Aquicella	Proteobacteria	Coxiellaceae	0.44753	0.749059	0.463676	0.770146	-1.73113	-2.01805	-0.166377	2.03819	4.72549	0.347484	0.338522	0.347484
Arthrobacter	Actinobacteria	Micrococcaceae	0.62928	0.853654	0.616638	0.861606	-1.47792	-1.44249	-1.62882	-0.34174	6.74154	-0.0470854	0.478599	0.0470854
Asticcacaulis	Proteobacteria	Caulobacteraceae	0.0209898	0.315718	0.00155391	0.0482353	12.9482	13.1881	6.88191	-6.28492	3.20376	-2.11475	0.0117321	2.11475
Azospirillum	Proteobacteria	Rhodospirillaceae	0.0539308	0.438945	0.473154	0.814631	3.57889	2.91023	3.72297	2.38121	4.41493	0.524804	0.354086	0.524804
Bacillus	Firmicutes	Bacillaceae	0.727504	0.890961	0.764852	0.922347	8.06404	8.0784	8.03762	-0.0691516	0.901143	-0.0617109	0.466926	0.0617109
Balneimonas	Proteobacteria	Bradyrhizobiaceae	0.499941	0.769606	0.56984	0.818471	-2.18308	-2.28131	-1.77376	0.401661	4.31745	0.0926195	0.459144	0.0926195
Bosea	Proteobacteria	Bradyrhizobiaceae	0.467289	0.791765	0.193441	0.650358	5.79089	6.0793	4.86853	-1.32533	2.28133	-0.441587	0.280156	0.441587
Bradyrhizobium	Proteobacteria	Bradyrhizobiaceae	0.488121	0.810759	0.579773	0.854071	7.55936	7.44037	7.90756	0.304837	1.42105	0.236585	0.394531	0.236585
Burkholderia	Proteobacteria	Burkholderiaceae	0.132255	0.57755	0.163899	0.591736	7.2917	7.04167	7.66724	0.770844	1.31831	0.575768	0.253907	0.575768
Candidatus Protochlamydia	Chlamydiae	Parachlamydiaceae	0.568663	0.826867	0.585088	0.845527	-2.05765	-2.08486	-1.83006	0.487007	5.23265	0.11391	0.445313	0.11391
Candidatus Rhabdochlamydia	Chlamydiae	Rhabdochlamydiaceae	0.50277	0.778208	0.536959	0.800823	-2.29285	-2.11736	-2.72948	-0.813349	4.45403	-0.165541	0.417969	0.165541
Candidatus Solibacter	Acidobacteria	Solibacteraceae	0.470046	0.774031	0.511101	0.786864	-2.24411	-2.04932	-2.7279	-0.697658	4.3969	-0.133376	0.439689	0.133376
Candidatus Xiphinematobacter	Verrucomicrobia	[Chthoniobacteraceae]	0.479742	0.775315	0.507667	0.790537	-2.1953	-1.99542	-2.6325	-1.01522	4.38955	-0.193403	0.371094	0.193403
Caulobacter	Proteobacteria	Caulobacteraceae	0.548701	0.821664	0.588221	0.837986	-2.34074	-2.42269	-2.04418	0.994194	5.97936	0.151185	0.435798	0.151185
Cellulomonas	Actinobacteria	Cellulomonadaceae	0.306636	0.681303	0.312912	0.665358	-2.04268	-2.38981	2.09584	3.92466	5.7892	0.593278	0.292969	0.593278
Cellvibrio	Proteobacteria	Alteromonadaceae	0.578379	0.833228	0.637843	0.863587	-1.78325	-1.79132	-1.74793	0.125252	5.0906	0.0217845	0.490272	0.0217845
Chryseobacterium	Bacteroidetes	[Weeksellaceae]	0.524796	0.792153	0.517986	0.80863	-1.37207	-1.71894	0.271517	2.07592	5.49975	0.290836	0.346304	0.290836
Collimonas	Proteobacteria	Oxalobacteraceae	0.431501	0.753308	0.489621	0.77536	-2.09676	-1.75519	-2.84726	-1.30213	5.40767	-0.239015	0.385214	0.239015
Corynebacterium	Actinobacteria	Corynebacteriaceae	0.10641	0.456021	0.0632812	0.367661	-1.399	-2.27993	4.32128	5.82659	5.14516	1.03077	0.144532	1.03077
Cryocola	Actinobacteria	Microbacteriaceae	0.477272	0.781667	0.509375	0.7943	-2.38288	-2.18225	-2.9382	-0.876305	4.90014	-0.165328	0.40625	0.165328
DA101	Verrucomicrobia	[Chthoniobacteraceae]	0.148511	0.473326	0.170931	0.577781	-1.14057	-1.99099	2.61366	3.96309	5.00604	0.681322	0.225681	0.681322
Deinococcus	[Thermi]	Deinococcaceae	0.559126	0.820328	0.600936	0.848085	-1.11384	-1.37392	0.619189	1.64474	5.5275	0.251323	0.382813	0.251323
Dermacoccus	Actinobacteria	Dermacoccaceae	0.582759	0.834376	0.693149	0.896388	-0.487117	-0.900106	1.83433	0.49742	5.81027	0.0742249	0.460938	0.0742249
Devosia	Proteobacteria	Hyphomicrobiaceae	0.155325	0.522841	0.199948	0.569029	-0.637042	1.39878	-2.78829	-3.74033	5.48542	-0.620492	0.241246	0.620492
Dokdonella	Proteobacteria	Xanthomonadaceae	0.0346888	0.352637	0.00270433	0.065992	7.98646	8.5847	3.41715	-5.31868	3.02194	-1.69046	0.0234441	1.69046
Dyella	Proteobacteria	Xanthomonadaceae	0.192665	0.593058	0.336075	0.675514	-1.27422	-0.655788	-2.82138	-2.70047	6.2863	-0.449825	0.284047	0.449825
Enhydrobacter	Proteobacteria	Moraxellaceae	0.427238	0.751176	0.458877	0.759764	-2.04508	-1.72992	-2.77596	-1.11293	4.6162	-0.213174	0.386719	0.213174
Enterococcus	Firmicutes	Enterococcaceae	0.436336	0.76544	0.46232	0.767199	-2.02778	-1.61493	-2.80776	-1.63471	4.95027	-0.243664	0.371094	0.243664
Exiguobacterium	Firmicutes	[Exiguobacteraceae]	0.554277	0.808591	0.558207	0.808951	-2.29856	-2.08396	-2.85931	-1.04495	4.6111	-0.195941	0.386719	0.195941
Flavisolibacter	Bacteroidetes	Chitinophagaceae	0.458888	0.75331	0.468381	0.763493	-2.18774	-2.38215	-1.34794	1.48555	5.36812	0.225076	0.36965	0.225076
Flavobacterium	Bacteroidetes	Flavobacteriaceae	0.189065	0.613315	0.141681	0.566608	-1.22868	-1.95946	4.1353	6.03974	6.25643	0.805401	0.230469	0.805401
Flectobacillus	Bacteroidetes	Cytophagaceae	0.570867	0.815781	0.602086	0.851783	-2.14172	-2.28274	-1.84188	0.793035	4.84197	0.142324	0.424125	0.142324
Fusobacterium	Fusobacteria	Fusobacteriaceae	0.533029	0.806368	0.598498	0.839395	-2.05245	-2.19174	-1.62917	0.99162	5.29972	0.170233	0.431907	0.170233
Gemella	Firmicutes	Gemellaceae	0.46721	0.763054	0.517067	0.79656	-2.21814	-2.41954	-1.58344	1.19438	5.1321	0.212047	0.416343	0.212047
Geothrix	Acidobacteria	Holophagaceae	0.507465	0.790036	0.521489	0.793213	-2.18839	-2.40271	-1.51682	1.09682	5.35028	0.159982	0.396887	0.159982
Gordonia	Actinobacteria	Gordoniaceae	0.466743	0.781972	0.538341	0.823374	-1.0429	-1.48346	2.37468	1.81285	6.68666	0.248366	0.375	0.248366
Haemophilus	Proteobacteria	Pasteurellaceae	0.511915	0.776928	0.532117	0.796035	-2.09945	-1.90799	-2.49827	-0.579703	4.24407	-0.135672	0.441406	0.135672
Herbaspirillum	Proteobacteria	Oxalobacteraceae	0.505294	0.783438	0.544677	0.796999	-2.1055	-1.94102	-2.61546	-0.618098	5.05905	-0.0988082	0.435798	0.0988082
Hydrogenophilus	Proteobacteria	Rhodocyclaceae	0.493911	0.753495	0.530417	0.788096	-2.15729	-2.38496	-1.39337	0.834868	4.4965	0.149474	0.404669	0.149474
Janthinobacterium	Proteobacteria	Oxalobacteraceae	0.000389944	0.0205037	0.00112466	0.0455671	11.4958	11.1608	15.0391	3.85019	1.32826	2.82779	0.000274075	2.82779
Jeotgalicoccus	Firmicutes	Staphylococcaceae	0.540405	0.806193	0.566484	0.821789	-2.29055	-2.35721	-1.9807	1.00995	5.77508	0.151877	0.431907	0.151877
Kaistobacter	Proteobacteria	Sphingomonadaceae	0.464981	0.772123	0.52409	0.78762	-2.34655	-2.11647	-2.86499	-0.944838	4.53381	-0.188892	0.421875	0.188892
Lactobacillus	Firmicutes	Lactobacillaceae	0.479451	0.757836	0.521068	0.790666	-2.22787	-2.46381	-1.40175	1.23229	4.34996	0.202275	0.40856	0.202275
Legionella	Proteobacteria	Legionellaceae	0.502467	0.778717	0.531473	0.802439	-2.38678	-2.21266	-2.96493	-0.753559	4.55649	-0.14606	0.421875	0.14606
Leptotrichia	Fusobacteria	Leptotrichiaceae	0.451167	0.761638	0.462758	0.767968	-1.93648	-1.62084	-2.89219	-1.38404	4.07039	-0.332462	0.355469	0.332462
Lysinibacillus	Firmicutes	Planococcaceae	0.524806	0.810848	0.557495	0.82957	-1.04131	-1.30802	2.61893	1.53576	7.20877	0.257006	0.40856	0.257006
Mesorhizobium	Proteobacteria	Phyllobacteriaceae	0.646614	0.863404	0.280331	0.71255	7.57532	7.78157	6.98909	-0.836285	6.28297	-0.143481	0.284047	0.143481
Methylibium	Proteobacteria	Comamonadaceae	0.430423	0.756361	0.529739	0.810831	-1.23556	-1.53167	2.66224	2.5391	6.45971	0.346317	0.398438	0.346317
Methylobacterium	Proteobacteria	Methylobacteriaceae	0.560062	0.823057	0.596368	0.839506	-1.71114	-1.91564	-1.2138	0.761896	6.84262	0.127924	0.455253	0.127924
Microbispora	Actinobacteria	Micrococcaceae	0.484912	0.770652	0.509736	0.788126	-2.14015	-1.95686	-2.73159	-0.627912	4.54044	-0.146676	0.428016	0.146676
Micrococcus	Actinobacteria	Micrococcaceae	0.456183	0.755301	0.495913	0.763709	-2.05531	-1.65997	-2.819	-1.39348	4.50694	-0.249211	0.385214	0.249211
Mycobacterium	Actinobacteria	Mycobacteriaceae	0.198052	0.647032	0.38562	0.770664	6.01049	5.77855	6.34402	0.53572	1.35104	0.379283	0.334631	0.379283
Mycoplana	Proteobacteria	Caulobacteraceae	0.379116	0.714452	0.380932	0.711852	-1.72032	-2.13516	1.20875	2.92749	5.81177	0.457967	0.300782	0.457967
Neisseria	Proteobacteria	Neisseriaceae	0.377408	0.712073	0.469119	0.762246	-2.01941	-1.71293	-2.9059	-1.38857	5.45457	-0.26641	0.350195	0.26641
Nesterenkonia	Actinobacteria	Micrococcaceae	0.433404	0.74718	0.503623	0.786613	-2.25773	-2.48816	-1.56549	1.5912	4.84864	0.258674	0.377432	0.258674
Nitrospira	Nitrospirae	Nitrospiraceae	0.335352	0.666149	0.309083	0.641271	-1.43487	-1.81177	1.38876	2.88203	5.32766	0.493639	0.285157	0.493639
Nonomuraea	Actinobacteria	Streptosporangiaceae	0.497223	0.778971	0.530615	0.792642	-2.10668	-1.85863	-2.82161	-0.379855	4.51759	-0.0856073	0.449219	0.0856073
Novosphingobium	Proteobacteria	Sphingomonadaceae	0.0194581	0.307198	0.0197974	0.257226	4.54616	1.80306	7.42243	7.61869	6.92671	1.11088	0.0976577	1.11088
Paenibacillus	Firmicutes	Paenibacillaceae	0.0824012	0.52038	0.0897493	0.507148	6.51525	6.08578	7.49843	1.44702	1.93351	0.750098	0.207032	0.750098
Pandoraea	Proteobacteria	Burkholderiaceae	0.381365	0.733034	0.484478	0.784433	-2.17106	-1.90491	-2.81391	-1.28858	5.92207	-0.207375	0.396887	0.207375
Paracoccus	Proteobacteria	Rhodobacteraceae	0.672061	0.872834	0.676468	0.891141	-1.74261	-1.74644	-1.72609	0.253475	5.96147	0.0487933	0.480469	0.0487933
Parvibaculum	Proteobacteria	Hyphomicrobiaceae	0.353385	0.757062	0.218905	0.675091	6.98613	8.04545	6.09687	-1.87553	4.49541	-0.372234	0.289063	0.372234
Pedobacter	Bacteroidetes	Sphingobacteriaceae	0.465953	0.753153	0.500429	0.787717	-1.39251	-1.84292	0.912184	2.41309	5.13573	0.376185	0.34375	0.376185
Peptoniphilus	Firmicutes	[Tissierellaceae]	0.465958	0.772695	0.516303	0.801723	-2.32005	-2.22306	-2.71783	-0.376059	4.30557	-0.0801481	0.455253	0.0801481
Perlucidibaca	Proteobacteria	Moraxellaceae	0.431206	0.787748	0.540101	0.845121	7.64852	7.79926	7.20103	-0.817124	3.16175	-0.177576	0.385214	0.177576
Phenylobacterium	Proteobacteria	Caulobacteraceae	0.688849	0.879875	0.696094	0.898651	5.14444	5.17584	5.1002	-0.649964	5.40151	-0.101657	0.398438	0.101657
Planctomyces	Planctomycetes	Planctomycetaceae	0.392285	0.735132	0.388899	0.711824	-1.58366	-1.14304	-2.63022	-1.91875	4.74366	-0.37959	0.315175	0.37959
Polaromonas	Proteobacteria	Comamonadaceae	0.456426	0.797278	0.653571	0.892669	7.14867	6.75281	10.2982	3.0572	4.9768	0.604929	0.386719	0.604929
Polynucleobacter	Proteobacteria	Oxalobacteraceae	0.483007	0.779657	0.509272	0.799513	-1.96678	-2.17174	-1.29549	1.0037	5.26001	0.166961	0.404669	0.166961
Porphyromonas	Bacteroidetes	Porphyromonadaceae	0.55671	0.812931	0.611976	0.841698	-2.34456	-2.39842	-2.05689	0.800323	5.29957	0.180829	0.429688	0.180829
[Prevotella]	Bacteroidetes	[Paraprevotellaceae]	0.518041	0.788263	0.553134	0.814822	-2.32822	-2.15591	-2.83881	-0.489249	4.64879	-0.119747	0.445313	0.119747
Prosthecobacter	Verrucomicrobia	Verrucomicrobiaceae	0.436159	0.768804	0.499665	0.793425	-0.65746	-0.189586	-1.39851	-1.44372	5.01538	-0.222427	0.394531	0.222427
Pseudanabaena	Cyanobacteria	Pseudanabaenaceae	0.612897	0.852268	0.656473	0.877943	0.170226	0.247143	-0.0878535	-0.182473	4.81423	-0.0347518	0.480469	0.0347518
Pseudomonas	Proteobacteria	Pseudomonadaceae	0.191981	0.66521	0.248824	0.692562	13.1211	13.6383	12.2281	-1.6754	2.68061	-0.569919	0.29572	0.569919
Psychrobacter	Proteobacteria	Moraxellaceae	0.487454	0.75937	0.54096	0.808778	-2.15872	-2.34536	-1.69683	0.728223	4.19157	0.202034	0.389105	0.202034
Ralstonia	Proteobacteria	Oxalobacteraceae	0.555901	0.812996	0.609701	0.85192	-2.12851	-2.2316	-1.81284	0.484641	5.24783	0.0718808	0.459144	0.0718808
Rhodanobacter	Proteobacteria	Xanthomonadaceae	0.000719906	0.0336085	0.0010989	0.0455035	15.4336	15.6735	12.091	-3.45041	1.01085	-3.58365	0.000274075	3.58365
Rhodococcus	Actinobacteria	Nocardiaceae	0.473594	0.774483	0.517737	0.798438	-2.26283	-2.00375	-2.90571	-0.567905	4.94929	-0.0914854	0.445313	0.0914854
Rhodoferax	Proteobacteria	Comamonadaceae	0.234561	0.687001	0.0276013	0.296856	7.65319	8.02606	5.54988	-2.41953	3.53974	-0.618266	0.120624	0.618266
Rhodoplanes	Proteobacteria	Hyphomicrobiaceae	0.339402	0.69718	0.446995	0.749113	-1.73648	-1.37629	-2.6771	-1.7181	5.50462	-0.285031	0.346304	0.285031
Roseomonas	Proteobacteria	Acetobacteraceae	0.501721	0.78558	0.550644	0.816619	-2.41464	-2.24031	-2.69211	-0.75293	4.44489	-0.142243	0.424125	0.142243
Salinibacterium	Actinobacteria	Microbacteriaceae	0.00561038	0.109468	0.0135474	0.177458	6.33578	7.16918	-2.68161	-8.99002	3.84809	-2.05132	0.0739319	2.05132
Sediminibacterium	Bacteroidetes	Chitinophagaceae	0.57377	0.82416	0.598189	0.845465	-2.0342	-2.09675	-1.73419	0.940017	5.97586	0.173998	0.447471	0.173998
Shewanella	Proteobacteria	Shewanellaceae	0.493614	0.775677	0.522837	0.796289	-2.36203	-2.20687	-2.92767	-0.868403	4.26081	-0.181421	0.404669	0.181421
Skermanella	Proteobacteria	Rhodospirillaceae	0.492234	0.767351	0.531782	0.791405	-2.21641	-2.40902	-1.47748	1.47685	4.6772	0.258421	0.371094	0.258421
Sphingobium	Proteobacteria	Sphingomonadaceae	0.411622	0.770076	0.366655	0.761243	3.64352	2.25427	5.36988	2.83552	7.12955	0.41692	0.319066	0.41692
Sphingomonas	Proteobacteria	Sphingomonadaceae	0.585575	0.835691	0.857907	0.953532	4.81228	3.90777	4.81228	0.40419	8.17931	0.0596241	0.470817	0.0596241
Sphingopyxis	Proteobacteria	Sphingomonadaceae	0.519844	0.797097	0.561126	0.815023	-2.27536	-2.01323	-2.92375	-0.930449	4.2178	-0.209989	0.410156	0.209989
Spirosoma	Bacteroidetes	Cytophagaceae	0.0960357	0.523014	0.0810525	0.459789	1.56377	3.12268	-1.96061	-4.91965	5.11165	-0.856401	0.175782	0.856401
Staphylococcus	Firmicutes	Staphylococcaceae	0.386296	0.743091	0.480417	0.809892	1.83753	-0.00145986	3.72835	1.44526	6.52475	0.249912	0.390625	0.249912
Stenotrophomonas	Proteobacteria	Xanthomonadaceae	0.257227	0.627021	0.255512	0.584517	-1.96835	-2.38928	1.29382	3.45758	4.9655	0.619595	0.25681	0.619595
Streptococcus	Firmicutes	Streptococcaceae	0.460115	0.783182	0.459607	0.774365	-0.587474	-0.244822	-1.43984	-1.33773	4.40709	-0.241529	0.36965	0.241529
Streptomyces	Actinobacteria	Streptomycetaceae	0.293861	0.724473	0.3696	0.760561	6.96082	6.92458	7.53082	0.867465	1.55315	0.570864	0.315175	0.570864
Sulfuritalea	Proteobacteria	Rhodocyclaceae	0.534674	0.792107	0.557151	0.808617	-2.34107	-2.47689	-1.95215	0.690571	5.29331	0.136573	0.435798	0.136573
Thiomonas	Proteobacteria	Comamonadaceae	0.444696	0.743152	0.503271	0.7802	-2.03487	-1.75007	-2.83484	-1.32138	5.71133	-0.24731	0.373541	0.24731
Turicibacter	Firmicutes	Turicibacteraceae	0.497534	0.787079	0.545132	0.811307	-2.31629	-2.18297	-2.70672	-1.24827	4.44543	-0.252022	0.378906	0.252022
Variovorax	Proteobacteria	Comamonadaceae	0.441167	0.752798	0.475283	0.768624	-2.21363	-1.97795	-2.82972	-0.759173	4.51228	-0.130092	0.433594	0.130092
Virgibacillus	Firmicutes	Bacillaceae	0.686628	0.878296	0.707486	0.898002	-0.94642	-0.859566	-1.29661	0.140665	6.22706	0.0169034	0.490272	0.0169034
Weissella	Firmicutes	Leuconostocaceae	0.456286	0.751451	0.512697	0.791403	-2.30523	-2.53993	-1.5208	1.34595	5.05791	0.237073	0.390625	0.237073
Xanthobacter	Proteobacteria	Xanthobacteraceae	0.688719	0.877137	0.881113	0.960938	2.36955	1.90612	2.40515	0.374135	6.09178	0.0458097	0.48249	0.0458097
Zoogloea	Proteobacteria	Rhodocyclaceae	0.505776	0.798079	0.524313	0.81026	-2.13782	-2.2378	-1.73871	1.19395	6.02425	0.207963	0.404669	0.207963
