# Supplementary material for: Duckweed hosts a taxonomically similar bacterial assemblage as the terrestrial leaf microbiome
Source: PLoS One. 2020 Feb 6;15(2):e0228560. doi: 10.1371/journal.pone.0228560 (PMC7004381; doi:10.1371/journal.pone.0228560)
Supplement: S10 File — This file contains the number of reads for each bacterial ASV found in initial quasi-gnotobiotic duckweed (DAB t0) along with median centered-log ratio of bacterial ASVs found in both DAB t0 and wastewater-inoculated duckweed communities across different time points for both LmDAB and SpDAB communities. (XLSX) [file pone.0228560.s017.xlsx]

## Sheet: DAB_t0_ASV_Reads
sample_id	ASV	reads	Phylum	Family	Genus	tissue	bacteria
432(-)_W_t0A	e83a3788d3b80f4bd452ff12c28a4ef4	491	Firmicutes	Bacillaceae	Bacillus	S_polyrhiza432_9509	none
432(-)_W_t0A	4afaeb2cc5a03e310c7876034bbf6ee0	484	Firmicutes	Bacillaceae	Bacillus	S_polyrhiza432_9509	none
432(-)_W_t0B	e83a3788d3b80f4bd452ff12c28a4ef4	470	Firmicutes	Bacillaceae	Bacillus	S_polyrhiza432_9509	none
432(-)_W_t0A	5ca4a74f051e469d9270a16ced822087	439	Firmicutes	Staphylococcaceae	Staphylococcus	S_polyrhiza432_9509	none
432(-)_W_t0B	4afaeb2cc5a03e310c7876034bbf6ee0	395	Firmicutes	Bacillaceae	Bacillus	S_polyrhiza432_9509	none
432(-)_W_t0A	195466d7195a527a63753ff5d62220b1	381	Firmicutes	Staphylococcaceae	Staphylococcus	S_polyrhiza432_9509	none
370(-)_W_t0B	b103838ad2a7d1906c5cd546335b43e4	269	Proteobacteria	Pseudomonadaceae	Pseudomonas	L_minor370_DWC112	none
370(-)_W_t0B	dc53e28b4918104c37a2b50ac69ab7f1	260	Proteobacteria	Pseudomonadaceae	Pseudomonas	L_minor370_DWC112	none
370(-)_W_t0B	eb45d4246a3bfc50885a9663012db5b4	228	Proteobacteria	Pseudomonadaceae	Pseudomonas	L_minor370_DWC112	none
432(-)_W_t0B	77a52fe2093cf306571ddb42d5718e50	205	Firmicutes	Bacillaceae	Bacillus	S_polyrhiza432_9509	none
432(-)_W_t0B	5ca4a74f051e469d9270a16ced822087	202	Firmicutes	Staphylococcaceae	Staphylococcus	S_polyrhiza432_9509	none
432(-)_W_t0A	1f4555dd646d719a398fcea03a0af8a4	200	Proteobacteria	Enterobacteriaceae	Erwinia	S_polyrhiza432_9509	none
370(-)_W_t0B	f1046a06e35dc408c8490155f2475e58	170	Proteobacteria	Pseudomonadaceae	Pseudomonas	L_minor370_DWC112	none
432(-)_W_t0B	cebe80d9608c827650c1b19a886517d2	153	Firmicutes	Staphylococcaceae	Staphylococcus	S_polyrhiza432_9509	none
432(-)_W_t0A	b699c8aba5ba94ea6ab036723c8f7ff2	150	Firmicutes	Streptococcaceae	Streptococcus	S_polyrhiza432_9509	none
432(-)_W_t0A	a34bae262ecf0ae20706d82d645fb1ec	147	Proteobacteria	Enterobacteriaceae	Erwinia	S_polyrhiza432_9509	none
432(-)_W_t0A	d97a643e742e6ee19fd010e55c5cac01	143	Firmicutes	Staphylococcaceae	Staphylococcus	S_polyrhiza432_9509	none
432(-)_W_t0B	153242d8a8f4eb4596bf126d67aa824f	141	Actinobacteria	Corynebacteriaceae	Corynebacterium	S_polyrhiza432_9509	none
432(-)_W_t0B	195466d7195a527a63753ff5d62220b1	140	Firmicutes	Staphylococcaceae	Staphylococcus	S_polyrhiza432_9509	none
370(-)_W_t0A	76674932d274193334349cb8b2fd1f99	132	Firmicutes	Staphylococcaceae	Staphylococcus	L_minor370_DWC112	none
432(-)_W_t0A	8fde29499d8275d33cdb2acf6e82848b	132	Firmicutes	Bacillaceae	Bacillus	S_polyrhiza432_9509	none
432(-)_W_t0A	e46f8764da6655d6377d978012fe2054	124	Proteobacteria	Enterobacteriaceae	Erwinia	S_polyrhiza432_9509	none
432(-)_W_t0A	ab1258b76f7a21225c66c091a363059c	122	Firmicutes	Bacillaceae	Bacillus	S_polyrhiza432_9509	none
370(-)_W_t0B	68601b992491a2c3a10d6967b31e4e34	116	Proteobacteria	Oxalobacteraceae	Herbaspirillum	L_minor370_DWC112	none
432(-)_W_t0B	1f4555dd646d719a398fcea03a0af8a4	113	Proteobacteria	Enterobacteriaceae	Erwinia	S_polyrhiza432_9509	none
432(-)_W_t0A	e5d7878b92bfd08e15485592e3f6b270	112	Proteobacteria	Moraxellaceae	Acinetobacter	S_polyrhiza432_9509	none
370(-)_W_t0B	e07bb2d0651e6478d0d585a24777232f	106	Proteobacteria	Comamonadaceae	NA	L_minor370_DWC112	none
370(-)_W_t0B	257c00542b444daf8a32e143bd5efc81	102	Firmicutes	Bacillaceae	Bacillus	L_minor370_DWC112	none
432(-)_W_t0B	48e576093989e9968b62bc5d88fad402	101	Proteobacteria	Rhizobiaceae	NA	S_polyrhiza432_9509	none
432(-)_W_t0B	d97a643e742e6ee19fd010e55c5cac01	99	Firmicutes	Staphylococcaceae	Staphylococcus	S_polyrhiza432_9509	none
370(-)_W_t0A	be1418b73cdebad7075c1ed8b9f8dadb	92	Firmicutes	Streptococcaceae	Streptococcus	L_minor370_DWC112	none
432(-)_W_t0B	9c710b8ab937e96c7949b5008c10e205	92	Proteobacteria	Comamonadaceae	NA	S_polyrhiza432_9509	none
432(-)_W_t0A	3a7fc9e06ce0dbb6e2f206a5dd7f3c8f	92	Proteobacteria	Moraxellaceae	Acinetobacter	S_polyrhiza432_9509	none
370(-)_W_t0A	531860aa98a04e83b22364fd1e0cc26c	91	Firmicutes	Streptococcaceae	Streptococcus	L_minor370_DWC112	none
432(-)_W_t0A	be1418b73cdebad7075c1ed8b9f8dadb	87	Firmicutes	Streptococcaceae	Streptococcus	S_polyrhiza432_9509	none
432(-)_W_t0B	706616e8bcf7b15c8670cbc692cc2584	87	Proteobacteria	Enterobacteriaceae	Erwinia	S_polyrhiza432_9509	none
432(-)_W_t0B	867714b8d53bad3a7a1f0a229e3211a7	86	Actinobacteria	Corynebacteriaceae	Corynebacterium	S_polyrhiza432_9509	none
432(-)_W_t0A	e07bb2d0651e6478d0d585a24777232f	84	Proteobacteria	Comamonadaceae	NA	S_polyrhiza432_9509	none
432(-)_W_t0B	497d2a10b14f5491395bc269b97c7644	84	Firmicutes	Aerococcaceae	Alloiococcus	S_polyrhiza432_9509	none
370(-)_W_t0A	195466d7195a527a63753ff5d62220b1	81	Firmicutes	Staphylococcaceae	Staphylococcus	L_minor370_DWC112	none
432(-)_W_t0A	4af7cd8759aa8aca552b13160140b101	81	Proteobacteria	Comamonadaceae	NA	S_polyrhiza432_9509	none
370(-)_W_t0A	5ca4a74f051e469d9270a16ced822087	79	Firmicutes	Staphylococcaceae	Staphylococcus	L_minor370_DWC112	none
432(-)_W_t0B	a34bae262ecf0ae20706d82d645fb1ec	79	Proteobacteria	Enterobacteriaceae	Erwinia	S_polyrhiza432_9509	none
370(-)_W_t0A	b103838ad2a7d1906c5cd546335b43e4	77	Proteobacteria	Pseudomonadaceae	Pseudomonas	L_minor370_DWC112	none
370(-)_W_t0A	5d24b065bb017d3a0430b30f98185a96	74	Actinobacteria	Micrococcaceae	Kocuria	L_minor370_DWC112	none
370(-)_W_t0B	4afaeb2cc5a03e310c7876034bbf6ee0	73	Firmicutes	Bacillaceae	Bacillus	L_minor370_DWC112	none
432(-)_W_t0A	285c64b03884b4e8d17d9bcd12d7080b	72	Proteobacteria	Rhizobiaceae	NA	S_polyrhiza432_9509	none
432(-)_W_t0A	77a52fe2093cf306571ddb42d5718e50	72	Firmicutes	Bacillaceae	Bacillus	S_polyrhiza432_9509	none
432(-)_W_t0A	58dcbc739ccf01e9c4636d41bc947183	69	Proteobacteria	Moraxellaceae	Acinetobacter	S_polyrhiza432_9509	none
432(-)_W_t0A	10c95fc96b8f9da51df07eb7be17f405	68	Proteobacteria	Alcaligenaceae	Achromobacter	S_polyrhiza432_9509	none
432(-)_W_t0B	4af7cd8759aa8aca552b13160140b101	67	Proteobacteria	Comamonadaceae	NA	S_polyrhiza432_9509	none
370(-)_W_t0A	d907425032539d1228ac0a4f5faef2fa	66	Proteobacteria	Enterobacteriaceae	NA	L_minor370_DWC112	none
370(-)_W_t0A	020772440298f61f93ff89112d4e6281	65	Firmicutes	Bacillaceae	Bacillus	L_minor370_DWC112	none
370(-)_W_t0A	6d41fbe380e57210c91baef4354d4f1f	64	Proteobacteria	Pasteurellaceae	Haemophilus	L_minor370_DWC112	none
370(-)_W_t0B	22702251cfa999bbc96ec504cf9e8206	64	Acidobacteria	Koribacteraceae		L_minor370_DWC112	none
432(-)_W_t0A	6b0d16625464d37c7d398d73c7f051f6	63	Firmicutes	Staphylococcaceae	Staphylococcus	S_polyrhiza432_9509	none
370(-)_W_t0B	8d0174d3e6205a5473c402d57e08f56c	63	Proteobacteria	Erythrobacteraceae	NA	L_minor370_DWC112	none
370(-)_W_t0B	2c18c3d3b8ef651108ab2c5f3a498045	63	Proteobacteria	Rhizobiaceae	Agrobacterium	L_minor370_DWC112	none
432(-)_W_t0A	0c04c9e2a18d24acc3dea7409a4b3970	61	Proteobacteria	Moraxellaceae	Perlucidibaca	S_polyrhiza432_9509	none
432(-)_W_t0A	7b30761fd931dc66be0bb0fbb38b085b	61	Proteobacteria	Oxalobacteraceae	Collimonas	S_polyrhiza432_9509	none
432(-)_W_t0A	f1e58b0b5b846e4d1cd8465a6856a075	61	Proteobacteria	Rhizobiaceae	Agrobacterium	S_polyrhiza432_9509	none
370(-)_W_t0A	dc53e28b4918104c37a2b50ac69ab7f1	60	Proteobacteria	Pseudomonadaceae	Pseudomonas	L_minor370_DWC112	none
432(-)_W_t0A	f1046a06e35dc408c8490155f2475e58	60	Proteobacteria	Pseudomonadaceae	Pseudomonas	S_polyrhiza432_9509	none
432(-)_W_t0A	2650d166517ce797957bb668828164e4	58	Actinobacteria	Corynebacteriaceae	Corynebacterium	S_polyrhiza432_9509	none
432(-)_W_t0B	de61729d48a46f20cc68e5c6e4e30dc6	58	Firmicutes	Aerococcaceae	Alloiococcus	S_polyrhiza432_9509	none
370(-)_W_t0A	9cd6693567564c9bc7d23d2e8e3270b3	57	Proteobacteria	Comamonadaceae	Variovorax	L_minor370_DWC112	none
370(-)_W_t0A	e07bb2d0651e6478d0d585a24777232f	57	Proteobacteria	Comamonadaceae	NA	L_minor370_DWC112	none
370(-)_W_t0A	68601b992491a2c3a10d6967b31e4e34	57	Proteobacteria	Oxalobacteraceae	Herbaspirillum	L_minor370_DWC112	none
432(-)_W_t0A	cd632bcc38322bcf75ed7e827df8f1c7	57	Proteobacteria	Alcaligenaceae	Achromobacter	S_polyrhiza432_9509	none
432(-)_W_t0A	d580a739d16798e77306f987b087999f	56	Proteobacteria	Pasteurellaceae	Actinobacillus	S_polyrhiza432_9509	none
432(-)_W_t0A	91f2901b053392f2e5590420ee3bed0b	55	Firmicutes	Streptococcaceae	Streptococcus	S_polyrhiza432_9509	none
432(-)_W_t0A	afaedb4620453e623594d0141c18091e	55	Proteobacteria	Methylophilaceae	NA	S_polyrhiza432_9509	none
370(-)_W_t0A	6b7a318ea83c8f02b99ab9f04deec3ea	55	Proteobacteria	Pasteurellaceae	Haemophilus	L_minor370_DWC112	none
432(-)_W_t0B	62e281ab9460db01d103d83fbe35cc0a	54	Actinobacteria	Streptomycetaceae	Streptomyces	S_polyrhiza432_9509	none
370(-)_W_t0B	195466d7195a527a63753ff5d62220b1	54	Firmicutes	Staphylococcaceae	Staphylococcus	L_minor370_DWC112	none
432(-)_W_t0A	7565f5ca36134d5cdf7f922a413dd8e7	54	Actinobacteria	Micrococcaceae	Micrococcus	S_polyrhiza432_9509	none
370(-)_W_t0B	d4ea8c9812d21ffcc9c3fe95f6689ac4	54	AD3			L_minor370_DWC112	none
432(-)_W_t0A	9266f37c9c328046e59762b7cb5fa127	54	Proteobacteria	Enterobacteriaceae		S_polyrhiza432_9509	none
370(-)_W_t0B	be1418b73cdebad7075c1ed8b9f8dadb	53	Firmicutes	Streptococcaceae	Streptococcus	L_minor370_DWC112	none
432(-)_W_t0A	f6c046149a01b772d139523aaf95960a	52	Proteobacteria	Moraxellaceae	Perlucidibaca	S_polyrhiza432_9509	none
432(-)_W_t0A	2b4908061422f5cc3bd050f2f1198eff	51	Firmicutes	Staphylococcaceae	Staphylococcus	S_polyrhiza432_9509	none
370(-)_W_t0B	488bed358d9a884b1393be94c4e35c7a	50	Proteobacteria	Enterobacteriaceae	NA	L_minor370_DWC112	none
432(-)_W_t0A	e0452a2c430c9538229f1906c223e540	48	Proteobacteria	Halomonadaceae	Halomonas	S_polyrhiza432_9509	none
432(-)_W_t0A	cd570c787d58402daf4e719805569240	48	Proteobacteria	Halomonadaceae	Halomonas	S_polyrhiza432_9509	none
370(-)_W_t0A	8b247541e5a04a772c12369880a75193	48	Proteobacteria	Enterobacteriaceae		L_minor370_DWC112	none
432(-)_W_t0A	51bdbc262c549bf4dd1bd63ead56862f	47	Proteobacteria	Pseudomonadaceae	Pseudomonas	S_polyrhiza432_9509	none
432(-)_W_t0A	d541964a31e949fa13197c1b0fffdbc9	47	Proteobacteria	Comamonadaceae	Limnohabitans	S_polyrhiza432_9509	none
432(-)_W_t0A	e61e83a029436ddd58bf43504f2b42d3	47	Bacteroidetes	[Weeksellaceae]	Chryseobacterium	S_polyrhiza432_9509	none
432(-)_W_t0A	b103838ad2a7d1906c5cd546335b43e4	45	Proteobacteria	Pseudomonadaceae	Pseudomonas	S_polyrhiza432_9509	none
370(-)_W_t0A	a0e0704bb6349d2357fc691e723a7cff	45	Proteobacteria	Brucellaceae	Ochrobactrum	L_minor370_DWC112	none
432(-)_W_t0B	f1e58b0b5b846e4d1cd8465a6856a075	45	Proteobacteria	Rhizobiaceae	Agrobacterium	S_polyrhiza432_9509	none
432(-)_W_t0B	f28a2d388b3e3cd7b6defff23e5585f6	44	Proteobacteria	Pseudomonadaceae	Pseudomonas	S_polyrhiza432_9509	none
432(-)_W_t0A	297016257b98a4dca8e83aaf1ee12e84	44	Actinobacteria	Corynebacteriaceae	Corynebacterium	S_polyrhiza432_9509	none
370(-)_W_t0B	87664e3139d5c2b739355a24ef8662da	44	AD3			L_minor370_DWC112	none
370(-)_W_t0B	77440ce809805b1861468d5ad67b5c1a	43	Firmicutes	Streptococcaceae	Streptococcus	L_minor370_DWC112	none
370(-)_W_t0A	5d56ee4de4ab24623a85ec57234e6a71	43	Proteobacteria	Burkholderiaceae	Burkholderia	L_minor370_DWC112	none
432(-)_W_t0A	0d0248609034ae29a5779fe8e4bef440	43	Proteobacteria	Pasteurellaceae	Actinobacillus	S_polyrhiza432_9509	none
432(-)_W_t0A	1db738d08a96e048404a571dc6f798be	42	Proteobacteria	Hyphomicrobiaceae	Devosia	S_polyrhiza432_9509	none
432(-)_W_t0A	0b1b904af17261f352aba04d513064ac	42	Proteobacteria	Oxalobacteraceae		S_polyrhiza432_9509	none
370(-)_W_t0B	e87db2c6c6358a643e04819a26d83c66	41	Proteobacteria	Rhodocyclaceae	Hydrogenophilus	L_minor370_DWC112	none
432(-)_W_t0B	baab0fadd936a355cd18b3919d9dcdbc	40	Proteobacteria	Moraxellaceae	Moraxella	S_polyrhiza432_9509	none
370(-)_W_t0B	76674932d274193334349cb8b2fd1f99	39	Firmicutes	Staphylococcaceae	Staphylococcus	L_minor370_DWC112	none
432(-)_W_t0A	66fe7b08dedb8be2f70da2d3bc1cf65d	39	Proteobacteria	Pseudomonadaceae	Pseudomonas	S_polyrhiza432_9509	none
432(-)_W_t0A	a25b1b88402fad8fa16715d18fd7795e	39	Actinobacteria	Microbacteriaceae	Cryocola	S_polyrhiza432_9509	none
432(-)_W_t0A	c6059329b6398703205f6d25b7e8a649	39	Bacteroidetes	[Weeksellaceae]	Chryseobacterium	S_polyrhiza432_9509	none
370(-)_W_t0A	e83a3788d3b80f4bd452ff12c28a4ef4	39	Firmicutes	Bacillaceae	Bacillus	L_minor370_DWC112	none
370(-)_W_t0B	0874cee4dc3b179ff3cabeef7dde0708	39	Acidobacteria	Koribacteraceae		L_minor370_DWC112	none
432(-)_W_t0B	2650d166517ce797957bb668828164e4	38	Actinobacteria	Corynebacteriaceae	Corynebacterium	S_polyrhiza432_9509	none
370(-)_W_t0B	cc9b7326972086de50e6d9417a0a5050	38	Acidobacteria			L_minor370_DWC112	none
432(-)_W_t0A	671148edcae8e9de3112273a1294fa80	38	Proteobacteria	Comamonadaceae		S_polyrhiza432_9509	none
432(-)_W_t0A	dc53e28b4918104c37a2b50ac69ab7f1	37	Proteobacteria	Pseudomonadaceae	Pseudomonas	S_polyrhiza432_9509	none
370(-)_W_t0A	c4c47667e59a7183d462b5cd80d0020a	37	Proteobacteria	Pseudomonadaceae	NA	L_minor370_DWC112	none
370(-)_W_t0A	b693bffc583d95c705e545ea1a48ed1c	37	Actinobacteria	Corynebacteriaceae	Corynebacterium	L_minor370_DWC112	none
370(-)_W_t0A	4afaeb2cc5a03e310c7876034bbf6ee0	37	Firmicutes	Bacillaceae	Bacillus	L_minor370_DWC112	none
370(-)_W_t0A	e4c1bacc41b042bb0b3c11c5f54c5e28	36	Proteobacteria	Burkholderiaceae	Burkholderia	L_minor370_DWC112	none
370(-)_W_t0B	5541e033d7e15bc45b59b4b93cea717b	35	Proteobacteria	Enterobacteriaceae	NA	L_minor370_DWC112	none
370(-)_W_t0A	6e75d0f4c32200103d219921afd0124a	35	Proteobacteria	Oxalobacteraceae	Herbaspirillum	L_minor370_DWC112	none
432(-)_W_t0A	2e85dc97f39bc94994f119a0ed08d52b	35	Actinobacteria	Microbacteriaceae	Cryocola	S_polyrhiza432_9509	none
370(-)_W_t0B	643658a7f6f17d8fe98c545cb1ab003c	35	Proteobacteria	Oxalobacteraceae		L_minor370_DWC112	none
370(-)_W_t0A	8bd78863418832b55bcd3377c012271c	34	Firmicutes	Bacillaceae	Virgibacillus	L_minor370_DWC112	none
370(-)_W_t0B	ff8cb557d62e95ae3ba465066e64cad0	34	Proteobacteria	Enterobacteriaceae	NA	L_minor370_DWC112	none
432(-)_W_t0B	eb4906f2025583cb35635cd9add1a663	34	Proteobacteria	Moraxellaceae	Acinetobacter	S_polyrhiza432_9509	none
370(-)_W_t0B	01f822dfb97238b8045848e0c6e69514	33	Actinobacteria	Micrococcaceae	Micrococcus	L_minor370_DWC112	none
370(-)_W_t0A	1ac6a8e0a789b795464e1ddb32bc80f9	33	Firmicutes	Carnobacteriaceae	Granulicatella	L_minor370_DWC112	none
370(-)_W_t0A	6b61376dfac4f9790b099fd9de8a74d5	33	Actinobacteria	Corynebacteriaceae	Corynebacterium	L_minor370_DWC112	none
432(-)_W_t0B	6eaf1995c6986e57a4799325a72b96b7	33	Actinobacteria	Corynebacteriaceae	Corynebacterium	S_polyrhiza432_9509	none
370(-)_W_t0B	989204a6f8f13b0519f460f41c474aab	33	Proteobacteria	Rhizobiaceae	Agrobacterium	L_minor370_DWC112	none
370(-)_W_t0A	643658a7f6f17d8fe98c545cb1ab003c	33	Proteobacteria	Oxalobacteraceae		L_minor370_DWC112	none
370(-)_W_t0B	eebcbd5159f222871185779f6faca02e	32	Proteobacteria	Phyllobacteriaceae	Mesorhizobium	L_minor370_DWC112	none
370(-)_W_t0A	1155a48108c295d2f1f34aacc9bd96f1	32	Firmicutes	Bacillaceae	Bacillus	L_minor370_DWC112	none
370(-)_W_t0A	72dd9bb2abdf83f98419b57e2eef710a	31	Firmicutes	Carnobacteriaceae	Granulicatella	L_minor370_DWC112	none
432(-)_W_t0A	1b178df366ea881038b47b56127b612f	31	Proteobacteria	Bradyrhizobiaceae	Bradyrhizobium	S_polyrhiza432_9509	none
370(-)_W_t0A	dd0fad4159dabf15687a4c554cdfb8e6	30	Proteobacteria	Rhodobacteraceae	Paracoccus	L_minor370_DWC112	none
370(-)_W_t0B	58dba2aa2e56507225fe1a55ab1b85e6	30	Proteobacteria	Erythrobacteraceae	NA	L_minor370_DWC112	none
370(-)_W_t0B	8b29b312acfa4d4800f0dd4ff6efce8f	30	Proteobacteria	Rhodocyclaceae	Hydrogenophilus	L_minor370_DWC112	none
432(-)_W_t0A	53ecd283bdd4f2da6030337fd401e957	30	Proteobacteria	Oxalobacteraceae	Collimonas	S_polyrhiza432_9509	none
432(-)_W_t0A	79c461a5e71413090f518a64da754d0a	29	Proteobacteria	Enterobacteriaceae	Serratia	S_polyrhiza432_9509	none
370(-)_W_t0A	bd49a3abcdc2ce4016c2fecb91d79628	29	Proteobacteria	Phyllobacteriaceae	Phyllobacterium	L_minor370_DWC112	none
432(-)_W_t0A	ccac39f4a3183948cb233bf8771322fc	29	Proteobacteria	Hyphomicrobiaceae	Devosia	S_polyrhiza432_9509	none
370(-)_W_t0A	74773af79a981d7d2424bf7497fe280e	29	Proteobacteria	Comamonadaceae		L_minor370_DWC112	none
370(-)_W_t0A	96878308cea824aa070f240e218ee3d2	28	Firmicutes	Bacillaceae	Virgibacillus	L_minor370_DWC112	none
370(-)_W_t0B	c0fe436cbcb7e1fc52c3758659bcba63	28	Proteobacteria	Erythrobacteraceae	NA	L_minor370_DWC112	none
370(-)_W_t0A	41bb6fb8632322de7e8137e822ca267b	28	Proteobacteria	Moraxellaceae	Acinetobacter	L_minor370_DWC112	none
432(-)_W_t0A	ae7c887b12026d8f2f6b4fbdde79d82c	28	Proteobacteria	Sinobacteraceae		S_polyrhiza432_9509	none
432(-)_W_t0A	94493a74e6d2882ba600470193f87355	27	Actinobacteria	Micrococcaceae	Micrococcus	S_polyrhiza432_9509	none
432(-)_W_t0A	ef941de9ecbfeead31f30db0b6dc2173	27	Acidobacteria	Koribacteraceae		S_polyrhiza432_9509	none
432(-)_W_t0B	826f2fe1288a9adaf3c5dacf7f232d8b	27	Proteobacteria	Oxalobacteraceae		S_polyrhiza432_9509	none
432(-)_W_t0A	75a8d81a773c9eb7d6ed5004a4d5c00a	26	Firmicutes	Streptococcaceae	Streptococcus	S_polyrhiza432_9509	none
432(-)_W_t0A	011c4613181ff63bb26d6042b653e3e9	26	Proteobacteria	[Chromatiaceae]	Rheinheimera	S_polyrhiza432_9509	none
370(-)_W_t0A	dc56c2aa7c5081b5ea218a8000c31dbf	26	Actinobacteria	Micrococcaceae		L_minor370_DWC112	none
432(-)_W_t0B	afaedb4620453e623594d0141c18091e	25	Proteobacteria	Methylophilaceae	NA	S_polyrhiza432_9509	none
370(-)_W_t0B	31a946980d008800fbb1c28da29148e7	25	Proteobacteria	Oxalobacteraceae		L_minor370_DWC112	none
370(-)_W_t0A	986bc6d6c69c0eeb047d8ada42a19cb7	24	Proteobacteria	Sphingomonadaceae	Sphingomonas	L_minor370_DWC112	none
370(-)_W_t0A	0c1f652c625772370a95a3a803d04dd7	24	Proteobacteria	Brucellaceae	Ochrobactrum	L_minor370_DWC112	none
370(-)_W_t0B	f81290108be8d5587b31d19041bf7b1e	24	Firmicutes	Bacillaceae	Bacillus	L_minor370_DWC112	none
370(-)_W_t0A	ad529455d38c4d28c1a2dfc9bd4663ee	24	Bacteroidetes	Chitinophagaceae		L_minor370_DWC112	none
432(-)_W_t0B	671148edcae8e9de3112273a1294fa80	24	Proteobacteria	Comamonadaceae		S_polyrhiza432_9509	none
432(-)_W_t0B	73b09466672f486631241de9e9ba8ef4	23	Firmicutes	Streptococcaceae	Streptococcus	S_polyrhiza432_9509	none
370(-)_W_t0A	88ac51aaaad59cc38699b62cf5b89d51	23	Proteobacteria	Neisseriaceae	Neisseria	L_minor370_DWC112	none
370(-)_W_t0A	6a2b496a0d718a0df63529eae606cac5	23	Proteobacteria	Neisseriaceae	Neisseria	L_minor370_DWC112	none
370(-)_W_t0A	87881af3d3f826f8cedc3761e6f05a6a	23	Firmicutes	Gemellaceae	NA	L_minor370_DWC112	none
432(-)_W_t0B	84af2f7969cecc6c686c8d8e9fd7f95b	23	Proteobacteria	Moraxellaceae	Moraxella	S_polyrhiza432_9509	none
432(-)_W_t0B	c4ce854efbcdc8eb7305e3ea2c8e2251	23	Proteobacteria	Bradyrhizobiaceae	Bradyrhizobium	S_polyrhiza432_9509	none
370(-)_W_t0A	73da2638efc1f766e9c09df6737d24bb	23	Proteobacteria	Moraxellaceae	Acinetobacter	L_minor370_DWC112	none
370(-)_W_t0A	163a603cd6aea19acfa84a7f3ba28523	23	Actinobacteria			L_minor370_DWC112	none
432(-)_W_t0A	11b3304655e10cfa51fee415cbbe97cb	23	Acidobacteria	Koribacteraceae		S_polyrhiza432_9509	none
370(-)_W_t0B	79db54de20bfcc782d9e9a5de5de8b01	22	AD3			L_minor370_DWC112	none
370(-)_W_t0A	4009025aba2d543c4b5812f60e6643f6	21	Proteobacteria	Sphingomonadaceae	Sphingomonas	L_minor370_DWC112	none
432(-)_W_t0A	67371d9f1f3f5fb5ce935107b15488a1	21	Proteobacteria	Comamonadaceae	Rhodoferax	S_polyrhiza432_9509	none
432(-)_W_t0A	b271ffbd357b54a4fd6cf492b79e62f6	21	Proteobacteria	Hyphomicrobiaceae	Devosia	S_polyrhiza432_9509	none
432(-)_W_t0A	2188618efef0b3f0f29d376eb9826a3f	21	Proteobacteria	Moraxellaceae	Acinetobacter	S_polyrhiza432_9509	none
370(-)_W_t0B	40689b5b3fe6a52429ef2b02223cd79a	21	Proteobacteria	Rhodospirillaceae		L_minor370_DWC112	none
432(-)_W_t0A	74aace94126b7596da47e0c34167820e	21	Proteobacteria	Sinobacteraceae		S_polyrhiza432_9509	none
432(-)_W_t0A	0e18abb0c79b03e44270d0a46d03c0ac	20	Proteobacteria	Sphingomonadaceae	Sphingopyxis	S_polyrhiza432_9509	none
432(-)_W_t0A	6a51a452d1a83fb05e2555a8aad21f69	20	Proteobacteria	Enterobacteriaceae	NA	S_polyrhiza432_9509	none
370(-)_W_t0A	2217504de84756b7ed9a463d5888a1fc	20	Actinobacteria	Micrococcaceae	Kocuria	L_minor370_DWC112	none
432(-)_W_t0A	5d56ee4de4ab24623a85ec57234e6a71	20	Proteobacteria	Burkholderiaceae	Burkholderia	S_polyrhiza432_9509	none
370(-)_W_t0A	94d0a65f3219d9d79e1dfe0de4921e34	20	Firmicutes	Bacillaceae	Bacillus	L_minor370_DWC112	none
370(-)_W_t0A	e9d61cdfb718cb9c8c892531a6f1b1fb	20	Actinobacteria	Actinomycetaceae	Actinomyces	L_minor370_DWC112	none
370(-)_W_t0A	a290a9cfb714b1b7678e8e7ed960ae47	20	Bacteroidetes	Chitinophagaceae		L_minor370_DWC112	none
370(-)_W_t0A	584a97a5ae44b919f1476a96736d4875	20	Proteobacteria	Bacteriovoracaceae		L_minor370_DWC112	none
432(-)_W_t0A	2f2b4d03f3d05fb90e99583ef0a20bd0	20	Bacteroidetes			S_polyrhiza432_9509	none
432(-)_W_t0A	652f28153f578b543226ad0c487f6cf2	19	Proteobacteria	Rhodocyclaceae	Zoogloea	S_polyrhiza432_9509	none
370(-)_W_t0A	2c84ddc7a24a9fccbcbe390f97d4d9b1	19	Actinobacteria	Micrococcaceae	Rothia	L_minor370_DWC112	none
432(-)_W_t0A	b27c7985f7eb86de0fb947ecc5a6fc0c	19	Actinobacteria	Micrococcaceae	Rothia	S_polyrhiza432_9509	none
370(-)_W_t0A	e4735b8c90268a93f27944a4b4cb33d0	19	Firmicutes	Gemellaceae	NA	L_minor370_DWC112	none
370(-)_W_t0A	c0fe436cbcb7e1fc52c3758659bcba63	19	Proteobacteria	Erythrobacteraceae	NA	L_minor370_DWC112	none
432(-)_W_t0A	2e7c9a507ed56040142cf992d8fb47f4	19	Actinobacteria	Dermacoccaceae	Dermacoccus	S_polyrhiza432_9509	none
432(-)_W_t0A	0e56786d5f3fb13a6d2568c5c40816d9	19	Proteobacteria	Moraxellaceae	Acinetobacter	S_polyrhiza432_9509	none
370(-)_W_t0B	25af48d515d5364cd28f996fea79782a	19	Proteobacteria	Sinobacteraceae		L_minor370_DWC112	none
370(-)_W_t0B	f6a6433e2d4b52eaa5850be943d62081	19	Proteobacteria	Sinobacteraceae		L_minor370_DWC112	none
370(-)_W_t0A	0c83a3536fbe64cef993d7f19ced2289	18	Proteobacteria	Enterobacteriaceae	NA	L_minor370_DWC112	none
432(-)_W_t0A	3a0cea731c7a0e90a1ef73cb3c5aa8f6	18	Proteobacteria	Neisseriaceae	NA	S_polyrhiza432_9509	none
432(-)_W_t0B	757fce18d4e9449ff897e210f6f30681	18	Proteobacteria	Xanthomonadaceae	NA	S_polyrhiza432_9509	none
432(-)_W_t0A	0215477b89073fcd03866a4de19fb758	18	Proteobacteria	Halomonadaceae	Halomonas	S_polyrhiza432_9509	none
432(-)_W_t0A	8bb13206b866197dd5295521e76a5c7b	18	Proteobacteria	Hyphomicrobiaceae	Devosia	S_polyrhiza432_9509	none
370(-)_W_t0A	c50aa760a86c7bffbca89394a9db7045	18	Actinobacteria	Microbacteriaceae	Curtobacterium	L_minor370_DWC112	none
432(-)_W_t0A	84620073aad8391f7d03353888a166aa	18	Proteobacteria	Pasteurellaceae	Aggregatibacter	S_polyrhiza432_9509	none
370(-)_W_t0A	ce6caab7c7844c9e0475a8c66c1f8e86	18	Actinobacteria			L_minor370_DWC112	none
370(-)_W_t0A	5bc7bfbbe579da8381d2d4a0c9d96262	18	Proteobacteria	Aeromonadaceae		L_minor370_DWC112	none
432(-)_W_t0A	30764ed6210dddb576255a27ff10b4e4	17	Proteobacteria	Pseudomonadaceae	Pseudomonas	S_polyrhiza432_9509	none
370(-)_W_t0A	eb639389024f418cdcfec7941615ae8a	17	Proteobacteria	Rhodobacteraceae	Paracoccus	L_minor370_DWC112	none
370(-)_W_t0B	6d41fbe380e57210c91baef4354d4f1f	17	Proteobacteria	Pasteurellaceae	Haemophilus	L_minor370_DWC112	none
432(-)_W_t0B	f915c3b1ceaf78a4d8a993ee65116497	17	Proteobacteria	Caulobacteraceae	Caulobacter	S_polyrhiza432_9509	none
370(-)_W_t0A	740d89512fdc49a0dc8775c2d3ea54f8	17	Firmicutes	Bacillaceae	Bacillus	L_minor370_DWC112	none
370(-)_W_t0A	83b99122b1c62d69c359f478cfa0c173	17	Actinobacteria			L_minor370_DWC112	none
370(-)_W_t0A	7bd7feab2e9e6306b7ae6e37ad245249	17	Proteobacteria	Bacteriovoracaceae		L_minor370_DWC112	none
370(-)_W_t0A	de518d72de9cb1548b788d7b7a473093	17	Proteobacteria			L_minor370_DWC112	none
370(-)_W_t0B	ba50d994dd976622c59731043190645f	17	Acidobacteria			L_minor370_DWC112	none
370(-)_W_t0B	2a8e6be9073bfbb95d78c88a11b552d2	17	Acidobacteria	Acidobacteriaceae		L_minor370_DWC112	none
432(-)_W_t0B	3dc2e4f93e6aaca0b2f341871cce42d2	16	Proteobacteria	Hyphomicrobiaceae	Devosia	S_polyrhiza432_9509	none
370(-)_W_t0B	d2f3f2da22849c82f36f4445a46b03da	16	Acidobacteria	Solibacteraceae	Candidatus Solibacter	L_minor370_DWC112	none
432(-)_W_t0A	fada03f689c22b4b9777dd10a663ec0b	16	Acidobacteria	Solibacteraceae	Candidatus Solibacter	S_polyrhiza432_9509	none
370(-)_W_t0B	5d56ee4de4ab24623a85ec57234e6a71	16	Proteobacteria	Burkholderiaceae	Burkholderia	L_minor370_DWC112	none
432(-)_W_t0A	3ac07a1383388048b14f3e8f18b7cce1	16	Firmicutes	Bacillaceae	Bacillus	S_polyrhiza432_9509	none
432(-)_W_t0A	1155a48108c295d2f1f34aacc9bd96f1	16	Firmicutes	Bacillaceae	Bacillus	S_polyrhiza432_9509	none
370(-)_W_t0B	f7c4e5ea8e40bb9b34ee3b7f17238c76	16	Acidobacteria			L_minor370_DWC112	none
432(-)_W_t0A	01f8d539f643b442231cfa3b378db683	15	Proteobacteria	Rhodobacteraceae	Rhodobacter	S_polyrhiza432_9509	none
432(-)_W_t0B	011c4613181ff63bb26d6042b653e3e9	15	Proteobacteria	[Chromatiaceae]	Rheinheimera	S_polyrhiza432_9509	none
370(-)_W_t0A	8d0174d3e6205a5473c402d57e08f56c	15	Proteobacteria	Erythrobacteraceae	NA	L_minor370_DWC112	none
432(-)_W_t0A	7e497ed374384edf151078c9996c9915	15	Proteobacteria	Caulobacteraceae	Mycoplana	S_polyrhiza432_9509	none
370(-)_W_t0A	94493a74e6d2882ba600470193f87355	15	Actinobacteria	Micrococcaceae	Micrococcus	L_minor370_DWC112	none
370(-)_W_t0B	27d67c8f59b63c42360b434e8fdcef99	15	Proteobacteria	Xanthomonadaceae	Luteimonas	L_minor370_DWC112	none
432(-)_W_t0A	264669847f54aa500a41554add40f980	15	Acidobacteria	Solibacteraceae	Candidatus Solibacter	S_polyrhiza432_9509	none
432(-)_W_t0B	416b7d2453a4872f793475b43aa59a4a	15	Proteobacteria	Rhizobiaceae	Agrobacterium	S_polyrhiza432_9509	none
370(-)_W_t0A	7bcba70a9a50f442994d5329b14974c3	15	Proteobacteria	Xanthomonadaceae		L_minor370_DWC112	none
370(-)_W_t0A	9e90f3808c31a6e3de8ab2c60660142c	14	Proteobacteria	Comamonadaceae	Variovorax	L_minor370_DWC112	none
432(-)_W_t0B	287b67acd55d2385cc1eea6fa0f2d755	14	Proteobacteria	Xanthomonadaceae	Rhodanobacter	S_polyrhiza432_9509	none
432(-)_W_t0B	8e65effc8c0490480914fb2a5ef91bbb	14	Proteobacteria	Rhizobiaceae	Rhizobium	S_polyrhiza432_9509	none
370(-)_W_t0A	fd7e699d6a1539ee0e7775f260c99b77	14	Proteobacteria	Rhodobacteraceae	Paracoccus	L_minor370_DWC112	none
432(-)_W_t0B	0fc633790560df1cfae7366f52161522	14	Bacteroidetes	[Weeksellaceae]	Chryseobacterium	S_polyrhiza432_9509	none
432(-)_W_t0A	7d94bfb884d12828d768696904afa8fb	14	Proteobacteria	Burkholderiaceae	Burkholderia	S_polyrhiza432_9509	none
370(-)_W_t0A	39e379917cdbe4b6bed84d27cbdd7542	14	Gemmatimonadetes			L_minor370_DWC112	none
370(-)_W_t0A	936cbe4b789eac326816d65dad5bad15	14	Actinobacteria			L_minor370_DWC112	none
370(-)_W_t0B	de7a1e47c36a2c18a40e375ba153faac	14	Acidobacteria			L_minor370_DWC112	none
370(-)_W_t0B	ff702754a78ce463e5849ab1219497c4	14	Proteobacteria	Rhodospirillaceae		L_minor370_DWC112	none
370(-)_W_t0B	c918f4d20d7a65a5f6f84d26c316016d	14	Acidobacteria			L_minor370_DWC112	none
370(-)_W_t0B	dc56c2aa7c5081b5ea218a8000c31dbf	14	Actinobacteria	Micrococcaceae		L_minor370_DWC112	none
370(-)_W_t0B	70b106035854fdd4409be4c364bc02e3	14	Verrucomicrobia	auto67_4W		L_minor370_DWC112	none
432(-)_W_t0A	bdb21820155ac1092ff2c61981e6c0b3	14	Proteobacteria	Neisseriaceae		S_polyrhiza432_9509	none
432(-)_W_t0A	31ef1ff06569962aa8ec23154c84068b	13	Firmicutes	Staphylococcaceae	Salinicoccus	S_polyrhiza432_9509	none
432(-)_W_t0B	b803835493c767ccc13a4a4a10bd5c8e	13	Proteobacteria	Neisseriaceae	NA	S_polyrhiza432_9509	none
432(-)_W_t0A	eebcbd5159f222871185779f6faca02e	13	Proteobacteria	Phyllobacteriaceae	Mesorhizobium	S_polyrhiza432_9509	none
432(-)_W_t0B	eebcbd5159f222871185779f6faca02e	13	Proteobacteria	Phyllobacteriaceae	Mesorhizobium	S_polyrhiza432_9509	none
370(-)_W_t0B	f0daf0b0d4a02a4d945fda5f90e6f3ce	13	Proteobacteria	Sphingomonadaceae	Kaistobacter	L_minor370_DWC112	none
432(-)_W_t0B	30c5e64b536c243dd3fe77d517df3b1c	13	Proteobacteria	Rhodospirillaceae	Inquilinus	S_polyrhiza432_9509	none
370(-)_W_t0A	7efa0d6a42b0a2dc91eb219d143dec0d	13	Proteobacteria	Oxalobacteraceae	Cupriavidus	L_minor370_DWC112	none
432(-)_W_t0A	fa0ce3b2d63c400a8c4d991b835758ba	13	Proteobacteria	Alteromonadaceae	Cellvibrio	S_polyrhiza432_9509	none
370(-)_W_t0B	24720d6dbee41caf36e4e272ac5190cb	13	Acidobacteria	Solibacteraceae	Candidatus Solibacter	L_minor370_DWC112	none
432(-)_W_t0B	356a9330fbe62e36b97b991705d2c9e1	13	Firmicutes	Bacillaceae	Bacillus	S_polyrhiza432_9509	none
370(-)_W_t0A	a2b0efa530a624aa47af38dfff582c89	13	Proteobacteria			L_minor370_DWC112	none
370(-)_W_t0A	a6811418a95ee64325d36e66b31a87ab	13	Proteobacteria			L_minor370_DWC112	none
370(-)_W_t0B	130f86ba079068f6e5d0d81c94b7d242	13	Acidobacteria	Koribacteraceae		L_minor370_DWC112	none
432(-)_W_t0A	1c1c1a1b64ebcf895542e4c0b81fc960	12	Proteobacteria	Rhodobacteraceae	Rhodobacter	S_polyrhiza432_9509	none
432(-)_W_t0A	cb3c102a0b9136b5392c800fd22f4ad3	12	Proteobacteria	Rhizobiaceae	Rhizobium	S_polyrhiza432_9509	none
370(-)_W_t0B	0c1f652c625772370a95a3a803d04dd7	12	Proteobacteria	Brucellaceae	Ochrobactrum	L_minor370_DWC112	none
370(-)_W_t0A	a503284251014af918d421ec9ba08203	12	Proteobacteria	Sphingomonadaceae	Novosphingobium	L_minor370_DWC112	none
432(-)_W_t0A	2d1e09e864537f979cf09cdebe85d925	12	Proteobacteria	Neisseriaceae	NA	S_polyrhiza432_9509	none
432(-)_W_t0B	5dc0969e85902503262faa9fe84844a9	12	Proteobacteria	Rhodospirillaceae	Inquilinus	S_polyrhiza432_9509	none
370(-)_W_t0B	460091e6dd5dc1a2f80ae0d5a341f101	12	Proteobacteria	Pasteurellaceae	Haemophilus	L_minor370_DWC112	none
432(-)_W_t0B	f81290108be8d5587b31d19041bf7b1e	12	Firmicutes	Bacillaceae	Bacillus	S_polyrhiza432_9509	none
370(-)_W_t0A	e7b9ffae40ecca856b5e1d975f26734a	12	Proteobacteria			L_minor370_DWC112	none
370(-)_W_t0A	9fad91f26fbef387f008bd8594201178	12	Proteobacteria	Xanthomonadaceae		L_minor370_DWC112	none
370(-)_W_t0B	f3881bb82f84e611252dafa5933b67bc	12	Acidobacteria			L_minor370_DWC112	none
370(-)_W_t0A	a7bc3d986a158d2385b1dfa7103ca580	11	Firmicutes	Streptococcaceae	Streptococcus	L_minor370_DWC112	none
370(-)_W_t0B	3715800225133250f11c74df858ba888	11	Firmicutes	Clostridiaceae	Proteiniclasticum	L_minor370_DWC112	none
432(-)_W_t0A	f2f4906e1e83a92d205d2728110443ad	11	Actinobacteria	Propionibacteriaceae	Propionibacterium	S_polyrhiza432_9509	none
370(-)_W_t0B	93ca53935fd0ba03c0b6d6cdbb977a80	11	Firmicutes	Gemellaceae	NA	L_minor370_DWC112	none
370(-)_W_t0A	7e497ed374384edf151078c9996c9915	11	Proteobacteria	Caulobacteraceae	Mycoplana	L_minor370_DWC112	none
432(-)_W_t0B	229c1a1090ff4c383c0e16bd59cc16ee	11	Proteobacteria	Oxalobacteraceae	Janthinobacterium	S_polyrhiza432_9509	none
370(-)_W_t0B	652b2a9c819b0640a1124802dc0f205a	11	Proteobacteria	Moraxellaceae	Acinetobacter	L_minor370_DWC112	none
370(-)_W_t0A	ada25de1d68ca2d03119098ec16a9799	11	Proteobacteria			L_minor370_DWC112	none
370(-)_W_t0B	1fa2d83666ac236924f64689ef5963e1	11	Proteobacteria			L_minor370_DWC112	none
370(-)_W_t0B	3d2cbbf031a7779b4ed8958a983c9492	11	Verrucomicrobia	auto67_4W		L_minor370_DWC112	none
370(-)_W_t0B	6b3da1e570eee5d3de8e32f4d6556460	11	AD3			L_minor370_DWC112	none
370(-)_W_t0B	b538c78cbe297b780c866dbaf17eb591	11	AD3			L_minor370_DWC112	none
370(-)_W_t0B	b0a514eb4c9ddb7b9d1d934f84e18d92	11	Proteobacteria	Sphingomonadaceae		L_minor370_DWC112	none
370(-)_W_t0B	963e360d27f12690d0d90377b6e2904a	11	Proteobacteria	Sphingomonadaceae		L_minor370_DWC112	none
370(-)_W_t0B	cf4039a1ea927f0ba00d5be6985843b9	11	Proteobacteria	Sinobacteraceae		L_minor370_DWC112	none
370(-)_W_t0A	2ffc37e0938c3cc2c1faebe74a5702d1	10	Firmicutes	Veillonellaceae	Veillonella	L_minor370_DWC112	none
432(-)_W_t0A	39e2ce1221b004b8e4f646f035262180	10	Proteobacteria	Shewanellaceae	Shewanella	S_polyrhiza432_9509	none
370(-)_W_t0B	1759b0e476f1578db75629f505bfd45c	10	Firmicutes	Clostridiaceae	Proteiniclasticum	L_minor370_DWC112	none
432(-)_W_t0B	73510b8343e4012f35438a6bf7a038e3	10	Firmicutes	[Tissierellaceae]	Peptoniphilus	S_polyrhiza432_9509	none
370(-)_W_t0A	ab7b11b1786d5ac6a6d7e51352a42a0d	10	Proteobacteria	Sphingomonadaceae	Novosphingobium	L_minor370_DWC112	none
370(-)_W_t0B	afaedb4620453e623594d0141c18091e	10	Proteobacteria	Methylophilaceae	NA	L_minor370_DWC112	none
370(-)_W_t0A	e87db2c6c6358a643e04819a26d83c66	10	Proteobacteria	Rhodocyclaceae	Hydrogenophilus	L_minor370_DWC112	none
370(-)_W_t0B	1ac6a8e0a789b795464e1ddb32bc80f9	10	Firmicutes	Carnobacteriaceae	Granulicatella	L_minor370_DWC112	none
370(-)_W_t0B	aa3b95d8e1a52bf81093b023136863b0	10	Actinobacteria	Gordoniaceae	Gordonia	L_minor370_DWC112	none
432(-)_W_t0A	e0490be6eac7f260612dfc36fd6a3545	10	Proteobacteria	Alteromonadaceae	Cellvibrio	S_polyrhiza432_9509	none
370(-)_W_t0B	4e91100865181cc85239754323a7cca4	10	Proteobacteria	Moraxellaceae	Acinetobacter	L_minor370_DWC112	none
370(-)_W_t0A	364ed79d5934570ec85880768bed94af	10	Actinobacteria			L_minor370_DWC112	none
370(-)_W_t0A	c5b0cabc5a648f0c658f6ca4dd0d949a	10	Proteobacteria	Rhodospirillaceae		L_minor370_DWC112	none
370(-)_W_t0B	db02b4b4fcdc08e6909af9cb3151f74a	10	Proteobacteria			L_minor370_DWC112	none
370(-)_W_t0B	723a5d1cee783eb341f92711779493a2	10	Proteobacteria			L_minor370_DWC112	none
370(-)_W_t0B	32bcfc8f024b2af8995d90b942bb0900	10	Acidobacteria	RB40		L_minor370_DWC112	none
370(-)_W_t0B	ddd790cdf2445749225fb98e4bcf25b2	10	Acidobacteria			L_minor370_DWC112	none
370(-)_W_t0B	6bcfca9d9187e4478bf306ef55cff4d4	10	Actinobacteria	Actinospicaceae		L_minor370_DWC112	none
432(-)_W_t0B	4476bfce011a97a530a18c4c0b4ddb38	10	Proteobacteria			S_polyrhiza432_9509	none
432(-)_W_t0B	5f8d82b4b59b98813cc39945607faf67	9	Firmicutes	[Tissierellaceae]	Peptoniphilus	S_polyrhiza432_9509	none
432(-)_W_t0A	6ed9fe0f62e32cec8b746cbe0b348e1f	9	Firmicutes	Planococcaceae	Lysinibacillus	S_polyrhiza432_9509	none
432(-)_W_t0A	d8af5d99ce5cf8f4cdbb0f227ca548ff	9	Firmicutes	[Tissierellaceae]	Finegoldia	S_polyrhiza432_9509	none
432(-)_W_t0A	3323eca3f7a5adad59bf1d57878cca9b	9	Firmicutes	[Tissierellaceae]	Finegoldia	S_polyrhiza432_9509	none
432(-)_W_t0B	fc0f4fd437dc8462f45e4ba5675530db	9	Bacteroidetes	[Weeksellaceae]	Chryseobacterium	S_polyrhiza432_9509	none
432(-)_W_t0A	16b19edc5dbd1501a1c16c02fd20696b	9	Actinobacteria	Coriobacteriaceae	Atopobium	S_polyrhiza432_9509	none
370(-)_W_t0A	8d196f1b7f55f5d1e0c92d96bb0b4210	9	Actinobacteria			L_minor370_DWC112	none
370(-)_W_t0B	4ef90f4a6b6869a87878aa3547710f23	9	Proteobacteria	Rhodospirillaceae		L_minor370_DWC112	none
370(-)_W_t0B	8f6adc0ee5ff1b5fe0e0a545db793feb	9	Proteobacteria	Oxalobacteraceae		L_minor370_DWC112	none
432(-)_W_t0A	1de7b3169ba4bff40f71bb40614f1a74	9	Proteobacteria	Enterobacteriaceae		S_polyrhiza432_9509	none
432(-)_W_t0B	01f8d539f643b442231cfa3b378db683	8	Proteobacteria	Rhodobacteraceae	Rhodobacter	S_polyrhiza432_9509	none
432(-)_W_t0A	6bc38f39d8ccbadabf7b6150b4371696	8	Actinobacteria	Propionibacteriaceae	Propionibacterium	S_polyrhiza432_9509	none
432(-)_W_t0B	cd570c787d58402daf4e719805569240	8	Proteobacteria	Halomonadaceae	Halomonas	S_polyrhiza432_9509	none
370(-)_W_t0A	9edeef962169ec7c71bdc32cb6fd8ba2	8	Actinobacteria	Corynebacteriaceae	Corynebacterium	L_minor370_DWC112	none
370(-)_W_t0A	de4dc84f61e7acc36a498ef6d9d511cb	8	Bacteroidetes	Cytophagaceae		L_minor370_DWC112	none
370(-)_W_t0B	6f32d897c6ed9f77e45a83d1361505c9	8	GAL15			L_minor370_DWC112	none
370(-)_W_t0B	8657691ca2401063fc9ab42a675f4d2e	8	Cyanobacteria			L_minor370_DWC112	none
370(-)_W_t0B	a3bc119a9f1227c6fd48954838e9d4dc	8	Acidobacteria	RB40		L_minor370_DWC112	none
432(-)_W_t0B	9f171cae73e5cf79d17ed05054ce1166	8	Proteobacteria	Sphingomonadaceae		S_polyrhiza432_9509	none
432(-)_W_t0A	c8dbd11ee0755831baac05f6880d8181	7	Chlamydiae	Parachlamydiaceae	NA	S_polyrhiza432_9509	none
370(-)_W_t0A	a385bd51b49bc478480a40172c4640a0	7	Proteobacteria	Halomonadaceae	Halomonas	L_minor370_DWC112	none
370(-)_W_t0B	8bb13206b866197dd5295521e76a5c7b	7	Proteobacteria	Hyphomicrobiaceae	Devosia	L_minor370_DWC112	none
370(-)_W_t0A	b36d29b61464e907117b51f1852ce870	7	Proteobacteria			L_minor370_DWC112	none
370(-)_W_t0B	a5d15f2c2b9313405c8257fc73d57df9	7	AD3			L_minor370_DWC112	none
370(-)_W_t0B	681177927c51087865197223f128bee5	7	Proteobacteria	Beijerinckiaceae		L_minor370_DWC112	none
370(-)_W_t0B	ff4838f4ff31016a5ad7c349bd2853e3	7	Proteobacteria			L_minor370_DWC112	none
370(-)_W_t0B	a664b854f7c88733b00855e84d1191f2	7	AD3			L_minor370_DWC112	none
370(-)_W_t0B	8ce800def642f6f0baac194c55744e5a	7	Acidobacteria	Koribacteraceae		L_minor370_DWC112	none
370(-)_W_t0B	5244bd584f0294d41195424f10221f32	7	Proteobacteria	Syntrophobacteraceae		L_minor370_DWC112	none
432(-)_W_t0A	4476bfce011a97a530a18c4c0b4ddb38	7	Proteobacteria			S_polyrhiza432_9509	none
432(-)_W_t0A	56d29bdc3b038871fb271b871a14e733	6	Firmicutes	Paenibacillaceae	Paenibacillus	S_polyrhiza432_9509	none
432(-)_W_t0B	0c1f652c625772370a95a3a803d04dd7	6	Proteobacteria	Brucellaceae	Ochrobactrum	S_polyrhiza432_9509	none
370(-)_W_t0A	6b7f9046cef08524569ec086f46f51cc	6	Proteobacteria	Comamonadaceae	NA	L_minor370_DWC112	none
370(-)_W_t0A	e99f6b5b256446dd4fa187665dadcc38	6	Proteobacteria	Methylobacteriaceae	Methylobacterium	L_minor370_DWC112	none
432(-)_W_t0B	04a253a78bcb9530dc52df53b09f995b	6	Firmicutes	[Tissierellaceae]	Finegoldia	S_polyrhiza432_9509	none
370(-)_W_t0A	865b0a98ad1ef083ea65db5c4e9c2dfc	6	Actinobacteria	Corynebacteriaceae	Corynebacterium	L_minor370_DWC112	none
432(-)_W_t0A	75f228f46744b2b280e6385d9ae0ea8e	6	Actinobacteria	Brevibacteriaceae	Brevibacterium	S_polyrhiza432_9509	none
370(-)_W_t0A	90807e74712186e30187518894fe2016	6	Proteobacteria	Rhizobiaceae	Agrobacterium	L_minor370_DWC112	none
370(-)_W_t0B	50c9cd0372b9ebdd5dc61e10e1f575c8	6	Proteobacteria	Moraxellaceae	Acinetobacter	L_minor370_DWC112	none
370(-)_W_t0B	c4dde4e7fcf945ea129d83530cba6195	6	AD3			L_minor370_DWC112	none
432(-)_W_t0A	e36286bcb58304dfb00ecbf981eaa14b	6	Actinobacteria	Nocardioidaceae		S_polyrhiza432_9509	none
432(-)_W_t0B	024a7aa9085b4192dba3adb375ba0c5a	6	Proteobacteria	Alcaligenaceae		S_polyrhiza432_9509	none
370(-)_W_t0A	caada912f9c1379432af57e5636cc911	5	Proteobacteria	Xanthomonadaceae	Thermomonas	L_minor370_DWC112	none
432(-)_W_t0B	3696b7755edea108994a71783686415b	5	Proteobacteria	Xanthomonadaceae	Stenotrophomonas	S_polyrhiza432_9509	none
432(-)_W_t0B	75f70a917b29e5afa3ded010229a7565	5	Proteobacteria	Methylobacteriaceae	Methylobacterium	S_polyrhiza432_9509	none
432(-)_W_t0B	db602fb92249cd25c89be0713d9a14fc	5	Actinobacteria	Glycomycetaceae	Glycomyces	S_polyrhiza432_9509	none
370(-)_W_t0B	ed1cf0315ddbd36ec51d056403c645e1	5	Fusobacteria	Fusobacteriaceae	Fusobacterium	L_minor370_DWC112	none
370(-)_W_t0A	74fc873cb94662f86129c53214082615	5	Firmicutes	[Tissierellaceae]	Anaerococcus	L_minor370_DWC112	none
432(-)_W_t0A	300aba6ce81747f8e6994f6d173bbea5	5	Actinobacteria	Actinomycetaceae	Actinomyces	S_polyrhiza432_9509	none
370(-)_W_t0B	08d6976798013d8d45e46bcf6bf7ea51	5	Actinobacteria			L_minor370_DWC112	none
370(-)_W_t0B	b032398054d3df91a5ecc669bca7b033	5	Acidobacteria			L_minor370_DWC112	none
370(-)_W_t0B	1a35e52887268df33667cd6501e601d0	4	Fusobacteria	Fusobacteriaceae	Fusobacterium	L_minor370_DWC112	none
432(-)_W_t0A	fb0a8f79273412eb335339b38ea2c0cb	4	Actinobacteria	Actinomycetaceae	Actinomyces	S_polyrhiza432_9509	none
370(-)_W_t0B	b9777c874fee132ce73db72493686d96	4	Chloroflexi			L_minor370_DWC112	none
370(-)_W_t0B	c53c00b2b22c83b18c2a574a5dcb8eed	4	Acidobacteria	Acidobacteriaceae		L_minor370_DWC112	none
432(-)_W_t0B	20a1ff1bed6a2a998b54c01bf1c2bca1	3	Proteobacteria	Pasteurellaceae	Haemophilus	S_polyrhiza432_9509	none
370(-)_W_t0B	34c7ee90a3b3cdb66564ac73dc207bbb	3	Bacteroidetes	Cytophagaceae	Emticicia	L_minor370_DWC112	none
370(-)_W_t0A	38a2112784f3653e7b7b164044e505d2	3	Proteobacteria	Neisseriaceae		L_minor370_DWC112	none
432(-)_W_t0B	dc6544dd4b852770a9bab6ab643a0993	3	Proteobacteria	Xanthomonadaceae		S_polyrhiza432_9509	none
370(-)_W_t0B	2fe2e9c222ca5360a6051ee8ed3a54a1	2	Firmicutes	Erysipelotrichaceae	PSB-M-3	L_minor370_DWC112	none
370(-)_W_t0A	d87b17710db2ccdb65b99b17d623748c	2	Bacteroidetes	[Weeksellaceae]	Chryseobacterium	L_minor370_DWC112	none
370(-)_W_t0B	3251c0af3ac15dea9ba658884b5fcf19	2	Proteobacteria	Neisseriaceae		L_minor370_DWC112	none

## Sheet: DAB_t0_ASV_Stability
ASV	Phylum	Family	Genus	tissue	t0	t2	t7
011c4613181ff63bb26d6042b653e3e9	Proteobacteria	[Chromatiaceae]	Rheinheimera	LmDAB	-0.304805	22.3746	20.1066
011c4613181ff63bb26d6042b653e3e9	Proteobacteria	[Chromatiaceae]	Rheinheimera	SpDAB	13.9941	21.2996	18.4169
01f8d539f643b442231cfa3b378db683	Proteobacteria	Rhodobacteraceae	Rhodobacter	LmDAB	-0.304805	16.4745	19.1791
024a7aa9085b4192dba3adb375ba0c5a	Proteobacteria	Alcaligenaceae		SpDAB	6.00003	-1.18252	11.6036
024a7aa9085b4192dba3adb375ba0c5a	Proteobacteria	Alcaligenaceae		LmDAB	-0.304805	15.1023	14.9821
e0490be6eac7f260612dfc36fd6a3545	Proteobacteria	Alteromonadaceae	Cellvibrio	SpDAB	6.36847	20.9255	17.901
0b1b904af17261f352aba04d513064ac	Proteobacteria	Oxalobacteraceae		LmDAB	-0.304805	19.9502	18.214
fa0ce3b2d63c400a8c4d991b835758ba	Proteobacteria	Alteromonadaceae	Cellvibrio	SpDAB	6.55771	15.5617	21.4406
0c04c9e2a18d24acc3dea7409a4b3970	Proteobacteria	Moraxellaceae	Perlucidibaca	LmDAB	-0.304805	-1.39447	-2.41241
0c04c9e2a18d24acc3dea7409a4b3970	Proteobacteria	Moraxellaceae	Perlucidibaca	SpDAB	7.67281	-1.18252	-2.44528
0e18abb0c79b03e44270d0a46d03c0ac	Proteobacteria	Sphingomonadaceae	Sphingopyxis	LmDAB	-0.304805	-1.39447	17.1944
1155a48108c295d2f1f34aacc9bd96f1	Firmicutes	Bacillaceae	Bacillus	LmDAB	7.17811	5.50081	4.30026
10c95fc96b8f9da51df07eb7be17f405	Proteobacteria	Alcaligenaceae	Achromobacter	LmDAB	-0.304805	-1.17947	-2.41241
10c95fc96b8f9da51df07eb7be17f405	Proteobacteria	Alcaligenaceae	Achromobacter	SpDAB	7.75117	-1.5214	-2.44528
4afaeb2cc5a03e310c7876034bbf6ee0	Firmicutes	Bacillaceae	Bacillus	SpDAB	18.4626	-1.5214	4.69999
1155a48108c295d2f1f34aacc9bd96f1	Firmicutes	Bacillaceae	Bacillus	SpDAB	6.70748	-1.5214	-2.44528
195466d7195a527a63753ff5d62220b1	Firmicutes	Staphylococcaceae	Staphylococcus	LmDAB	15.7084	6.23243	-2.41241
195466d7195a527a63753ff5d62220b1	Firmicutes	Staphylococcaceae	Staphylococcus	SpDAB	17.5418	-1.5214	-2.44528
1ac6a8e0a789b795464e1ddb32bc80f9	Firmicutes	Carnobacteriaceae	Granulicatella	LmDAB	13.8442	-1.17947	-2.41241
1ac6a8e0a789b795464e1ddb32bc80f9	Firmicutes	Carnobacteriaceae	Granulicatella	SpDAB	-0.275461	-1.5214	-2.44528
1b178df366ea881038b47b56127b612f	Proteobacteria	Bradyrhizobiaceae	Bradyrhizobium	LmDAB	-0.304805	-1.1622	-2.41241
1b178df366ea881038b47b56127b612f	Proteobacteria	Bradyrhizobiaceae	Bradyrhizobium	SpDAB	7.18455	-1.5214	-2.44528
1c1c1a1b64ebcf895542e4c0b81fc960	Proteobacteria	Rhodobacteraceae	Rhodobacter	LmDAB	-0.304805	-1.39447	16.1759
1c1c1a1b64ebcf895542e4c0b81fc960	Proteobacteria	Rhodobacteraceae	Rhodobacter	SpDAB	6.49997	-1.5214	-2.44528
1f4555dd646d719a398fcea03a0af8a4	Proteobacteria	Enterobacteriaceae	Erwinia	LmDAB	-0.304805	13.3522	-2.41241
1f4555dd646d719a398fcea03a0af8a4	Proteobacteria	Enterobacteriaceae	Erwinia	SpDAB	16.9224	12.7223	-2.21508
229c1a1090ff4c383c0e16bd59cc16ee	Proteobacteria	Oxalobacteraceae	Janthinobacterium	LmDAB	-0.304805	18.8595	16.4487
e83a3788d3b80f4bd452ff12c28a4ef4	Firmicutes	Bacillaceae	Bacillus	LmDAB	7.32081	6.57213	4.47421
257c00542b444daf8a32e143bd5efc81	Firmicutes	Bacillaceae	Bacillus	LmDAB	8.01431	-1.1622	-2.41241
257c00542b444daf8a32e143bd5efc81	Firmicutes	Bacillaceae	Bacillus	SpDAB	-0.275461	-1.5214	-2.44528
2b4908061422f5cc3bd050f2f1198eff	Firmicutes	Staphylococcaceae	Staphylococcus	LmDAB	-0.304805	-1.17947	-2.41241
2b4908061422f5cc3bd050f2f1198eff	Firmicutes	Staphylococcaceae	Staphylococcus	SpDAB	7.54366	-1.5214	-2.44528
2d1e09e864537f979cf09cdebe85d925	Proteobacteria	Neisseriaceae	NA	LmDAB	-0.304805	-1.39447	6.2178
2d1e09e864537f979cf09cdebe85d925	Proteobacteria	Neisseriaceae	NA	SpDAB	6.49997	-1.5214	-2.44528
2f2b4d03f3d05fb90e99583ef0a20bd0	Bacteroidetes			LmDAB	-0.304805	11.9739	16.0716
f81290108be8d5587b31d19041bf7b1e	Firmicutes	Bacillaceae	Bacillus	LmDAB	6.9706	5.67097	4.30026
30764ed6210dddb576255a27ff10b4e4	Proteobacteria	Pseudomonadaceae	Pseudomonas	LmDAB	-0.304805	20.0574	19.1345
f81290108be8d5587b31d19041bf7b1e	Firmicutes	Bacillaceae	Bacillus	SpDAB	6.49997	-1.5214	4.42885
7e497ed374384edf151078c9996c9915	Proteobacteria	Caulobacteraceae	Mycoplana	LmDAB	6.40787	17.0219	19.2326
31a946980d008800fbb1c28da29148e7	Proteobacteria	Oxalobacteraceae		SpDAB	-0.275461	-1.5214	-2.21508
7e497ed374384edf151078c9996c9915	Proteobacteria	Caulobacteraceae	Mycoplana	SpDAB	6.66092	19.3369	19.3089
34c7ee90a3b3cdb66564ac73dc207bbb	Bacteroidetes	Cytophagaceae	Emticicia	SpDAB	-0.275461	-1.048	13.3711
3a0cea731c7a0e90a1ef73cb3c5aa8f6	Proteobacteria	Neisseriaceae	NA	LmDAB	-0.304805	13.7389	8.01371
4af7cd8759aa8aca552b13160140b101	Proteobacteria	Comamonadaceae	NA	SpDAB	15.8933	22.8546	20.4242
3a7fc9e06ce0dbb6e2f206a5dd7f3c8f	Proteobacteria	Moraxellaceae	Acinetobacter	LmDAB	-0.304805	-1.39447	-2.41241
3a7fc9e06ce0dbb6e2f206a5dd7f3c8f	Proteobacteria	Moraxellaceae	Acinetobacter	SpDAB	7.96922	-1.18252	-2.21508
3dc2e4f93e6aaca0b2f341871cce42d2	Proteobacteria	Hyphomicrobiaceae	Devosia	LmDAB	-0.304805	20.4402	19.9834
671148edcae8e9de3112273a1294fa80	Proteobacteria	Comamonadaceae		SpDAB	14.6068	17.8194	19.5325
4476bfce011a97a530a18c4c0b4ddb38	Proteobacteria			LmDAB	-0.304805	13.8498	5.15547
4476bfce011a97a530a18c4c0b4ddb38	Proteobacteria			SpDAB	12.7551	13.5737	-2.44528
4af7cd8759aa8aca552b13160140b101	Proteobacteria	Comamonadaceae	NA	LmDAB	-0.304805	22.9059	20.0373
67371d9f1f3f5fb5ce935107b15488a1	Proteobacteria	Comamonadaceae	Rhodoferax	SpDAB	6.90362	18.4596	17.3531
4afaeb2cc5a03e310c7876034bbf6ee0	Firmicutes	Bacillaceae	Bacillus	LmDAB	15.3606	14.2012	-2.41241
d541964a31e949fa13197c1b0fffdbc9	Proteobacteria	Comamonadaceae	Limnohabitans	SpDAB	7.48474	20.308	19.0468
51bdbc262c549bf4dd1bd63ead56862f	Proteobacteria	Pseudomonadaceae	Pseudomonas	LmDAB	-0.304805	19.2764	17.6859
e07bb2d0651e6478d0d585a24777232f	Proteobacteria	Comamonadaceae	NA	LmDAB	15.9414	23.0812	20.1831
56d29bdc3b038871fb271b871a14e733	Firmicutes	Paenibacillaceae	Paenibacillus	LmDAB	-0.304805	-1.39447	3.57066
56d29bdc3b038871fb271b871a14e733	Firmicutes	Paenibacillaceae	Paenibacillus	SpDAB	6.00003	-1.5214	-2.44528
58dcbc739ccf01e9c4636d41bc947183	Proteobacteria	Moraxellaceae	Acinetobacter	LmDAB	-0.304805	-1.1622	-2.41241
58dcbc739ccf01e9c4636d41bc947183	Proteobacteria	Moraxellaceae	Acinetobacter	SpDAB	7.7617	-1.048	-2.21508
e07bb2d0651e6478d0d585a24777232f	Proteobacteria	Comamonadaceae	NA	SpDAB	7.9036	23.0524	20.6344
5ca4a74f051e469d9270a16ced822087	Firmicutes	Staphylococcaceae	Staphylococcus	SpDAB	17.9085	14.2067	-2.44528
62e281ab9460db01d103d83fbe35cc0a	Actinobacteria	Streptomycetaceae	Streptomyces	LmDAB	-0.304805	-1.39447	-2.41241
62e281ab9460db01d103d83fbe35cc0a	Actinobacteria	Streptomycetaceae	Streptomyces	SpDAB	7.58489	-1.5214	-2.44528
643658a7f6f17d8fe98c545cb1ab003c	Proteobacteria	Oxalobacteraceae		LmDAB	14.7479	-1.39447	-2.41241
643658a7f6f17d8fe98c545cb1ab003c	Proteobacteria	Oxalobacteraceae		SpDAB	-0.275461	-1.5214	-2.44528
652f28153f578b543226ad0c487f6cf2	Proteobacteria	Rhodocyclaceae	Zoogloea	LmDAB	-0.304805	-1.39447	5.47417
34c7ee90a3b3cdb66564ac73dc207bbb	Bacteroidetes	Cytophagaceae	Emticicia	LmDAB	5.47081	6.19817	16.7808
66fe7b08dedb8be2f70da2d3bc1cf65d	Proteobacteria	Pseudomonadaceae	Pseudomonas	LmDAB	-0.304805	18.1087	16.8925
de4dc84f61e7acc36a498ef6d9d511cb	Bacteroidetes	Cytophagaceae		LmDAB	6.17818	14.4663	18.0722
671148edcae8e9de3112273a1294fa80	Proteobacteria	Comamonadaceae		LmDAB	-0.304805	15.655	18.7498
3dc2e4f93e6aaca0b2f341871cce42d2	Proteobacteria	Hyphomicrobiaceae	Devosia	SpDAB	6.70748	18.9865	19.0926
67371d9f1f3f5fb5ce935107b15488a1	Proteobacteria	Comamonadaceae	Rhodoferax	LmDAB	-0.304805	18.56	17.2685
8bb13206b866197dd5295521e76a5c7b	Proteobacteria	Hyphomicrobiaceae	Devosia	LmDAB	6.08187	20.2211	19.7894
6a51a452d1a83fb05e2555a8aad21f69	Proteobacteria	Enterobacteriaceae	NA	LmDAB	-0.304805	-1.39447	-2.41241
6a51a452d1a83fb05e2555a8aad21f69	Proteobacteria	Enterobacteriaceae	NA	SpDAB	6.86843	-1.5214	-2.44528
6b0d16625464d37c7d398d73c7f051f6	Firmicutes	Staphylococcaceae	Staphylococcus	LmDAB	-0.304805	-1.39447	-2.41241
6b0d16625464d37c7d398d73c7f051f6	Firmicutes	Staphylococcaceae	Staphylococcus	SpDAB	7.69608	-1.5214	-2.44528
6b61376dfac4f9790b099fd9de8a74d5	Actinobacteria	Corynebacteriaceae	Corynebacterium	LmDAB	7.20031	-1.17947	-2.41241
6b61376dfac4f9790b099fd9de8a74d5	Actinobacteria	Corynebacteriaceae	Corynebacterium	SpDAB	-0.275461	-1.5214	-2.44528
6d41fbe380e57210c91baef4354d4f1f	Proteobacteria	Pasteurellaceae	Haemophilus	LmDAB	14.7048	5.09602	-2.41241
6d41fbe380e57210c91baef4354d4f1f	Proteobacteria	Pasteurellaceae	Haemophilus	SpDAB	-0.275461	-1.5214	-2.44528
77a52fe2093cf306571ddb42d5718e50	Firmicutes	Bacillaceae	Bacillus	LmDAB	-0.304805	-1.39447	-2.41241
77a52fe2093cf306571ddb42d5718e50	Firmicutes	Bacillaceae	Bacillus	SpDAB	16.615	-1.5214	-2.44528
afaedb4620453e623594d0141c18091e	Proteobacteria	Methylophilaceae	NA	LmDAB	6.33912	6.13082	19.639
afaedb4620453e623594d0141c18091e	Proteobacteria	Methylophilaceae	NA	SpDAB	14.903	15.5472	18.9273
7efa0d6a42b0a2dc91eb219d143dec0d	Proteobacteria	Oxalobacteraceae	Cupriavidus	LmDAB	6.52836	-1.17947	-2.41241
7efa0d6a42b0a2dc91eb219d143dec0d	Proteobacteria	Oxalobacteraceae	Cupriavidus	SpDAB	-0.275461	-1.5214	-2.44528
826f2fe1288a9adaf3c5dacf7f232d8b	Proteobacteria	Oxalobacteraceae		LmDAB	-0.304805	18.9041	16.2818
3a0cea731c7a0e90a1ef73cb3c5aa8f6	Proteobacteria	Neisseriaceae	NA	SpDAB	6.79243	14.6335	16.59
865b0a98ad1ef083ea65db5c4e9c2dfc	Actinobacteria	Corynebacteriaceae	Corynebacterium	LmDAB	5.97069	12.0324	-2.41241
865b0a98ad1ef083ea65db5c4e9c2dfc	Actinobacteria	Corynebacteriaceae	Corynebacterium	SpDAB	-0.275461	-1.5214	-2.44528
867714b8d53bad3a7a1f0a229e3211a7	Actinobacteria	Corynebacteriaceae	Corynebacterium	LmDAB	-0.304805	-1.39447	-2.41241
867714b8d53bad3a7a1f0a229e3211a7	Actinobacteria	Corynebacteriaceae	Corynebacterium	SpDAB	7.92057	-1.5214	-2.44528
87881af3d3f826f8cedc3761e6f05a6a	Firmicutes	Gemellaceae	NA	LmDAB	6.9399	-1.39447	-2.41241
87881af3d3f826f8cedc3761e6f05a6a	Firmicutes	Gemellaceae	NA	SpDAB	-0.275461	-1.5214	-2.44528
b803835493c767ccc13a4a4a10bd5c8e	Proteobacteria	Neisseriaceae	NA	SpDAB	6.55771	14.7482	16.8169
8bb13206b866197dd5295521e76a5c7b	Proteobacteria	Hyphomicrobiaceae	Devosia	SpDAB	6.79243	-1.5214	-2.44528
0b1b904af17261f352aba04d513064ac	Proteobacteria	Oxalobacteraceae		SpDAB	7.40361	20.5752	17.0858
8f6adc0ee5ff1b5fe0e0a545db793feb	Proteobacteria	Oxalobacteraceae		SpDAB	-0.275461	-1.5214	-2.44528
91f2901b053392f2e5590420ee3bed0b	Firmicutes	Streptococcaceae	Streptococcus	LmDAB	-0.304805	-1.17947	-2.41241
91f2901b053392f2e5590420ee3bed0b	Firmicutes	Streptococcaceae	Streptococcus	SpDAB	7.59812	9.40099	-2.44528
9c710b8ab937e96c7949b5008c10e205	Proteobacteria	Comamonadaceae	NA	LmDAB	-0.304805	9.43821	17.3452
9c710b8ab937e96c7949b5008c10e205	Proteobacteria	Comamonadaceae	NA	SpDAB	7.96922	-1.5214	-2.44528
a25b1b88402fad8fa16715d18fd7795e	Actinobacteria	Microbacteriaceae	Cryocola	LmDAB	-0.304805	-1.39447	-2.41241
a25b1b88402fad8fa16715d18fd7795e	Actinobacteria	Microbacteriaceae	Cryocola	SpDAB	7.35015	-1.5214	-2.44528
a34bae262ecf0ae20706d82d645fb1ec	Proteobacteria	Enterobacteriaceae	Erwinia	LmDAB	-0.304805	-1.39447	4.07057
a34bae262ecf0ae20706d82d645fb1ec	Proteobacteria	Enterobacteriaceae	Erwinia	SpDAB	16.4421	-1.18252	-2.44528
aa3b95d8e1a52bf81093b023136863b0	Actinobacteria	Gordoniaceae	Gordonia	LmDAB	6.33912	14.6266	-2.41241
aa3b95d8e1a52bf81093b023136863b0	Actinobacteria	Gordoniaceae	Gordonia	SpDAB	-0.275461	15.0443	13.0517
ab1258b76f7a21225c66c091a363059c	Firmicutes	Bacillaceae	Bacillus	LmDAB	-0.304805	-1.17947	-2.41241
ab1258b76f7a21225c66c091a363059c	Firmicutes	Bacillaceae	Bacillus	SpDAB	8.17281	-1.5214	-2.44528
229c1a1090ff4c383c0e16bd59cc16ee	Proteobacteria	Oxalobacteraceae	Janthinobacterium	SpDAB	6.43721	20.1394	14.3728
31a946980d008800fbb1c28da29148e7	Proteobacteria	Oxalobacteraceae		LmDAB	7.00004	-1.39447	4.9995
826f2fe1288a9adaf3c5dacf7f232d8b	Proteobacteria	Oxalobacteraceae		SpDAB	7.0849	17.0475	14.6173
b103838ad2a7d1906c5cd546335b43e4	Proteobacteria	Pseudomonadaceae	Pseudomonas	SpDAB	7.45337	15.7931	-2.44528
b27c7985f7eb86de0fb947ecc5a6fc0c	Actinobacteria	Micrococcaceae	Rothia	LmDAB	-0.304805	-1.17947	-2.41241
b27c7985f7eb86de0fb947ecc5a6fc0c	Actinobacteria	Micrococcaceae	Rothia	SpDAB	6.83143	-1.5214	-2.44528
b803835493c767ccc13a4a4a10bd5c8e	Proteobacteria	Neisseriaceae	NA	LmDAB	-0.304805	14.0481	14.8712
8f6adc0ee5ff1b5fe0e0a545db793feb	Proteobacteria	Oxalobacteraceae		LmDAB	6.26313	19.7613	18.0534
bd49a3abcdc2ce4016c2fecb91d79628	Proteobacteria	Phyllobacteriaceae	Phyllobacterium	LmDAB	7.1071	-1.17947	-2.41241
bd49a3abcdc2ce4016c2fecb91d79628	Proteobacteria	Phyllobacteriaceae	Phyllobacterium	SpDAB	-0.275461	-1.5214	-2.21508
be1418b73cdebad7075c1ed8b9f8dadb	Firmicutes	Streptococcaceae	Streptococcus	LmDAB	15.7867	-1.17947	-2.41241
be1418b73cdebad7075c1ed8b9f8dadb	Firmicutes	Streptococcaceae	Streptococcus	SpDAB	7.92891	-1.18252	-2.44528
cd570c787d58402daf4e719805569240	Proteobacteria	Halomonadaceae	Halomonas	LmDAB	-0.304805	-1.39447	-2.41241
cd570c787d58402daf4e719805569240	Proteobacteria	Halomonadaceae	Halomonas	SpDAB	13.9829	-1.5214	-2.44528
d541964a31e949fa13197c1b0fffdbc9	Proteobacteria	Comamonadaceae	Limnohabitans	LmDAB	-0.304805	21.3359	20.4789
eebcbd5159f222871185779f6faca02e	Proteobacteria	Phyllobacteriaceae	Mesorhizobium	LmDAB	7.17811	21.6654	19.7465
d8af5d99ce5cf8f4cdbb0f227ca548ff	Firmicutes	[Tissierellaceae]	Finegoldia	LmDAB	-0.304805	-1.39447	3.07084
d8af5d99ce5cf8f4cdbb0f227ca548ff	Firmicutes	[Tissierellaceae]	Finegoldia	SpDAB	6.29247	-1.5214	-2.44528
30764ed6210dddb576255a27ff10b4e4	Proteobacteria	Pseudomonadaceae	Pseudomonas	SpDAB	6.75121	16.8004	14.623
dc53e28b4918104c37a2b50ac69ab7f1	Proteobacteria	Pseudomonadaceae	Pseudomonas	SpDAB	7.31218	15.5529	-2.44528
dc56c2aa7c5081b5ea218a8000c31dbf	Actinobacteria	Micrococcaceae		LmDAB	13.915	-1.39447	-2.41241
dc56c2aa7c5081b5ea218a8000c31dbf	Actinobacteria	Micrococcaceae		SpDAB	-0.275461	-1.5214	4.85957
dc6544dd4b852770a9bab6ab643a0993	Proteobacteria	Xanthomonadaceae		LmDAB	-0.304805	6.56522	16.4462
51bdbc262c549bf4dd1bd63ead56862f	Proteobacteria	Pseudomonadaceae	Pseudomonas	SpDAB	7.48474	19.0656	14.3898
66fe7b08dedb8be2f70da2d3bc1cf65d	Proteobacteria	Pseudomonadaceae	Pseudomonas	SpDAB	7.35015	18.5646	16.1155
de4dc84f61e7acc36a498ef6d9d511cb	Bacteroidetes	Cytophagaceae		SpDAB	-0.275461	13.9484	14.0329
e0490be6eac7f260612dfc36fd6a3545	Proteobacteria	Alteromonadaceae	Cellvibrio	LmDAB	-0.304805	17.736	17.1735
b103838ad2a7d1906c5cd546335b43e4	Proteobacteria	Pseudomonadaceae	Pseudomonas	LmDAB	16.8301	16.0938	6.7773
dc53e28b4918104c37a2b50ac69ab7f1	Proteobacteria	Pseudomonadaceae	Pseudomonas	LmDAB	16.6256	16.2786	14.5693
f1046a06e35dc408c8490155f2475e58	Proteobacteria	Pseudomonadaceae	Pseudomonas	LmDAB	8.38279	19.0589	16.626
e5d7878b92bfd08e15485592e3f6b270	Proteobacteria	Moraxellaceae	Acinetobacter	LmDAB	-0.304805	-1.39447	-2.41241
e5d7878b92bfd08e15485592e3f6b270	Proteobacteria	Moraxellaceae	Acinetobacter	SpDAB	8.11112	14.933	-2.44528
e61e83a029436ddd58bf43504f2b42d3	Bacteroidetes	[Weeksellaceae]	Chryseobacterium	LmDAB	-0.304805	-1.17947	-2.41241
e61e83a029436ddd58bf43504f2b42d3	Bacteroidetes	[Weeksellaceae]	Chryseobacterium	SpDAB	7.48474	-1.18252	-2.44528
f1e58b0b5b846e4d1cd8465a6856a075	Proteobacteria	Rhizobiaceae	Agrobacterium	SpDAB	15.4016	12.9199	13.1843
e83a3788d3b80f4bd452ff12c28a4ef4	Firmicutes	Bacillaceae	Bacillus	SpDAB	18.5984	14.276	-2.44528
e87db2c6c6358a643e04819a26d83c66	Proteobacteria	Rhodocyclaceae	Hydrogenophilus	LmDAB	14.0008	-1.39447	-2.41241
e87db2c6c6358a643e04819a26d83c66	Proteobacteria	Rhodocyclaceae	Hydrogenophilus	SpDAB	-0.275461	-1.5214	-2.42873
e9d61cdfb718cb9c8c892531a6f1b1fb	Actinobacteria	Actinomycetaceae	Actinomyces	LmDAB	6.83909	-1.39447	-2.41241
e9d61cdfb718cb9c8c892531a6f1b1fb	Actinobacteria	Actinomycetaceae	Actinomyces	SpDAB	-0.275461	-1.5214	-2.44528
eb45d4246a3bfc50885a9663012db5b4	Proteobacteria	Pseudomonadaceae	Pseudomonas	LmDAB	8.59453	-1.1622	-2.41241
eb45d4246a3bfc50885a9663012db5b4	Proteobacteria	Pseudomonadaceae	Pseudomonas	SpDAB	-0.275461	-1.5214	-2.44528
eb4906f2025583cb35635cd9add1a663	Proteobacteria	Moraxellaceae	Acinetobacter	LmDAB	-0.304805	-1.39447	13.7759
eb4906f2025583cb35635cd9add1a663	Proteobacteria	Moraxellaceae	Acinetobacter	SpDAB	7.25118	-1.048	-2.42873
01f8d539f643b442231cfa3b378db683	Proteobacteria	Rhodobacteraceae	Rhodobacter	SpDAB	13.1439	17.6598	18.6791
eebcbd5159f222871185779f6faca02e	Proteobacteria	Phyllobacteriaceae	Mesorhizobium	SpDAB	13.3909	-1.5214	-2.44528
652f28153f578b543226ad0c487f6cf2	Proteobacteria	Rhodocyclaceae	Zoogloea	SpDAB	6.83143	14.3513	5.13687
f1046a06e35dc408c8490155f2475e58	Proteobacteria	Pseudomonadaceae	Pseudomonas	SpDAB	7.66089	-1.5214	-2.44528
f1e58b0b5b846e4d1cd8465a6856a075	Proteobacteria	Rhizobiaceae	Agrobacterium	LmDAB	-0.304805	15.3763	15.5197
0e18abb0c79b03e44270d0a46d03c0ac	Proteobacteria	Sphingomonadaceae	Sphingopyxis	SpDAB	6.86843	-1.18252	12.0525
f28a2d388b3e3cd7b6defff23e5585f6	Proteobacteria	Pseudomonadaceae	Pseudomonas	LmDAB	-0.304805	20.6717	18.1986
f28a2d388b3e3cd7b6defff23e5585f6	Proteobacteria	Pseudomonadaceae	Pseudomonas	SpDAB	7.43716	-1.5214	-2.44528
5ca4a74f051e469d9270a16ced822087	Firmicutes	Staphylococcaceae	Staphylococcus	LmDAB	7.82999	14.3023	4.15553
dc6544dd4b852770a9bab6ab643a0993	Proteobacteria	Xanthomonadaceae		SpDAB	5.50015	14.4217	15.2251
f915c3b1ceaf78a4d8a993ee65116497	Proteobacteria	Caulobacteraceae	Caulobacter	LmDAB	-0.304805	19.4118	20.3895
f915c3b1ceaf78a4d8a993ee65116497	Proteobacteria	Caulobacteraceae	Caulobacter	SpDAB	6.75121	-1.5214	-2.44528
fa0ce3b2d63c400a8c4d991b835758ba	Proteobacteria	Alteromonadaceae	Cellvibrio	LmDAB	-0.304805	-1.39447	16.8585
2f2b4d03f3d05fb90e99583ef0a20bd0	Bacteroidetes			SpDAB	6.86843	15.4997	14.6915
