# Supplementary material for: Duckweed hosts a taxonomically similar bacterial assemblage as the terrestrial leaf microbiome
Source: PLoS One. 2020 Feb 6;15(2):e0228560. doi: 10.1371/journal.pone.0228560 (PMC7004381; doi:10.1371/journal.pone.0228560)
Supplement: S1 Table — (XLSX) [file pone.0228560.s019.xlsx]

## Sheet: Sheet1
Study	Factors	UUF		GUF
		R2 (%)	p	R2 (%)	p
Caldwell House and Passion Puddle	community type	12	0.141	34	0.003*
	location	9	0.338	13	0.109
Princeton Meadows Year 1	community type	19	0.007*	17	0.023*
	time	3	0.413	3	0.357
Princeton Meadows Year 2	host species	7	0.285	7	0.38
	time	20	0.022*	18	0.033*
	treatment	5	0.511	7	0.323
		Jaccard		Bray-Curtis
		R2 (%)	p	R2 (%)	p
Duckweed, Rice, Arabidopsis	tissue	10	0.001*	14	0.001*
	location	28	0.001*	30	0.001*
	study	3	0.001*	3	0.001*
	host species	4	0.001*	4	0.001*
